# Supplementary material for: Single-molecule dynamics reveal ATP binding alone powers substrate translocation by an ABC transporter
Source: Nat Commun. 2026 Mar 31;17:3038. doi: 10.1038/s41467-026-70021-1 (PMC13040083; doi:10.1038/s41467-026-70021-1)
Supplement: Supplementary file 4 — Source data [file 41467_2026_70021_MOESM4_ESM.zip]

Archive with 5 entries (4 files):
- Source Data/
- Source Data/Source Data file OppA manuskript main Figures final.xlsx
- Source Data/Source Data file OppA manuskript main Figures_after revision.xlsx
- Source Data/Source Data file OppA manuskript supplements final.xlsx
- Source Data/Source Data file OppA manuskript supplements_after revision.xlsx
