# Supplementary material for: Single-molecule dynamics reveal ATP binding alone powers substrate translocation by an ABC transporter
Source: Nat Commun. 2026 Mar 31;17:3038. doi: 10.1038/s41467-026-70021-1 (PMC13040083; doi:10.1038/s41467-026-70021-1)
Supplement: Supplementary file 4 — Source data [file 41467_2026_70021_MOESM4_ESM.zip › Source Data/Source Data file OppA manuskript main Figures_after revision.xlsx]

## Sheet: Figure 1
1b						1c																		1d						1f
Oni Raw data
DA (acceptor emission upon donor excitation)						0 µM R9L trace						2 µM R9L trace						100 µM R9L trace						KD determination						Closing rate/ closed state lifetime
						D-Dexc-rw	A-Dexc-rw	A-Aexc-rw	S	E		D-Dexc-rw	A-Dexc-rw	A-Aexc-rw	S	E		D-Dexc-rw	A-Dexc-rw	A-Aexc-rw	S	E		peptide RRYQKSTEL (µM)	norm. acceptor fluorescence	Error (SD)				peptide RRYQKSTEL (µM)	Closing rate (s-1)	Error closing rate	Closed state lifetime (s)	Error closed state lifetime
						104.084	230.694	1634.55	0.17	0.6891		86.0154	109.393	922.264	0.1748	0.5598		35.8217	267.382	704.177	0.301	0.8819		0	0	0				1	1.62866	0.498679	0.48833	0.11139
						196.203	262.937	1577.02	0.2255	0.5727		81.1021	189.447	757.811	0.2631	0.7002		18.0599	258.391	527.859	0.3437	0.9347		1	0.54087	0.1291				2	2.11864	0.125682	0.57333	0.14572
						181.177	235.645	1557.39	0.2111	0.5653		45.0978	216.673	648.916	0.2874	0.8277		24.3766	339.979	668.488	0.3528	0.9331		2	0.83785	0.1266				5	3.22581	0.187305	0.7425	0.25102
						212.686	294.068	1443.36	0.2599	0.5803		140.716	199.885	964.639	0.2609	0.5869		18.2634	320.521	736.579	0.315	0.9461		5	0.87978	0.1961				10	4.46429	0.119579	0.52	0.06364
						186.811	335.272	1493.97	0.259	0.6422		45.0724	403.972	798.916	0.3598	0.8996		14.3936	227.53	454.521	0.3474	0.9405		10	0.92383	0.129
						239.27	358.856	1582.61	0.2743	0.6		131.887	342.241	952.363	0.3324	0.7218		40.8281	355.987	818.579	0.3265	0.8971		100	1	0.0156
						263.59	395.464	1583.48	0.2939	0.6		65.6899	331.279	993.054	0.2856	0.8345		39.9067	272.739	590.919	0.346	0.8724
						221.768	398.96	1727.13	0.2644	0.6427		136.608	353.194	969.463	0.3356	0.7211		0	314.419	663.156	0.3216	1
						297.673	332.753	1670.95	0.2739	0.5278		63.2033	279.876	920.431	0.2715	0.8158		62.883	325.47	732.516	0.3465	0.8381		1e
						243.985	392.935	1607.9	0.2837	0.6169		73.9166	249.067	912.421	0.2614	0.7711		71.2122	215.396	677.354	0.2973	0.7515
						282.502	317.062	1612.74	0.271	0.5288		78.7233	374.505	989.411	0.3142	0.8263		44.176	350.443	743.503	0.3467	0.8881		D-Dexc-rw	A-Dexc-rw	A-Aexc-rw	S	E
						278.77	366.958	1651.66	0.2811	0.5683		66.8231	317.762	822.81	0.3185	0.8262		48.0266	315.851	779.195	0.3183	0.868		173.682	120.801	297.716	0.4973	0.4102
						275.416	377.592	1618.43	0.2875	0.5782		125.002	236.031	888.373	0.289	0.6538		23.5281	306.244	645.372	0.3382	0.9287		120.961	169.26	545.047	0.3475	0.5832
						268.065	372.144	1535.21	0.2943	0.5813		39.7844	419.5	960.503	0.3235	0.9134		6.3451	261.425	660.472	0.2885	0.9763		0	247.263	544.044	0.3125	1
						306.282	335.792	1654.6	0.2796	0.523		156.503	229.208	1121.09	0.256	0.5942		47.7517	377.769	657.795	0.3928	0.8878		0	277.634	695.827	0.2852	1
						287.046	431.232	1575.67	0.3131	0.6004		132.034	200.116	800.45	0.2933	0.6025		0	330.461	676.895	0.328	1		5.11	283.566	445.723	0.3931	0.9823
						327.571	442.822	1556.88	0.331	0.5748		107.332	283.329	885.05	0.3062	0.7253		56.1735	302.822	657.936	0.353	0.8435		30.1332	223.735	687.689	0.2696	0.8813
						297.691	395.167	1545.42	0.3095	0.5703		109.53	363.944	814.56	0.3676	0.7687		57.6533	333.694	745.404	0.3443	0.8527		29.6416	307.914	565.027	0.374	0.9122
						248.749	417.009	1732.14	0.2776	0.6264		93.9434	302.169	922.425	0.3004	0.7628		45.0367	278.595	703.14	0.3152	0.8608		18.4947	158.793	560.679	0.2402	0.8957
						308.879	376.917	1626.43	0.2966	0.5496		89.5038	305.161	991.982	0.2846	0.7732		62.5276	340.816	674.257	0.3743	0.845		25.9829	269.337	628.379	0.3197	0.912
AA (acceptor emission upon acceptor excitation)						295.384	386.508	1588.98	0.3003	0.5668		149.946	321.505	947.799	0.3322	0.6819		2.0467	335.625	711.425	0.3219	0.9939		0	200.224	515.455	0.2798	1
						302.668	425.612	1710.58	0.2986	0.5844		51.964	476.325	1021.15	0.341	0.9016		12.7131	330.384	812.481	0.2969	0.9629		19.536	306.505	628.91	0.3414	0.9401
						315.251	416.577	1578.35	0.3168	0.5692		44.5037	407.913	976.863	0.3165	0.9016		79.8618	400.345	672.23	0.4167	0.8337		176.707	150.687	382.021	0.4615	0.4603
						243.643	408.424	1639.3	0.2846	0.6264		0	559.119	1081.9	0.3407	1		49.7288	361.387	679.251	0.377	0.879		48.5934	309.512	586.943	0.3789	0.8643
						329.819	397.944	1548.62	0.3197	0.5468		84.0555	494.069	976.544	0.3719	0.8546		69.8344	342.22	722.492	0.3632	0.8305		0	221.048	571.329	0.279	1
						292.19	451.134	1500.14	0.3313	0.6069		87.9819	502.977	1007.34	0.3697	0.8511		10.651	278.02	641.507	0.3103	0.9631		72.2069	405.814	645.44	0.4255	0.8489
						300.781	432.773	1572.18	0.3181	0.59		173.889	301.173	1030.47	0.3155	0.634		6.7385	379.93	691.247	0.3587	0.9826		18.6493	146.054	571.327	0.2238	0.8868
						330.533	414.991	1519.99	0.3291	0.5566		152.508	319.718	1098.97	0.3006	0.677		26.8627	337.812	705.277	0.3408	0.9263		24.3297	381.224	691.169	0.3698	0.94
						343.153	472.831	1666.62	0.3287	0.5795		121.159	379.381	970.124	0.3403	0.7579		13.0208	285.215	732.6	0.2893	0.9563		27.1355	298.351	575.405	0.3613	0.9166
						284.887	429.014	1512.8	0.3206	0.6009		141.976	313.707	990.259	0.3151	0.6884		47.107	328.105	779.085	0.3251	0.8745		0	293.924	716.586	0.2909	1
						350.055	440.788	1622.89	0.3276	0.5574		74.1881	537.056	955.048	0.3902	0.8786		52.714	305.622	715.598	0.3337	0.8529		13.0759	308.075	552.739	0.3675	0.9593
						355.528	444.061	1671.02	0.3236	0.5554		198.353	311.704	1169.02	0.3038	0.6111		47.2315	340.663	677.462	0.3641	0.8782		41.9698	244.94	596.377	0.3248	0.8537
						328.7	436.29	1561.05	0.3289	0.5703		50.1603	467.287	928.95	0.3577	0.9031		110.48	343.444	704.298	0.3919	0.7566		8.0033	261.724	787.277	0.2552	0.9703
						297.266	394.909	1518.34	0.3131	0.5705		76.2727	446.648	1022.52	0.3384	0.8541		63.6374	362.859	648.491	0.3967	0.8508		109.602	226.665	637.701	0.3453	0.6741
						295.581	494.987	1583.59	0.333	0.6261		192.072	272.794	953.231	0.3278	0.5868		41.486	366.589	721.485	0.3613	0.8983		146.014	229.785	685.19	0.3542	0.6115
						277.907	399.827	1615.13	0.2956	0.5899		31.6348	574.089	945.232	0.3905	0.9478		34.1715	380.896	649.065	0.3901	0.9177		155.091	174.998	595.959	0.3564	0.5302
						314.135	551.164	1597.59	0.3513	0.637		65.6984	499.406	1000.68	0.3609	0.8837		46.8594	349.225	743.383	0.3476	0.8817		175.798	248.664	612.648	0.4093	0.5858
						310.905	429.968	1633.02	0.3121	0.5804		144.454	273.017	840.398	0.3319	0.654		10.2696	282.747	634.843	0.3158	0.965		154.652	228.514	593.788	0.3922	0.5964
						300.794	418.077	1604.07	0.3095	0.5816		152.289	422.654	1170.49	0.3294	0.7351		9.5329	309.283	745.068	0.2997	0.9701		162.489	264.988	744.41	0.3648	0.6199
						337.795	498.915	1583.16	0.3458	0.5963		92.1541	435.39	1125.31	0.3192	0.8253		47.3833	317.991	695.72	0.3443	0.8703		167.039	290.109	640.203	0.4166	0.6346
						345.914	496.339	1627.16	0.3411	0.5893		191.544	279.687	826.359	0.3632	0.5935		29.2071	349.81	675.057	0.3596	0.9229		134.551	171.248	643.562	0.3221	0.56
						303.994	490.786	1694.96	0.3192	0.6175		38.3726	493.952	963.673	0.3558	0.9279		11.2555	367.875	732.64	0.341	0.9703		177.905	205.854	550.719	0.4107	0.5364
						315.137	445.15	1561.05	0.3275	0.5855		53.818	459.669	1114.1	0.3155	0.8952		29.5629	300.2	763.774	0.3016	0.9104		191.331	154.282	660.205	0.3436	0.4464
DD (donor emission upon donor excitation)						362.897	482.083	1611.33	0.344	0.5705		35.6484	505.248	971.64	0.3576	0.9341		54.8686	335.918	721.343	0.3514	0.8596		170.807	234.869	520.124	0.4382	0.579
						321.891	386.627	1543.06	0.3147	0.5457		6.3956	507.03	981.078	0.3435	0.9875		21.3557	365.937	836.725	0.3164	0.9449		8.7228	233.93	593.567	0.2902	0.9641
						295.205	409.458	1541.9	0.3137	0.5811		33.8428	622.692	1195.57	0.3545	0.9485		92.1439	414.693	757.104	0.401	0.8182		64.5331	259.546	641.652	0.3356	0.8009
						294.565	447.284	1525.12	0.3272	0.6029		6.1482	627.104	962.216	0.3969	0.9903		34.7474	358.089	610.436	0.3916	0.9115		25.4289	373.816	680.641	0.3697	0.9363
						313.881	502.775	1609.56	0.3366	0.6157		181.007	303.194	1065.23	0.3125	0.6262		41.6464	362.252	668.036	0.3768	0.8969		113.341	223.286	612.98	0.3545	0.6633
						326.906	450.733	1611.79	0.3254	0.5796		87.3256	378.458	1006.05	0.3165	0.8125		31.3344	320.954	794.826	0.3071	0.9111		78.9543	322.663	592.739	0.4039	0.8034
						389.816	414.774	1634.2	0.3299	0.5155		124.405	342.92	983.926	0.322	0.7338		12.9106	423.936	659.982	0.3983	0.9704		63.4145	436.785	725.374	0.4081	0.8732
						299.247	395.636	1709.27	0.289	0.5694		148.273	463.011	968.669	0.3869	0.7574		48.3344	299.535	615.597	0.3611	0.8611		43.2495	193.347	596.778	0.2839	0.8172
						358.449	436.264	1579.51	0.3347	0.549		113.173	332.092	996.675	0.3088	0.7458		56.3048	392.39	745.747	0.3757	0.8745		133.719	202.335	599.255	0.3593	0.6021
						351.551	424.958	1659.71	0.3187	0.5473		76.4834	328.675	992.498	0.2899	0.8112		52.587	380.412	640.57	0.4033	0.8786		183.3	175.894	702.678	0.3383	0.4897
						280.212	442.115	1635.73	0.3063	0.6121		64.0492	490.343	1026.87	0.3506	0.8845		53.3027	414.205	758.573	0.3813	0.886		167.152	252.047	639.93	0.3958	0.6013
						311.114	474.063	1594.45	0.33	0.6038		56.7549	500.394	1219.06	0.3137	0.8981		37.7614	321.694	683.19	0.3448	0.8949		170.778	213.462	606.807	0.3877	0.5555
						332.242	469.934	1747.8	0.3146	0.5858		87.0334	501.125	817.345	0.4185	0.852		25.1289	307.056	748.906	0.3073	0.9244		117.243	220.473	562.127	0.3753	0.6528
						313.262	542.383	1557.37	0.3546	0.6339		177.142	432.497	975.028	0.3847	0.7094		88.3002	304.607	558.909	0.4128	0.7753		46.0273	390.07	622.304	0.412	0.8945
						345.515	431.457	1613.52	0.325	0.5553		183.26	403.102	1025.19	0.3638	0.6875		49.1991	347.605	673.682	0.3707	0.876		44.258	422.676	556.555	0.4562	0.9052
						321.497	466.839	1563.8	0.3352	0.5922		132.312	304.212	965.789	0.3113	0.6969		82.7101	339.421	701.458	0.3757	0.8041		68.6749	222.435	653.224	0.3083	0.7641
						352.186	471.663	1660.02	0.3317	0.5725		49.2398	431.304	1061.38	0.3117	0.8975		110.293	317.777	634.832	0.4027	0.7423		20.096	313.946	563.712	0.3721	0.9398
						358.5	470.995	1517.7	0.3534	0.5678		0	602.032	1119.19	0.3498	1		90.3012	410.243	719.969	0.4101	0.8196		124.025	237.452	688.428	0.3443	0.6569
						357.142	572.849	1664.77	0.3584	0.616		158.677	353.727	963.028	0.3473	0.6903		90.0998	422.137	838.001	0.3794	0.8241		120.906	223.115	580.84	0.372	0.6486
						304.275	459.889	1584.63	0.3253	0.6018		113.781	383.392	1094.92	0.3123	0.7711		11.3118	373.144	760.248	0.3359	0.9706		116.837	214.102	491.028	0.4026	0.647
						332.711	485.652	1553.28	0.3451	0.5934		190.822	297.657	1065.6	0.3143	0.6094		17.1343	412.796	720.872	0.3736	0.9601		162.582	190.446	762.411	0.3165	0.5395
						293.215	472.12	1583.81	0.3258	0.6169		185.452	271.39	1076.8	0.2979	0.5941		57.0593	332.06	717.293	0.3517	0.8534		154.636	283.792	619.56	0.4144	0.6473
						353.828	475.069	1658.73	0.3332	0.5731		69.714	598.241	1080.22	0.3821	0.8956		75.882	413.743	659.028	0.4263	0.845		142.176	236.775	640.039	0.3719	0.6248
Merge						338.667	441.835	1575.07	0.3313	0.5661		31.7044	569.498	906.682	0.3987	0.9473		29.9147	314.955	714.709	0.3255	0.9133		119.23	265.167	693.38	0.3567	0.6898
						287.177	419.822	1616.81	0.3042	0.5938		30.2087	536.635	889.886	0.3891	0.9467		69.4192	315.769	715.68	0.3499	0.8198		64.0724	264.507	724.805	0.3119	0.805
						344.054	527.328	1625.91	0.3489	0.6052		69.6936	656.798	988.431	0.4236	0.9041		58.6192	390.092	683.417	0.3963	0.8694		76.2775	323.439	627.684	0.3891	0.8092
						645.15	225.137	40.0522	0.956	0.2587		167.298	357.296	983.619	0.3478	0.6811		10.1229	312.848	760.767	0.298	0.9687		0	326.191	635.857	0.3391	1
						873.727	82.9637	0	1	0.0867		106.906	454.383	1083.78	0.3412	0.8095		73.1318	347.736	657.611	0.3902	0.8262		15.2427	327.201	538.074	0.3889	0.9555
						730.013	88.2143	18.7484	0.9776	0.1078		176.226	413.815	1064.33	0.3567	0.7013		86.8078	315.355	692.432	0.3674	0.7841		42.452	181.797	553.007	0.2885	0.8107
						804.292	44.1523	84.3416	0.9096	0.052		28.4322	495.098	782.77	0.4008	0.9457		40.9673	377.596	683.731	0.3797	0.9021		94.1731	405.644	686.338	0.4214	0.8116
						743.333	70.6794	0	1	0.0868		29.2274	574.627	968.762	0.384	0.9516		36.152	385.994	562.569	0.4287	0.9144		69.0577	301.05	583.234	0.3882	0.8134
						740.653	95.6805	53.8542	0.9395	0.1144		73.6585	590.443	989.609	0.4016	0.8891		67.0193	285.706	754.447	0.3186	0.81		60.9996	340.471	665.659	0.3762	0.8481
						707.462	120.015	58.1359	0.9344	0.145		57.7077	443.086	1013.27	0.3308	0.8848		49.5115	378.76	706.516	0.3774	0.8844		5.0442	392.129	731.345	0.3519	0.9873
						800.006	38.6954	8.9803	0.9894	0.0461		37.6103	567.528	1029.68	0.3702	0.9378		25.0792	333.684	729.964	0.3295	0.9301		17.4704	338.231	661.477	0.3497	0.9509
						782.287	93.6955	0	1	0.107		78.0284	621.523	1013.77	0.4083	0.8885		38.7887	349.98	653.796	0.3729	0.9002		66.2835	384.268	751.584	0.3748	0.8529
						767.04	85.8555	18.7539	0.9785	0.1007		59.6372	467.339	1100.45	0.3238	0.8868		94.5715	343.609	685.457	0.39	0.7842		83.7316	229.987	573.385	0.3536	0.7331
						766.419	69.6233	50.6358	0.9429	0.0833		36.3772	597.701	1112.13	0.3631	0.9426		84.4804	361.055	681.686	0.3953	0.8104		97.099	317.424	655.057	0.3876	0.7658
						761.922	56.5216	29.2326	0.9655	0.0691		22.9499	608.607	1092.63	0.3663	0.9637		30.405	300.046	694.342	0.3225	0.908		114.253	356.807	630.817	0.4275	0.7575
						727.684	28.7257	33.328	0.9578	0.038		150.315	348.756	1008.44	0.3311	0.6988		42.3879	302.816	654.429	0.3453	0.8772		202.377	218.029	732.826	0.3645	0.5186
						730.08	65.9744	39.9618	0.9522	0.0829		135.008	381.238	1007.58	0.3388	0.7385		35.834	372.896	732.057	0.3583	0.9123		174.612	337.895	661.965	0.4364	0.6593
						761.774	69.3739	20.9912	0.9754	0.0835		109.491	438.608	939.397	0.3685	0.8002		56.8747	225.319	770.167	0.2682	0.7985		84.1212	137.288	726.176	0.2337	0.6201
												118.065	555.265	1177.87	0.3637	0.8247		49.3785	354.794	768.705	0.3446	0.8778		149.4	216.288	715.296	0.3383	0.5915
												129.092	409.51	1016.71	0.3463	0.7603		50.2858	282.396	668.624	0.3322	0.8488		103.807	119.28	739.404	0.2318	0.5347
												104.257	490.665	1171.43	0.3368	0.8248		56.5948	358.688	759.035	0.3536	0.8637		235.536	193.521	738.347	0.3675	0.451
												79.3526	664.277	994.506	0.4278	0.8933		25.8029	333.581	741.258	0.3265	0.9282		165.774	281.187	0	1	0.6291
												230.509	377.956	877.927	0.4094	0.6212		93.8924	360.457	729.175	0.3839	0.7933		321.049	23.2656	0	1	0.0676
												113.325	370.279	1062.07	0.3129	0.7657		61.4563	343.342	630.556	0.391	0.8482		388.742	69.8179	47.1473	0.9068	0.1523
												193.485	428.978	1109.56	0.3594	0.6892		118.816	269.562	776.5	0.3334	0.6941		284.172	26.1395	51.5762	0.8575	0.0842
												127.765	372.16	1047.8	0.323	0.7444		75.3127	347.818	705.024	0.3751	0.822		298.277	24.3207	3.0413	0.9907	0.0754
												57.0413	614.221	963.527	0.4106	0.915		55.6587	398.958	791.829	0.3647	0.8776		290.344	0	0	1	0
												176.162	329.054	1023.61	0.3305	0.6513		0	285.844	671.334	0.2986	1		346.897	29.0889	0	1	0.0774
												148.238	372.906	949.698	0.3543	0.7156		26.9663	405.688	694.487	0.3839	0.9377		298.661	42.1074	77.7886	0.8142	0.1236
												219.112	384.475	1031.17	0.3692	0.637		63.5294	328.43	694.715	0.3607	0.8379		274.444	51.7511	0	1	0.1587
												167.967	304.882	954.359	0.3313	0.6448		16.3781	339.901	706.616	0.3352	0.954		257.195	9.5709	60.6888	0.8147	0.0359
												124.942	259.979	794.044	0.3265	0.6754		69.7374	300.855	705.862	0.3443	0.8118		324.348	0	94.0666	0.7752	0
												107.603	311.441	986.966	0.298	0.7432		37.3605	301.588	624.305	0.3519	0.8898		224.7	44.8336	18.042	0.9373	0.1663
												139.481	398.235	1018.54	0.3455	0.7406		58.5251	331.447	657.601	0.3723	0.8499		241.695	11.0285	65.402	0.7944	0.0436
												203.826	363.005	950.651	0.3735	0.6404		35.0164	344.628	658.711	0.3656	0.9078		266.709	6.6495	2.941	0.9894	0.0243
												164.127	418.805	969.974	0.3754	0.7184		56.3132	316.645	691.263	0.3505	0.849		236.27	79.8804	101.573	0.7568	0.2527
												378.622	70.0208	11.8326	0.9743	0.1561		71.1831	329.839	670.687	0.3742	0.8225		355.912	27.9887	5.6461	0.9855	0.0729
												406.112	69.7242	0	1	0.1465		13.9102	327.185	728.663	0.3189	0.9592		186.511	47.2105	0	1	0.202
												338.042	99.9029	8.5441	0.9809	0.2281		57.4969	323.752	593.351	0.3912	0.8492		254.096	42.1717	0	1	0.1423
												427.529	97.2266	0	1	0.1853		53.205	345.924	816.902	0.3282	0.8667		286.632	15.3543	0.3945	0.9987	0.0508
												351.141	18.526	0	1	0.0501		82.5856	327.409	722.018	0.3622	0.7986		272.203	10.5735	14.2426	0.952	0.0374
												350.824	146.769	0	1	0.295		42.0413	295.078	728.875	0.3162	0.8753		224.277	0	33.6232	0.8696	0
												451.545	61.234	0	1	0.1194		53.3842	339.56	775.924	0.3362	0.8641		215.073	58.5913	59.6691	0.821	0.2141
												456.243	0	0	1	0		52.0143	331.633	585.13	0.396	0.8644
												345.595	8.0882	0	1	0.0229		44.2907	353.188	693.057	0.3645	0.8886
																		78.338	293.712	739.348	0.3348	0.7894
																		76.9766	317.657	667.554	0.3715	0.8049
																		31.0759	374.975	677.884	0.3746	0.9235
																		72.3693	341.099	680.955	0.3778	0.825
																		60.1127	333.113	678.279	0.367	0.8471
																		79.4939	363.675	689.215	0.3914	0.8206
																		97.3596	302.962	652.484	0.3802	0.7568
																		109.446	274.406	722.212	0.347	0.7149
																		96.7107	339.602	657.905	0.3987	0.7783
																		31.7075	322.526	701.859	0.3354	0.9105
																		22.0685	361.198	663.715	0.3661	0.9424
																		85.8327	311.199	758.041	0.3437	0.7838
																		29.9314	318.592	655.53	0.3471	0.9141
																		61.6126	389.168	768.06	0.3698	0.8633
																		71.9082	413.84	695.012	0.4114	0.852
																		63.4184	323.383	687.743	0.36	0.836
																		31.3256	328.607	722.043	0.3327	0.913
																		45.7736	326.112	840.679	0.3067	0.8769
																		81.554	329.945	764.534	0.3499	0.8018
																		40.0631	314.433	671.99	0.3453	0.887
																		23.6858	366.594	801.223	0.3276	0.9393
																		0	436.392	722.658	0.3765	1
																		0	343.391	665.11	0.3405	1
																		61.2539	280.488	789.444	0.3021	0.8208
																		30.2793	353.386	585.782	0.3958	0.9211
																		25.8123	332.227	772.038	0.3168	0.9279
																		53.3045	327.453	711.082	0.3487	0.86
																		66.2579	351.935	734.886	0.3627	0.8416
																		45.1816	300.518	738.675	0.3188	0.8693
																		0.9129	423.59	754.143	0.3602	0.9978
																		58.5324	293.311	609.445	0.366	0.8336
																		32.1019	283.872	704.609	0.3096	0.8984
																		75.942	349.699	696.002	0.3795	0.8216
																		38.7709	385.484	777.323	0.3531	0.9086
																		53.7058	315.352	794.183	0.3173	0.8545
																		77.9305	290.3	585.92	0.3859	0.7884
																		40.5851	369.2	700.471	0.3691	0.901
																		42.5021	331.969	748.022	0.3336	0.8865
																		33.8883	338.269	654.367	0.3625	0.9089
																		61.1694	354.554	708.128	0.3699	0.8529
																		70.8268	338.856	664.638	0.3813	0.8271
																		70.3383	263.014	0	1	0.789
																		214.444	27.752	0	1	0.1146
																		240.652	64.7792	0	1	0.2121
																		191.935	0.4094	0	1	0.0021
																		247.685	23.9324	17.3945	0.9398	0.0881
						Histogram 0 µM R9L						Histogram 2 µM R9L						Histogram 100 µM R9L
						E	S					E	S					E	S
						0.4493	0.2691					0.6241	0.644					0.5569	0.1983
						0.4133	0.3027					0.7887	0.4547					0.4772	0.5433
						0.3273	0.2818					0.7402	0.4055					0.5778	0.2679
						0.3444	0.3843					0.7005	0.5373					0.5589	0.4084
						0.3656	0.3529					0.6726	0.48					0.5876	0.3848
						0.4666	0.3464					0.6387	0.494					0.5947	0.4222
						0.3161	0.3516					0.8364	0.453					0.5773	0.5232
						0.4906	0.4148					0.8033	0.4683					0.6448	0.478
						0.4208	0.4654					0.7421	0.4868					0.5207	0.3774
						0.4767	0.3436					0.6656	0.3435					0.6955	0.4897
						0.4382	0.3483					0.6768	0.4216					0.6879	0.5483
						0.4377	0.4351					0.7969	0.4308					0.6407	0.496
						0.338	0.4518					0.6945	0.4958					0.6742	0.5101
						0.4348	0.3415					0.7743	0.4604					0.5967	0.4732
						0.4017	0.4474					0.707	0.3351					0.7546	0.4612
						0.533	0.4282					0.8079	0.4182					0.7194	0.4874
						0.5026	0.3412					0.6319	0.5085					0.6506	0.4497
						0.5195	0.3774					0.6117	0.475					0.528	0.4433
						0.3915	0.3271					0.7403	0.5226					0.5842	0.434
						0.3546	0.4346					0.7909	0.4379					0.459	0.5478
						0.4651	0.4505					0.6217	0.4001					0.6823	0.6595
						0.4743	0.4498					0.6129	0.5193					0.5923	0.5762
						0.597	0.3862					0.6531	0.5894					0.7738	0.7787
						0.5559	0.5294					0.7081	0.4143					0.7171	0.6588
						0.4346	0.4532					0.5708	0.3525					0.5849	0.6814
						0.5054	0.4413					0.576	0.4058					0.8668	0.3393
						0.4684	0.397					0.6427	0.5238					0.595	0.6277
						0.4751	0.4515					0.6498	0.4094					0.6839	0.5115
						0.4974	0.4629					0.7199	0.4711					0.9071	0.7958
						0.425	0.5202					0.7027	0.6313					0.9227	0.6996
						0.5025	0.4435					0.7135	0.5085					0.9319	0.6317
						0.4881	0.4585					0.7944	0.4311					0.8649	0.789
						0.5429	0.4826					0.6327	0.4732					1.3	-0.0565
						0.5284	0.5247					0.8066	0.4727					0.7638	0.4288
						0.5425	0.4519					0.7358	0.5855					0.7731	0.429
						0.4506	0.5285					0.7041	0.4666					0.7867	0.4382
						0.3895	0.4467					0.7796	0.4549					0.8002	0.4455
						0.5382	0.4461					0.6348	0.4565					0.7603	0.4429
						0.3793	0.5665					0.8283	0.4534					0.7512	0.4592
						0.4835	0.5718					0.7442	0.5652					0.8029	0.4456
						0.4913	0.6022					0.7218	0.5201					0.7406	0.4594
						0.4879	0.5419					0.71	0.5547					0.7447	0.4314
						0.6161	0.5296					0.7436	0.4936					0.7676	0.4489
						0.3507	0.4934					0.6048	0.5455					0.7814	0.4171
						0.4524	0.6054					0.6811	0.4638					0.7232	0.4462
						0.3828	0.5764					0.7624	0.4774					0.7587	0.4797
						0.4841	0.53					0.7451	0.479					0.7671	0.4767
						0.3939	0.5736					0.8814	0.5819					0.7826	0.4569
						0.4483	0.5482					1	0.5611					0.7627	0.4439
						0.3874	0.6196					0.9848	0.4511					0.7829	0.4461
						0.4623	0.6149					0.9599	0.4913					0.6997	0.4322
						0.461	0.6333					0.6983	0.4999					0.7435	0.4632
						0.4612	0.5765					0.676	0.4619					0.7813	0.4359
						0.4356	0.5905					0.6513	0.5532					0.7419	0.432
						0.4724	0.5881					0.7483	0.496					0.7672	0.4044
						0.4425	0.5923					0.7062	0.5562					0.7486	0.4053
						0.5109	0.5893					0.8108	0.5089					0.762	0.4371
						0.4947	0.622					0.7412	0.3224					0.7765	0.3937
						0.4408	0.6723					0.7002	0.5145					0.6694	0.3807
						0.4379	0.683					0.6805	0.387					0.8463	0.4326
						0.4712	0.5686					0.6307	0.433					0.7566	0.4263
						0.5288	0.5649					0.8594	0.3677					0.7114	0.4385
						0.502	0.6053					0.8068	0.3234					0.768	0.4268
						0.3929	0.6005					0.5251	0.4217					0.8133	0.409
						0.4958	0.6763					0.5858	0.4616					0.7766	0.3681
						0.4196	0.6112					1	0.3385					0.7496	0.4548
						0.7696	0.5406					1	0.4363					0.7569	0.3847
						0.5129	0.5841					0.7957	0.4659					0.7673	0.4168
						0.6888	0.5632					0.802	0.4302					0.7295	0.4323
						0.5645	0.5407					0.8934	0.4746					0.7477	0.4105
						0.5955	0.6113					0.8262	0.5088					0.7251	0.4887
						0.6241	0.5807					0.9232	0.4119					0.7387	0.4212
						0.5461	0.5779					0.8172	0.4697					0.7556	0.4124
						0.7075	0.5625					0.7881	0.4893					0.7203	0.2211
						0.5134	0.6091					0.763	0.4896					0.8143	0.3104
						0.8191	0.6041					0.7218	0.4617					0.8342	0.3652
						0.7238	0.56					0.7409	0.4346					0.6721	0.2362
						0.7368	0.6064					0.7374	0.5148					0.8369	0.4018
						0.7468	0.5965					0.8246	0.4786					0.7956	0.4199
						0.7614	0.5002					0.7774	0.4395					0.925	0.2959
						0.6923	0.6012					0.7024	0.2501					0.838	0.402
						0.7857	0.5486					0.8027	0.4507					0.8055	0.3797
						0.7484	0.6068					0.7302	0.535					0.8231	0.5051
						0.7064	0.6114					0.9269	0.4451					0.8889	0.3735
						0.6983	0.5837					0.8477	0.5067					0.8699	0.3826
						0.7079	0.459					0.8018	0.4611					0.8565	0.5091
						0.754	0.5399					0.5807	0.3811					0.822	0.3537
						0.6398	0.5886					0.8128	0.4545					0.8607	0.5031
						0.7913	0.5512					0.8561	0.4991					0.7732	0.4224
						0.7424	0.5145					0.7754	0.561					0.9196	0.3129
						0.6672	0.508					0.8178	0.4551					0.7501	0.5334
						0.6973	0.5255					0.776	0.5613					0.8981	0.413
						0.6996	0.5019					0.7874	0.4002					0.9493	0.4015
						0.6984	0.532					0.5334	0.47					0.9988	0.4328
						0.3283	0.6215					0.7977	0.5288					0.8166	0.3958
						0.3618	0.6891					0.8283	0.4727					0.8666	0.4881
						0.5109	0.5829					0.9173	0.5778					0.7725	0.4005
						0.7691	0.6381					1	0.4606					0.7235	0.522
						0.7109	0.5337					0.9914	0.4799					0.8273	0.3292
						0.3585	0.4632					0.9165	0.5439					0.8768	0.4273
						0.4026	0.5536					0.841	0.577					0.7981	0.341
						0.5895	0.5264					0.7833	0.5941					0.9018	0.3552
						0.4191	0.5323					0.4743	0.4344					0.8177	0.3935
						0.7267	0.6183					0.3763	0.5289					0.8599	0.4038
						0.5036	0.5703					0.6385	0.6458					0.8487	0.466
						0.534	0.5869					0.4229	0.4722					0.7527	0.4487
						0.6807	0.6429					0.6229	0.4244					0.7414	0.3423
						0.829	0.5406					0.5099	0.5104					0.839	0.3835
						0.6044	0.5911					0.6839	0.5797					0.8474	0.3588
						0.5103	0.5286					0.2596	0.4987					0.7417	0.3234
						0.5454	0.6108					0.5794	0.6181					0.7347	0.4527
						0.5597	0.556					0.7311	0.5768					0.6608	0.4048
						0.8776	0.4434					0.4642	0.4958					0.7448	0.4965
						0.5959	0.5321					0.5389	0.6					0.848	0.4277
						0.4069	0.6292					0.6514	0.5453					0.8573	0.4084
						0.4157	0.4796					0.8132	0.5487					0.6794	0.4429
						0.4901	0.5848					0.9254	0.5756					0.8781	0.4364
						0.5411	0.5942					0.6726	0.5609					0.8448	0.5267
						0.5851	0.6454					0.8124	0.5538					0.6731	0.4225
						0.4908	0.4768					0.7857	0.5938					0.9142	0.4904
						0.502	0.5634					0.9651	0.4431					0.7459	0.4129
						0.6677	0.429					0.8122	0.6458					0.8595	0.4922
						0.3178	0.5343					0.9066	0.7869					0.7442	0.3899
						0.5991	0.5285					0.8424	0.5231					0.8417	0.4408
						0.4723	0.5903					0.8058	0.6374					0.825	0.7232
						0.6024	0.6108					0.8001	0.5465					0.7945	0.4436
						0.53	0.667					0.8465	0.585					0.8542	0.5144
						0.5434	0.6283					0.5545	0.6435					0.9331	0.5353
						0.5998	0.4624					0.6309	0.5161					0.7999	0.4985
						0.7412	0.5249					0.6047	0.5806					0.8371	0.5308
						0.68	0.637					0.6341	0.5795					0.771	0.5194
						0.6121	0.5678					0.4625	0.5223					0.6414	0.4976
						0.6023	0.716					0.6074	0.4209					0.7834	0.4289
						0.5307	0.6693					0.4793	0.5692					0.6989	0.4432
						0.6714	0.5528					0.6631	0.5824					0.7824	0.4677
						0.6861	0.7362					0.635	0.6285					0.8782	0.5454
						0.4706	0.5142					0.6484	0.5767					0.7748	0.5226
						0.6007	0.4994					0.8778	0.4775					0.8248	0.4624
						0.5905	0.5827					0.8619	0.566					0.8301	0.4795
						0.4573	0.4685					0.6045	0.5343					0.7747	0.6254
						0.4679	0.6895					0.6382	0.4428					0.7714	0.4551
						0.3387	0.5922					0.6227	0.4929					0.6588	0.5045
						0.4789	0.6357					0.6707	0.5125					0.7987	0.529
						0.4543	0.7056					0.5799	0.5004					0.6562	0.3722
						0.5768	0.5991					0.8988	0.4861					0.7486	0.5869
						0.4841	0.6942					0.6895	0.4386					0.8293	0.5924
						0.3461	0.6508					0.8051	0.6102					0.9085	0.4922
						0.5209	0.6396					0.6505	0.5628					0.7368	0.4193
						0.778	0.5889					0.6579	0.4499					0.7835	0.5032
						0.5078	0.6024					0.5869	0.5253					0.762	0.551
						0.7358	0.6311					0.6801	0.5231					0.7757	0.4071
						0.7983	0.4241					0.6188	0.5711					0.8068	0.5348
						0.6123	0.4851					0.9184	0.5917					0.7736	0.4155
						0.5646	0.5588					0.7072	0.7041					0.8076	0.4878
						0.5886	0.6632					0.8224	0.6824					0.7759	0.4339
						0.5951	0.6267					0.7622	0.5614					0.7104	0.5339
						0.5297	0.6148					1	0.5393					0.8628	0.4769
						0.6167	0.5896					0.8428	0.3877					0.7052	0.4229
						0.6012	0.6046					0.7255	0.542					0.5381	0.4199
						1	0.4711					0.7517	0.5806					0.7878	0.4804
						0.4602	0.6569					0.4763	0.4683					0.84	0.4887
						0.6979	0.665					0.8671	0.5844					0.694	0.4189
						0.5888	0.4994					0.6663	0.4516					0.713	0.5015
						0.6284	0.5246					0.6807	0.4471					0.6347	0.5121
						0.5912	0.5586					0.7112	0.4927					0.4152	0.5732
						0.6602	0.6621					0.677	0.5566					0.6119	0.4659
						0.1876	0.5694					0.7085	0.549					0.5283	0.4966
						0.5276	0.6208					0.7515	0.6357					0.8062	0.5
						0.5356	0.6467					0.5982	0.6184					0.2713	0.6146
						0.5019	0.5959					0.5323	0.5517					0.6595	0.5281
						0.5638	0.6527					0.7696	0.557					0.5506	0.5223
						0.4098	0.8221					0.3882	0.3966					0.619	0.4961
						0.472	0.879					0.4833	0.4295					0.6472	0.5372
						0.6134	0.7275					0.0709	0.4107					0.4429	0.5225
						0.4322	0.7123					0.1245	0.4737					0.6712	0.4686
						0.5414	0.7181					-0.3	0.2587					0.5763	0.4955
						0.5793	0.7092					0.0471	0.3641					0.5925	0.47
						0.4284	0.6698					0.0155	0.4204					0.5805	0.5211
						0.3215	0.8141					0.1833	0.3868					0.5655	0.4942
						0.4742	0.65					0.1834	0.4162					0.5807	0.4932
						0.4363	0.7791					0.5725	0.492					0.688	0.563
						0.4887	0.455					0.5911	0.3244					0.601	0.5619
						0.5731	0.6419					0.3564	0.4949					0.4676	0.5488
						0.4385	0.5084					0.5075	0.476					0.7088	0.5302
						0.5379	0.7103					0.6278	0.4663					0.712	0.5848
						0.5082	0.6305					0.4305	0.426					0.5586	0.4943
						0.4642	0.4485					0.3409	0.4806					0.6747	0.5468
						0.5721	0.6178					0.8105	0.4652					0.6709	0.6046
						0.6255	0.6179					0.335	0.3737					0.6577	0.5391
						0.618	0.6385					0.7073	0.4412					0.9608	0.519
						0.5573	0.5193					0.4093	0.3364					0.8677	0.4519
						0.6981	0.5311					0.936	0.5215					0.6713	0.5442
						0.5541	0.561					0.8537	0.5991					0.7643	0.5561
						0.7084	0.708					0.7927	0.5486					0.6302	0.53
						0.6358	0.6251					0.7181	0.4508					0.9264	0.3929
						0.6085	0.6663					0.6102	0.5545					0.9206	0.4424
						0.5777	0.8093					0.7184	0.5326					0.8744	0.4465
						0.6186	0.6744					0.7767	0.5446					0.9044	0.4194
						0.5948	0.533					0.6137	0.5169					0.8539	0.4612
						0.4357	0.6263					0.6544	0.5123					0.9183	0.4655
						0.6129	0.5852					0.6417	0.5373					0.9125	0.457
						0.5914	0.5948					0.8495	0.1446					0.9647	0.4358
						0.4745	0.4836					0.8626	0.2128					0.8862	0.472
						0.5312	0.5666					0.5727	0.1827					0.8963	0.4642
						0.4815	0.5902					0.7146	0.2083					0.8972	0.5214
						0.4871	0.6042					0.7071	0.2534					0.8696	0.4351
						0.6946	0.5309					0.7674	0.2709					0.9548	0.4565
						0.8459	0.5197					0.7922	0.3428					0.9036	0.4552
						0.764	0.4997					0.8815	0.3291					0.8965	0.4739
						0.7383	0.4229					0.8488	0.3854					0.8653	0.5113
						0.774	0.4662					0.7848	0.3447					0.9276	0.4358
						0.7194	0.5019					0.6393	0.3297					0.9283	0.4754
						0.7901	0.4332					0.8552	0.4525					0.8926	0.3738
						0.7491	0.5042					0.8747	0.3243					0.942	0.4521
						0.8074	0.5179					0.8267	0.4105					0.914	0.4399
						0.8789	0.4152					0.6581	0.3356					0.7968	0.8906
						0.7543	0.421					0.6955	0.3421					0.5523	0.4375
						0.8274	0.537					0.7537	0.3911					0.6164	0.4139
						0.4993	0.4348					0.8693	0.4146					0.5507	0.4206
						0.3586	0.5856					0.6647	0.3128					0.5772	0.4112
						0.4972	0.5283					0.7594	0.373					0.5663	0.4217
						0.5455	0.4517					0.8079	0.4299					0.5846	0.4356
						0.3343	0.5057					0.8434	0.387					0.6274	0.4435
						0.462	0.5014					0.7835	0.4385					0.6229	0.4764
						0.5831	0.4109					0.7693	0.4218					0.5047	0.442
						0.5688	0.5172					0.9108	0.4319					0.5734	0.4355
						0.4432	0.5295					0.7873	0.4295					0.5746	0.452
						0.5156	0.6085					0.7939	0.4118					0.5465	0.469
						0.5444	0.475					0.8916	0.4175					0.583	0.4777
						0.4048	0.479					0.7999	0.4269					0.6432	0.4307
						0.6407	0.4591					0.7602	0.4503					0.5543	0.4483
						0.7853	0.6124					0.7456	0.3987					0.5404	0.4239
						0.7698	0.5237					0.7431	0.4386					0.5232	0.482
						0.8737	0.5959					0.9615	0.4096					0.4849	0.4485
						0.8963	0.6138					1	0.3683					0.6224	0.4785
						0.641	0.6126					0.8026	0.4316					0.5597	0.4066
						0.9636	0.5066					0.8505	0.5061					0.5601	0.3932
						0.7863	0.4835					0.7883	0.4534					0.6258	0.4473
						0.8911	0.456					0.7725	0.4894					0.5559	0.4606
						0.6598	0.5401					0.786	0.3542					0.5636	0.4516
						0.8454	0.5482					0.905	0.4235					0.454	0.4853
						0.8535	0.5671					0.8433	0.5229					0.4705	0.4819
						0.6341	0.593					0.9906	0.4048					0.49	0.4151
						0.8252	0.5359					0.874	0.46					0.5058	0.4676
						0.822	0.5669					0.8324	0.4703					0.4581	0.4494
						0.7664	0.5884					0.8703	0.4413					0.4987	0.4456
						0.9153	0.4892					0.9341	0.4862					0.5727	0.4834
						0.7978	0.566					0.9466	0.474					0.6138	0.4946
						0.7489	0.5716					0.919	0.4144					0.553	0.478
						0.8987	0.4979					0.9225	0.4511					0.5903	0.5549
						0.7822	0.527					0.8756	0.4023					0.3667	0.4666
						0.6142	0.5752					0.929	0.4251					0.9045	0.244
						0.8116	0.5343					0.9125	0.4234					0.8012	0.2271
						0.8507	0.5694					0.855	0.4236					0.8828	0.3071
						0.5144	0.8203					0.8603	0.413					0.8572	0.2947
						0.6914	0.576					0.8478	0.4432					0.8843	0.2432
						0.796	0.482					0.8594	0.4347					0.861	0.318
						0.8963	0.4559					0.7754	0.3872					0.8631	0.3112
						0.7278	0.5153					0.8862	0.4389					0.8626	0.3351
						0.8098	0.4952					0.7646	0.5016					0.954	0.3712
						0.6234	0.608					0.7684	0.4614					0.8823	0.3479
						0.9212	0.5488					0.6881	0.4622					0.8964	0.3375
						0.8844	0.5968					0.7674	0.4657					0.8839	0.375
						0.786	0.5585					0.8282	0.4293					0.949	0.3786
						0.7537	0.6308					0.8594	0.4958					0.9005	0.3845
						0.8324	0.5538					0.8497	0.5258					0.8435	0.382
						0.6855	0.6239					0.8463	0.4892					0.8025	0.3426
						0.8599	0.5175					0.8239	0.4945					0.8459	0.3783
						0.9365	0.4366					0.8236	0.5186					0.8612	0.3801
						0.6791	0.5948					0.717	0.4736					0.8869	0.3815
						0.9409	0.5547					0.8763	0.4529					0.7767	0.4028
						0.9582	0.5671					0.7217	0.4525					0.869	0.4003
						0.9577	0.5256					0.8571	0.4654					0.8236	0.3645
						0.8992	0.5224					0.938	0.3959					0.8958	0.3858
						0.9021	0.5634					0.9073	0.4092					0.8821	0.4113
						1	0.4466					0.9001	0.5061					0.931	0.3812
						1	0.472					0.8688	0.424					0.9003	0.4128
						1	0.5146					0.9499	0.3344					0.8818	0.3763
						1	0.4992					0.9453	0.4672					0.8956	0.3674
						0.9591	0.4293					0.9332	0.4921					0.8981	0.3713
						1	0.3151					0.9128	0.4808					0.8758	0.4026
						1	0.361					0.9567	0.5007					0.9243	0.3848
						1	0.4271					0.8345	0.446					0.8359	0.4014
						0.9296	0.4454					0.926	0.4154					0.9022	0.4084
						1	0.3879					0.8356	0.4343					0.8656	0.3951
						0.9611	0.4254					0.8655	0.5061					0.8003	0.6175
						0.7762	0.4087					0.8562	0.4644					0.72	0.5758
						0.9023	0.3879					0.7899	0.4545					0.7994	0.6443
						0.8779	0.4212					0.9305	0.4673					0.7101	0.5925
						0.4884	0.5739					0.8889	0.4233					0.6801	0.6732
						0.4649	0.7294					0.8868	0.486					0.722	0.6186
						0.5213	0.6592					0.8753	0.5034					0.6965	0.6406
						0.6027	0.719					0.967	0.4733					0.6781	0.6258
						0.5785	0.5987					0.8923	0.5079					0.6104	0.7088
						0.4064	0.5665					0.849	0.4834					0.6629	0.7015
						0.4956	0.6061					0.9103	0.4145					0.7212	0.6789
						0.3927	0.5392					0.8879	0.4473					0.5993	0.6152
						0.5289	0.5584					0.8928	0.5055					0.716	0.6374
						0.5547	0.5076					1	0.4548					0.6564	0.6441
						0.4232	0.5866					0.8902	0.4649					0.6805	0.6931
						0.5059	0.6218					0.8823	0.4792					0.7203	0.6676
						0.5556	0.5695					0.4841	0.3565					0.6789	0.7085
						0.408	0.5342					0.4149	0.3445					0.7483	0.6264
						0.5198	0.5393					0.5812	0.3306					0.7282	0.6424
						0.5186	0.5622					0.6339	0.369					0.721	0.6164
						0.4974	0.5349					0.6111	0.3986					0.669	0.669
						0.5038	0.5333					0.6186	0.4293					0.7901	0.5929
						0.6111	0.6105					0.708	0.4142					0.7755	0.6723
						0.5231	0.5401					0.5353	0.4165					0.7053	0.6793
						0.4933	0.6227					0.6095	0.4042					0.6882	0.6182
						0.6363	0.5708					0.695	0.3969					0.6956	0.6366
						0.4619	0.6213					0.6312	0.3691					0.6735	0.6498
						0.557	0.6215					0.7431	0.404					0.6709	0.6722
						0.4623	0.6704					0.7696	0.452					0.7424	0.5577
						0.4904	0.6121					0.6793	0.4358					0.6334	0.6064
						0.5781	0.6202					0.5773	0.431					0.7747	0.5619
						0.5127	0.6407					0.5147	0.4798					0.8304	0.6387
						0.5177	0.7071					0.5915	0.4634					0.6577	0.5669
						0.5169	0.6648					0.5302	0.4463					0.6559	0.6623
						0.4002	0.5847					0.7502	0.4562					0.7506	0.5048
						0.3904	0.5905					0.6834	0.4753					0.6841	0.6558
						0.4559	0.5816					0.3583	0.3859					0.689	0.7045
						0.5417	0.6158					0.6545	0.3613					0.6584	0.6798
						0.4247	0.5943					0.9053	0.4397					0.7155	0.6277
						0.4675	0.5527					0.6144	0.4417					0.7489	0.6676
						0.4606	0.6293					0.7447	0.4667					0.7296	0.6658
						0.456	0.613					0.6496	0.5013					0.6756	0.6804
						0.4974	0.6488					0.5895	0.4258					0.6191	0.7369
						0.6482	0.5678					0.4848	0.4993					0.6475	0.6319
						0.6202	0.5377					0.5563	0.4347					0.7204	0.6259
						0.6112	0.5121					0.4084	0.3976					0.6205	0.6422
						0.4745	0.5987					0.3838	0.3931					0.6549	0.6105
						0.4008	0.6237					0.3852	0.3613					0.6617	0.6347
						0.4252	0.5443					0.4972	0.257					0.6166	0.6437
						0.4931	0.6388					0.6022	0.3204					0.5944	0.685
						0.5853	0.5405					0.3691	0.4521					0.6377	0.6575
						0.5483	0.775					0.3941	0.4234					0.7788	0.6842
						0.5384	0.6122					0.5207	0.3105					0.6967	0.6626
						0.6123	0.4004					0.4495	0.4297					0.7636	0.6447
						0.5428	0.486					0.4304	0.3959					0.6933	0.5841
						0.5162	0.407					0.5056	0.3692					0.5501	0.6712
						0.5113	0.4921					0.344	0.3904					0.5598	0.5705
						0.4602	0.4396					0.4251	0.3771					0.6105	0.6529
						0.5153	0.447					0.3919	0.3355					0.7023	0.6174
						0.5217	0.4916					0.4289	0.4345					0.8127	0.5192
						0.4595	0.436					0.3273	0.3646					0.69	0.584
						0.5137	0.472					0.3187	0.4902					0.7779	0.5386
						0.4644	0.513					0.2522	0.3555					0.7669	0.6104
						0.5675	0.4878					0.3949	0.4203					0.7789	0.5774
						0.4322	0.4961					0.4125	0.437					0.6796	0.6162
						0.4563	0.4641					0.5462	0.5417					0.7222	0.6038
						0.4515	0.4923					0.3219	0.209					0.7941	0.6351
						0.4144	0.37					0.5816	0.4083					0.7257	0.6851
						0.4486	0.51					0.512	0.3582					0.6874	0.5917
						0.4657	0.5738					0.4732	0.3142					0.6653	0.6062
						0.4661	0.4235					0.4216	0.4127					0.6597	0.6372
						0.4638	0.5327					0.2912	0.3715					0.636	0.6034
						0.4834	0.48					0.5015	0.4818					0.8436	0.549
						0.5679	0.4722					0.4693	0.5187					0.6237	0.5746
						0.4986	0.489					0.3302	0.4697					0.6872	0.6509
						0.3862	0.4757					0.5972	0.4679					0.6018	0.6359
						0.4554	0.507					0.5088	0.5725					0.671	0.5707
						0.6426	0.3962					0.4755	0.4215					0.7235	0.6195
						0.409	0.4581					0.4044	0.4713					0.6696	0.6018
						0.4814	0.4978					0.4742	0.5045					0.6552	0.6071
						0.4141	0.5264					0.3917	0.4413					0.7027	0.6429
						0.4662	0.451					0.509	0.5703					0.753	0.6149
						0.5955	0.4995					0.4854	0.529					0.6477	0.6122
						0.4945	0.4967					0.4462	0.5066					0.7084	0.6388
						0.4564	0.5169					0.3853	0.4987					0.6171	0.5845
						0.4848	0.4619					0.4574	0.5184					0.7511	0.6549
						0.4099	0.4657					0.5061	0.555					0.7496	0.5556
						0.4856	0.484					0.367	0.4323					0.6457	0.6059
						0.4969	0.4996					0.3944	0.4741					0.6751	0.6345
						0.4896	0.4891					0.5559	0.4241					0.6551	0.6683
						0.5348	0.5046					0.4188	0.4863					0.746	0.6377
						0.7104	0.5738					0.3267	0.4832					0.7591	0.6147
						0.6602	0.4581					0.5423	0.5407					0.6824	0.6113
						0.5023	0.5639					0.3993	0.4916					0.7062	0.5811
						0.6124	0.6174					0.6798	0.561					0.6615	0.68
						0.5141	0.5204					0.6371	0.6195					0.8092	0.6205
						0.5935	0.637					0.6466	0.4835					0.5849	0.6503
						0.655	0.6724					0.5401	0.5076					0.7298	0.6615
						0.6968	0.5441					0.4825	0.5097					0.6876	0.5769
						0.5797	0.5392					0.5896	0.5473					0.6992	0.6502
						0.5255	0.5546					0.5249	0.5356					0.6093	0.6633
						0.4532	0.4838					0.6784	0.5532					0.7214	0.6129
						0.5758	0.4766					0.5829	0.5731					0.5211	0.6415
						0.8461	0.544					0.5893	0.4763					0.6179	0.6694
						0.8492	0.5434					0.5951	0.9676					0.7424	0.6173
						0.7331	0.5165					0.1197	1					0.6961	0.6838
						0.6183	0.5352					0.4497	0.6258					0.6637	0.6318
						0.6707	0.5247					0.5906	0.5563					0.7406	0.5945
						0.6646	0.5937					0.5251	0.5306					0.6656	0.5858
						0.7407	0.6253					0.3785	0.5089					0.6819	0.5792
						0.6719	0.5195					0.5189	0.5601					0.726	0.6049
						0.5826	0.5592					0.5952	0.4381					0.7135	0.5827
						0.7007	0.4908					0.4935	0.5368					0.6194	0.5728
						0.842	0.45					0.443	0.5737					0.6526	0.6009
						0.7253	0.5424					0.7445	0.509					0.5923	0.6045
						0.6841	0.4246					0.4294	0.6493					0.7426	0.6217
						0.6625	0.5208					0.3514	0.5464					0.7123	0.5982
						0.6232	0.4678					0.443	0.6913					0.6651	0.6782
						0.658	0.5244					0.444	0.5445					0.6069	0.5554
						0.771	0.5232					0.4345	0.5793					0.6457	0.6333
						0.7425	0.5454					0.6286	0.6597					0.7725	0.6189
						0.7715	0.3996					0.509	0.6305					0.7558	0.617
						0.6223	0.4865					0.52	0.581					0.7243	0.6236
						0.8381	0.5085					0.4503	0.6643					0.5869	0.537
						0.6874	0.5697					0.3077	0.5177					0.6638	0.5839
						0.6624	0.5216					0.3727	0.5022					0.6839	0.6369
						0.7403	0.4505					0.5596	0.524					0.7485	0.5929
						0.7692	0.5333					0.6283	0.5618					0.7679	0.6286
						0.6531	0.4252					0.2632	0.2617					0.7389	0.599
						0.627	0.5671					0.4384	0.2464					0.7156	0.5345
						0.6148	0.5059					0.6275	0.2941					0.7486	0.5911
						0.6323	0.5955					0.4752	0.1745					0.8053	0.5949
						0.6374	0.6059					0.808	0.3183					0.719	0.6401
						0.7646	0.5552					0.6492	0.257					0.8892	0.5432
						0.6521	0.6443					0.4813	0.2798					0.6844	0.6324
						0.7829	0.6035					0.5218	0.3045					0.64	0.5838
						0.6743	0.5884					0.7519	0.2895					0.6466	0.6076
						0.582	0.6508					0.6385	0.2349					0.7911	0.5507
						0.6993	0.6568					0.4546	0.2865					0.8032	0.6639
						0.698	0.5415					0.624	0.2932					0.8318	0.6062
						0.6031	0.5178					0.6527	0.3319					0.8418	0.5279
						0.7024	0.4951					0.5418	0.3527					0.8036	0.7029
						0.7588	0.5581					0.5117	0.2788					0.9149	0.7455
						0.7189	0.551					0.6936	0.3276					0.7471	0.6258
						0.698	0.6242					0.5322	0.2972					0.6108	0.6071
						0.6819	0.5354					0.6229	0.2869					0.742	0.6686
						0.6843	0.6949					0.3893	0.3122					0.5337	0.732
						0.7158	0.6439					0.7571	0.2598					0.7356	0.5579
						0.7334	0.545					0.6999	0.2898					0.7284	0.5829
						0.8299	0.6467					0.5974	0.2463					0.7073	0.6146
						0.6469	0.5576					0.834	0.3001					0.7113	0.6176
						0.6146	0.5934					0.655	0.3748					0.726	0.5874
						0.6514	0.6381					0.6646	0.3196					0.6317	0.4671
						0.6322	0.5789					0.5893	0.3887					0.76	0.6686
						0.767	0.557					0.7019	0.3375					0.6488	0.565
						0.6866	0.5163					0.6364	0.3445					0.3287	0.4137
						0.7449	0.5161					0.6354	0.3436					0.8048	0.6031
						0.7588	0.5262					0.599	0.2641					0.749	0.5732
						0.7108	0.489					0.5312	0.3451					0.7894	0.73
						0.667	0.5132					0.5282	0.3383					0.7351	0.5297
						0.6119	0.5195					0.4823	0.3468					0.8236	0.532
						0.5905	0.6465					0.4166	0.2337					0.8107	0.6384
						0.7304	0.5296					0.5438	0.3655					0.731	0.5464
						0.7402	0.6127					0.4578	0.3319					0.7531	0.5535
						0.7584	0.5709					0.6744	0.3568					0.8088	0.5952
						0.6932	0.4982					0.6781	0.3341					0.6387	0.5119
						0.759	0.5446					0.5775	0.3652					0.6824	0.5954
						0.7044	0.5208					0.7594	0.2279					0.757	0.6452
						0.7009	0.4816					0.9522	0.2976					0.7414	0.6014
						0.7275	0.5147					0.9887	0.3325					0.5794	0.5403
						0.7736	0.4544					1	0.252					0.8032	0.6001
						0.665	0.5737					1	0.3295					0.7265	0.5286
						0.6421	0.5464					0.8418	0.2984					0.7828	0.5449
						0.6043	0.6094					0.9608	0.3386					0.8564	0.5924
						0.6524	0.5583					1	0.36					0.6987	0.555
						0.6928	0.5529					0.8647	0.4141					0.3694	1
						0.5767	0.5369					1	0.3689					0.4772	0.5003
						0.6552	0.5389					0.9798	0.4017					0.473	0.553
						0.7141	0.5636					0.8291	0.3991					0.5233	0.6028
						0.6437	0.5923					1	0.392					0.4834	0.5761
						0.6366	0.5455					0.9262	0.4306					0.4845	0.6108
						0.6896	0.5152					0.8845	0.4417					0.4756	0.6155
						0.6394	0.444					1	0.3453					0.4365	0.6812
						0.6817	0.4084					0.9231	0.4575					0.4375	0.5824
						0.8108	0.7109					0.9276	0.4119					0.4466	0.6274
						0.5785	0.4347					0.8434	0.4638					0.4963	0.568
						0.7974	0.7119					0.8359	0.4895					0.5341	0.5912
						0.5792	0.4777					0.967	0.4934					0.5128	0.608
						0.6705	0.4487					0.885	0.402					0.5396	0.5931
						0.7107	0.494					0.9535	0.3858					0.5796	0.6145
						0.6284	0.5632					0.9874	0.4657					0.4487	0.6285
						0.5372	0.4255					0.8099	0.3585					0.5094	0.6283
						0.6189	0.4733					0.8986	0.3801					0.5046	0.6258
						0.5773	0.4687					1	0.3795					0.5363	0.6092
						0.5546	0.4938					0.9348	0.4698					0.4961	0.6496
						0.6262	0.4897					0.9162	0.3929					0.5442	0.6217
						0.448	0.4782					0.9181	0.473					0.5566	0.6287
						0.5336	0.5494					0.6154	0.3248					0.5129	0.6365
						0.4299	0.5259					0.6872	0.3798					0.6034	0.6086
						0.5373	0.5015					0.928	0.3388					0.5795	0.6193
						0.4725	0.4716					0.8368	0.4127					0.6001	0.617
						0.5211	0.5302					0.7412	0.4863					0.6173	0.6127
						0.5048	0.5178					0.5893	0.4681					0.6477	0.6492
						0.5028	0.5517					0.7466	0.5146					0.6839	0.5575
						0.4872	0.5396					0.6778	0.406					0.5758	0.6003
						0.4105	0.5479					0.6209	0.4745					0.6019	0.5604
						0.5892	0.5581					0.6494	0.4695					0.5906	0.6003
						0.5312	0.5571					0.726	0.446					0.5888	0.6098
						0.3998	0.5113					0.786	0.4392					0.5528	0.597
						0.4229	0.5058					0.6554	0.4629					0.5763	0.5983
						0.5972	0.6144					0.6576	0.4488					0.595	0.5326
						0.419	0.567					0.6476	0.5187					0.6333	0.603
						0.3039	0.4947					0.6443	0.4611					0.5213	0.5618
						0.4989	0.5907					0.4732	0.4495					0.6014	0.5894
						0.5692	0.6286					0.6334	0.4411					0.5875	0.5625
						0.4625	0.5762					0.5818	0.5384					0.6664	0.5894
						0.4095	0.5598					0.755	0.5079					0.6227	0.5982
						0.4563	0.5673					0.6927	0.4893					0.6314	0.605
						0.508	0.5302					0.4735	0.6098					0.5843	0.5962
						0.4314	0.5076					0.2735	0.4697					0.6137	0.5891
						0.5723	0.6093					0.6323	0.644					0.6252	0.5788
						0.5293	0.5614					0.6345	0.5061					0.6036	0.5648
						0.535	0.5861					0.7193	0.4515					0.6135	0.5731
						0.5129	0.699					0.7024	0.5766					0.5792	0.5126
						0.7505	0.3471					0.6241	0.501					0.6162	0.5798
						0.7791	0.3639					0.9528	0.5115					0.58	0.5475
						0.7199	0.4152					0.7154	0.5041					0.6093	0.5743
						0.6462	0.3841					0.7783	0.5491					0.59	0.5249
						0.6615	0.4252					0.6731	0.5985					0.3913	0.4981
						0.6651	0.3856					0.7123	0.527					0.4689	0.4975
						0.7437	0.3872					0.85	0.539					0.493	0.4422
						0.618	0.3802					0.7275	0.4662					0.441	0.4895
						0.6311	0.3999					0.6905	0.5984					0.5084	0.5169
						0.6277	0.3749					0.7912	0.5178					0.5638	0.482
						0.7646	0.4175					0.6802	0.4119					0.5234	0.4787
						0.7618	0.4534					0.7091	0.5747					0.4864	0.4547
						0.7297	0.4573					0.7546	0.489					0.4823	0.5175
						0.7538	0.4853					0.5293	0.4783					0.484	0.4573
						0.7754	0.4613					0.7493	0.4451					0.5886	0.5869
						0.7067	0.4676					0.5773	0.5626					0.4851	0.5093
						0.7468	0.4658					0.5493	0.518					0.603	0.5396
						0.7652	0.4677					0.644	0.5871					0.431	0.479
						0.7717	0.4648					0.6373	0.5346					0.5966	0.5042
						0.7862	0.4884					0.5448	0.5787					0.6497	0.5086
						0.6911	0.467					0.7242	0.5591					0.5166	0.5268
						0.764	0.4527					0.7174	0.5234					0.4636	0.4656
						0.7376	0.4288					0.6069	0.5011					0.6496	0.4185
						0.7163	0.4984					0.6139	0.4917					0.5136	0.5113
						0.7085	0.4976					0.7576	0.4437					0.487	0.4747
						0.7686	0.4783					0.785	0.5026					0.41	0.4095
						0.7932	0.4759					0.6603	0.4851					0.5731	0.5131
						0.7524	0.569					0.6118	0.5125					0.4604	0.4811
						0.7033	0.581					0.847	0.4743					0.5495	0.4655
						0.695	0.5106					0.474	0.6004					0.4725	0.5139
						0.7083	0.4844					0.5837	0.5197					0.5279	0.495
						0.6345	0.5147					0.6186	0.5823					0.5897	0.5241
						0.7309	0.5318					0.6931	0.4149					0.4769	0.5042
						0.5758	0.5326					0.6212	0.5166					0.3669	0.5302
						0.7171	0.5392					0.5113	0.5479					0.594	0.4579
						0.6508	0.5011					0.6489	0.4958					0.4619	0.5706
						0.7312	0.5332					0.5689	0.5509					0.4211	0.5222
						0.5899	0.5773					0.5443	0.5436					0.3316	0.5424
						0.6152	0.5785					0.6819	0.5759					0.4329	0.5537
						0.655	0.5039					0.5476	0.4986					0.5933	0.5195
						0.8224	0.6111					0.5626	0.5802					0.4901	0.519
						0.7405	0.5384					0.438	0.5702					0.5844	0.5176
						0.6707	0.5566					0.5351	0.4466					0.474	0.4459
						0.667	0.5238					0.6234	0.4857					0.4641	0.4278
						0.7708	0.4948					0.7402	0.532					0.542	0.5051
						0.6268	0.5688					0.5972	0.5931					0.4268	0.5119
						0.7279	0.4849					0.6444	0.58					0.5827	0.4221
						0.7403	0.5953					0.5796	0.5381					0.6084	0.4742
						0.622	0.5873					0.6936	0.6135					0.3879	0.4521
						0.7327	0.5586					0.5196	0.6008					0.4576	0.5112
						0.8311	0.5474					0.5419	0.5247					0.5781	0.4528
						0.6782	0.5708					0.623	0.4707					0.5201	0.537
						0.7025	0.5279					0.4802	0.6392					0.5111	0.5436
						0.6424	0.612					0.6122	0.5462					0.3238	0.5029
						0.6403	0.5397					0.712	0.4756					0.4049	0.5342
						0.5694	0.5103					0.6503	0.5989					1	0.3195
						0.5942	0.5235					0.3904	0.5318					0.9641	0.2235
						0.6684	0.5559					0.7219	0.4597					0.9604	0.4009
						0.7183	0.5319					0.4561	0.5028					1	0.2029
						0.6415	0.5906					0.4434	0.5594					1	0.4693
						0.7195	0.5882					0.6415	0.5752					1	0.4506
						0.6973	0.5709					0.614	0.5891					0.9562	0.4327
						0.6582	0.5074					0.4595	0.6582					0.9293	0.4878
						0.5948	0.5165					0.5046	0.5071					0.9251	0.4349
						0.7167	0.5779					0.5919	0.512					0.9817	0.5769
						0.6407	0.5408					0.5288	0.5543					1	0.2993
						0.6107	0.5201					0.6135	0.5753					0.9759	0.4183
						0.7434	0.5622					0.5161	0.6038					0.8543	0.3272
						0.702	0.5119					0.7123	0.6093					0.9402	0.4552
						0.6236	0.4783					0.4724	0.6027					1	0.3443
						0.8017	0.4851					0.5799	0.5399					1	0.394
						0.5683	0.5067					0.6407	0.589					1	0.5118
						0.5421	0.555					0.5064	0.6364					0.9242	0.4152
						0.6599	0.5053					1	0.5513					0.918	0.4542
						0.2088	0.544					0.9822	0.661					1	0.3549
						0.3618	0.5332					0.8992	0.566					1	0.3889
						0.4141	0.6309					1	0.5295					0.8517	0.3475
						0.3799	0.5612					0.9336	0.6596					0.9006	0.4311
						0.4734	0.4624					0.9593	0.635					0.9331	0.5384
						0.4493	0.5593					0.9658	0.5076					0.9627	0.4226
						0.3893	0.5868					1	0.611					0.992	0.4748
						0.3335	0.4272					0.9659	0.5787					0.946	0.4043
						0.4624	0.4825					1	0.5068					1	0.3801
						0.4496	0.5772					1	0.3446					0.9572	0.4174
						0.6676	0.4943					0.9461	0.6416					0.9704	0.5002
						0.5871	0.4629					0.8634	0.5984					1	0.5533
						0.4882	0.5204					0.9056	0.5844					0.9746	0.4245
						0.5077	0.4576					0.956	0.6649					0.9464	0.6049
						0.7454	0.4228					1	0.6376					0.9902	0.3497
						0.3941	0.4442					0.8802	0.5859					0.996	0.4651
						0.5041	0.4338					1	0.6009					1	0.3893
						0.4492	0.5465					1	0.4313					1	0.4788
						0.4811	0.3873					0.9045	0.436					0.9525	0.3849
						0.4995	0.3626					1	0.6213					0.9262	0.4467
						0.3744	0.5649					0.8914	0.6864					0.9345	0.4389
						0.4735	0.4582					1	0.4789					0.9953	0.4469
						0.4933	0.5113					0.8268	0.531					0.9725	0.4416
						0.3705	0.414					0.8575	0.6783					1	0.486
						0.4427	0.4412					0.8991	0.6395					1	0.5328
						0.501	0.3988					1	0.4938					0.9965	0.4246
						0.4533	0.4853					1	0.4994					0.9653	0.5694
						0.4355	0.4457					0.832	0.6653					0.9483	0.4014
						0.4914	0.4507					0.8525	0.6905					0.9596	0.4999
						0.5889	0.4649					0.9667	0.666					0.9745	0.3695
						0.577	0.429					1	0.5065					0.9822	0.4345
						0.5182	0.4654					0.8933	0.5233					0.9307	0.5219
						0.6094	0.4895					1	0.4433					0.9273	0.2791
						0.4842	0.486					0.8034	0.4962					0.9901	0.5387
						0.5026	0.4679					0.8436	0.5018					0.943	0.4186
						0.4757	0.4674					0.771	0.5325					0.9231	0.4989
						0.3575	0.3986					0.8818	0.6032					1	0.5432
						0.5411	0.4587					1	0.6311					0.9511	0.4939
						0.3647	0.4389					0.9627	0.523					0.9174	0.5928
						0.4535	0.4572					0.8609	0.6583					0.9401	0.4095
						0.3943	0.5156					1	0.6338					0.9312	0.4209
						0.4129	0.5088					1	0.4554					0.9869	0.3843
						0.5469	0.6642					0.9818	0.6062					0.9582	0.4359
						0.6162	0.4804					0.8814	0.637					0.9368	0.4917
						0.5442	0.5124					0.9642	0.6526					0.9677	0.4794
						0.4225	0.453					0.9101	0.4714					0.9751	0.5423
						0.6092	0.4557					1	0.6384					0.9638	0.4803
						0.5275	0.5162					0.9295	0.6063					0.9432	0.5472
						0.562	0.5416					0.9683	0.6697					1	0.379
						0.4392	0.4346					0.9853	0.4508					0.9361	0.4439
						0.529	0.5434					0.951	0.539					0.9623	0.5102
						0.4566	0.4957					1	0.5662					0.9212	0.3637
						0.5729	0.4824					0.8717	0.5345					0.9622	0.4442
						0.4392	0.487					0.7522	0.5081					1	0.434
						0.5772	0.5082					0.892	0.6679					1	0.4867
						0.4906	0.4778					1	0.4897					0.9547	0.3983
						0.5563	0.5417					0.9746	0.4471					0.9274	0.4375
						0.653	0.5537					0.8913	0.4744					0.9007	0.5416
						0.6073	0.4165					0.8979	0.4916					0.9679	0.5066
						0.4956	0.5123					0.9321	0.5199					1	0.415
						0.4953	0.5041					1	0.6036					0.9588	0.4072
						0.5187	0.5191					1	0.4451					0.9816	0.5076
						0.4139	0.4157					1	0.5583					0.9992	0.4303
						0.5525	0.4927					0.9282	0.4739					0.9651	0.5257
						0.4861	0.5556					0.9945	0.6015					1	0.476
						0.5241	0.4418					0.8303	0.6168					0.9682	0.4988
						0.6328	0.5556					1	0.5222					0.9239	0.4746
						0.5768	0.4911					0.8584	0.4826					0.9879	0.4429
						0.6499	0.418					0.9786	0.4589					0.9929	0.4898
						0.5763	0.4811					0.9274	0.4871					1	0.4877
						0.4933	0.4451					0.9503	0.6072					0.9587	0.3959
						0.5559	0.349					0.9476	0.5244					0.9509	0.4013
						0.5247	0.3811					0.9911	0.6266					0.9193	0.3916
						0.3346	0.3557					0.9254	0.6773					0.9913	0.4389
						0.4445	0.5729					0.8686	0.6508					0.9229	0.5257
						0.415	0.4902					0.9665	0.5761					1	0.463
						0.497	0.4091					1	0.5445					1	0.3844
						0.467	0.6389					0.8389	0.475					0.9588	0.4335
						0.4891	0.6549					0.9651	0.5882					0.9304	0.5025
						0.5269	0.3417					0.8379	0.6016					1	0.4954
						0.4547	0.3943					1	0.644					0.9919	0.4697
						0.4973	0.5669					0.9443	0.565					1	0.2096
						0.4893	0.5565					1	0.6251					0.7324	0.3598
						0.5538	0.3107					1	0.4998					0.836	0.4669
						0.3609	0.3952					0.9204	0.7286					1	0.4835
						0.5816	0.3662					0.9986	0.6307					0.9536	0.4277
						0.5155	0.3871					0.8994	0.6097					1	0.4975
						0.4834	0.5284					0.9303	0.5887					0.9914	0.475
						0.468	0.6345					0.92	0.5075					0.8841	0.5913
						0.4576	0.3621					0.8588	0.4627					0.8946	0.3201
						0.6115	0.354					0.9468	0.6122					0.9011	0.4913
						0.5741	0.3522					1	0.5688					0.8664	0.4076
						0.4309	0.3363					0.9499	0.5068					0.8216	0.5091
						0.4966	0.4138					0.9983	0.5605					0.9193	0.5745
						0.4564	0.4306					1	0.6751					0.9423	0.5041
						0.3933	0.2811					0.8225	0.4355					0.9867	0.5263
						0.439	0.3226					1	0.523					0.9441	0.6309
						0.6183	0.3786					0.9993	0.4777					0.902	0.4044
						0.3664	0.3943					1	0.5543					1	0.5107
						0.4902	0.3808					0.5234	0.51					0.9513	0.5253
						0.3277	0.3435					0.6058	0.459					0.9006	0.4416
						0.5721	0.3541					0.3977	0.3763					0.895	0.6525
						0.5577	0.4093					0.5302	0.4164					0.9481	0.4792
						0.5005	0.3663					0.7842	0.5716					0.8535	0.5631
						0.402	0.4159					0.5638	0.5364					0.9914	0.4533
						0.4218	0.358					0.5127	0.5674					0.9958	0.4866
						0.5022	0.3763					0.7704	0.4896					0.8348	0.4266
						0.5228	0.4058					0.5188	0.5257					0.9881	0.3834
						0.4754	0.3692					0.8179	0.5305					0.9352	0.4772
						0.4202	0.3283					0.6194	0.4451					1	0.665
						0.2998	0.4071					0.7257	0.3579					1	0.4014
						0.2526	0.394					0.9941	0.3999					0.8886	0.4359
						0.4694	0.3761					0.4536	0.4442					0.9911	0.4269
						0.4909	0.37					0.4682	0.4462					0.8607	0.5509
						0.6198	0.4219					0.6372	0.4179					0.9618	0.4374
						0.5042	0.391					0.4968	0.435					0.9506	0.6221
						0.6293	0.3516					0.6629	0.354					0.7995	0.351
						0.5355	0.4166					0.5811	0.4481					0.9657	0.5019
						0.4409	0.3485					0.6808	0.389					0.9195	0.4089
						0.5535	0.3365					0.8053	0.4886					0.9121	0.543
						0.2825	0.2706					0.4795	0.4029					0.9968	0.6394
						0.5611	0.381					0.9063	0.3349					0.8909	0.5363
						0.5121	0.356					0.891	0.5167					0.9442	0.549
						0.5671	0.371					0.7731	0.4128					0.7916	0.5028
						0.4418	0.3382					0.7944	0.448					0.8348	0.5227
						0.5449	0.3335					0.6169	0.4335					0.9698	0.4503
						0.3927	0.3154					0.666	0.4518					0.9043	0.4414
						0.4508	0.384					0.3254	0.3112					0.8623	0.5247
						0.43	0.3566					0.6234	0.4316					1	0.4483
						0.5653	0.2986					0.6256	0.5119					1	0.4113
						0.5132	0.3508					0.6077	0.4618					0.9606	0.5483
						0.316	0.3145					0.6709	0.4335					0.874	0.4006
						0.3397	0.3783					0.508	0.2836					0.9077	0.5897
						0.6013	0.4161					0.6751	0.4722					0.9525	0.559
						0.581	0.3794					0.6373	0.3781					0.9937	0.505
						0.5449	0.4125					0.549	0.3134					0.9083	0.4633
						0.489	0.3879					0.5218	0.3539					0.9423	0.6491
						0.5466	0.4091					0.3672	0.3105					0.9866	0.5142
						0.5417	0.3222					0.6344	0.3157					0.9745	0.4744
						0.5454	0.3539					0.661	0.3939					0.9461	0.476
						0.7328	0.5229					0.7126	0.3868					0.9335	0.5027
						0.6414	0.4466					0.7646	0.4092					0.9645	0.549
						0.7508	0.4689					0.5164	0.4413					1	0.4429
						0.7082	0.3584					0.6692	0.4119					1	0.5281
						0.7985	0.5426					0.6612	0.3465					1	0.4412
						0.7722	0.443					0.5008	0.4111					1	0.5229
						0.8482	0.5081					0.6572	0.3974					0.9938	0.5102
						0.6887	0.5206					0.6895	0.4194					0.8616	0.5422
						0.8763	0.3927					0.6838	0.4387					0.532	0.2811
						0.7139	0.4596					0.5677	0.3884					0.2779	0.2727
						0.755	0.4419					0.6216	0.4095					0.6588	0.3853
						0.7854	0.4348					0.6598	0.4043					0.4332	0.3682
						0.6851	0.3939					0.5749	0.4412					0.606	0.3062
						0.5973	0.4912					0.574	0.4378					0.5234	0.4888
						0.8657	0.4947					0.5436	0.3723					0.5196	0.4252
						0.6333	0.5063					0.7313	0.3133					0.6769	0.4112
						0.5709	0.4326					0.4945	0.4795					0.5481	0.4324
						0.7374	0.5049					0.5282	0.4266					0.505	0.4626
						0.5937	0.5258					0.6231	0.4351					0.552	0.5041
						0.7122	0.4237					0.6887	0.405					0.5418	0.4946
						0.7188	0.5446					0.5909	0.39					0.6782	0.4002
						0.6191	0.4633					0.703	0.3691					0.6174	0.4369
						0.6368	0.426					0.6784	0.4099					0.7034	0.4313
						0.6036	0.4412					0.7074	0.3912					0.441	0.5256
						0.6768	0.5709					0.4656	0.4283					0.5897	0.5042
						0.5958	0.4804					0.5743	0.3006					0.3769	0.4344
						0.6417	0.5825					0.6284	0.3794					0.5373	0.4733
						0.6708	0.6017					0.505	0.418					0.6297	0.5325
						0.666	0.558					0.6044	0.3463					0.6282	0.4866
						0.6415	0.5142					0.7853	0.4457					0.5674	0.5517
						0.6459	0.5177					0.6102	0.4175					0.4191	0.4509
						0.6984	0.371					0.5996	0.4603					0.701	0.5725
						0.7891	0.4984					0.8329	0.3966					0.5175	0.5684
						0.7273	0.4839					0.9562	0.4917					0.6029	0.5227
						0.6555	0.542					0.9117	0.4328					0.5086	0.567
						0.6629	0.603					0.8333	0.3776					0.5783	0.5717
						0.7669	0.448					0.902	0.4521					0.5562	0.4543
						0.6417	0.5446					0.8404	0.4536					0.5122	0.4703
						0.5052	0.414					1	0.5034					0.5132	0.5108
						0.7494	0.3907					0.9026	0.4308					0.5389	0.502
						0.7021	0.4777					0.8439	0.4539					0.5908	0.4962
						0.6712	0.4802					0.8793	0.4876					0.4238	0.472
						0.8801	0.3965					0.9435	0.4194					0.4704	0.4617
						0.6935	0.4961					0.8362	0.5003					0.6177	0.5841
						0.7583	0.4552					0.683	0.401					0.4944	0.4814
						0.7425	0.5257					0.6753	0.3201					0.5327	0.521
						0.7331	0.4914					0.5064	0.302					0.5249	0.5596
						0.7412	0.5222					0.7398	0.4286					0.5671	0.5669
						0.7671	0.5028					0.6317	0.3863					0.5691	0.5752
						0.9991	0.4821					0.4998	0.3838					0.6287	0.5208
						0.9067	0.4422					0.6003	0.3583					0.5094	0.4678
						0.8006	0.5643					0.6235	0.4269					0.5261	0.5175
						0.8755	0.5285					0.6137	0.4447					0.3868	0.3408
						0.8283	0.5629					0.878	0.3864					0.6339	0.597
						0.9545	0.5336					0.6751	0.3848					0.5172	0.591
						0.975	0.4974					0.7354	0.4597					0.5649	0.4939
						0.8864	0.5582					0.5766	0.3877					0.6425	0.5435
						0.8891	0.5193					0.5633	0.3482					0.5119	0.5251
						0.7682	0.5209					0.6071	0.4111					0.5995	0.618
						0.8126	0.5779					0.6591	0.5185					0.5578	0.5716
						0.8883	0.5493					0.586	0.5853					0.533	0.4852
						0.9173	0.531					0.528	0.7007					0.581	0.726
						0.8458	0.5637					0.6441	0.562					0.5105	0.4926
						0.8098	0.5033					0.5079	0.5511					0.6526	0.6676
						0.9426	0.4631					0.6208	0.5371					0.6512	0.519
						0.9238	0.5068					0.7823	0.6108					0.5041	0.4608
						1	0.4956					0.6532	0.5349					0.6314	0.5375
						0.7952	0.4746					0.5857	0.5739					0.6574	0.5938
						0.9853	0.5148					0.6566	0.61					0.5359	0.6136
						0.8453	0.4719					0.4025	0.5351					0.8567	0.1151
						1	0.4945					0.5375	0.4762					0.9286	0.513
						0.811	0.601					0.5992	0.4478					0.8694	0.5741
						0.9296	0.5924					0.6775	0.4163					0.9489	0.547
						0.6901	0.4568					0.6736	0.5272					0.876	0.4877
						0.7587	0.5676					0.8598	0.5259					0.9423	0.4614
						0.8996	0.6					0.5978	0.3862					0.9472	0.4474
						1	0.4421					0.6155	0.4412					0.9616	0.6121
						1	0.5318					0.5437	0.4538					0.981	0.5466
						0.8426	0.5173					0.5579	0.5321					0.984	0.5599
						0.8046	0.526					0.8156	0.4811					0.8266	0.4046
						0.9084	0.4557					0.5581	0.6173					0.9137	0.4875
						0.9657	0.519					0.4836	0.5364					0.9362	0.513
						0.9612	0.5644					0.4594	0.583					1	0.4675
						0.8937	0.4732					0.7109	0.4715					0.8646	0.4499
						0.8924	0.5255					0.8986	0.4688					0.9068	0.5234
						0.8205	0.4581					0.4664	0.5717					0.8561	0.5485
						0.9831	0.4985					0.7146	0.592					0.9842	0.5693
						0.8495	0.5229					0.5563	0.6041					0.8849	0.4747
						0.9266	0.5691					0.5625	0.5774					1	0.4321
						0.8953	0.5686					0.5521	0.571					0.9518	0.4928
						0.7762	0.5083					0.6495	0.6382					0.9242	0.5755
						0.8292	0.5274					0.5299	0.4862					0.943	0.6007
						0.6113	0.5144					0.4641	0.4373					0.9415	0.5206
						0.5214	0.5388					0.7141	0.551					0.8835	0.5069
						0.5663	0.6401					0.6515	0.5043					0.9692	0.4496
						0.6599	0.5711					0.5314	0.5979					0.8372	0.6691
						0.6205	0.5608					0.6029	0.6735					1	0.4963
						0.639	0.5338					0.5653	0.5298					0.9264	0.5637
						0.6165	0.571					0.4802	0.5385					0.84	0.5036
						0.6989	0.608					0.4183	0.4962					0.844	0.4171
						0.6131	0.5797					0.5169	0.5718					0.9281	0.5487
						0.6081	0.5292					0.5663	0.5366					1	0.3999
						0.6826	0.5703					0.5597	0.5013					0.9579	0.6167
						0.6034	0.6551					0.4581	0.7181					1	0.5777
						0.6029	0.5677					0.5634	0.5487					0.8683	0.5614
						0.7173	0.6365					0.736	0.6117					1	0.4943
						0.6071	0.5913					0.6606	0.5507					0.955	0.468
						0.6759	0.5083					0.6093	0.5939					0.9717	0.5685
						0.6162	0.493					0.7477	0.4851					0.9719	0.4992
						0.6669	0.618					0.6828	0.5409					0.9579	0.5443
						0.6367	0.57					0.5984	0.6201					0.9404	0.4936
						0.6559	0.5787					0.6902	0.5837					0.8007	0.5243
						0.6874	0.5847					0.295	0.5746					0.9171	0.5713
						0.7713	0.6336					0.6842	0.4953					0.9376	0.569
						0.6668	0.5629					0.8189	0.4803					0.9681	0.5545
						0.6371	0.5258					0.514	0.645					0.943	0.4914
						0.5658	0.5524					0.5792	0.5246					0.8626	0.5647
						0.5702	0.5869					0.4955	0.5611					0.8727	0.5517
						0.7018	0.6306					0.5991	0.5109					0.8493	0.5391
						0.5265	0.4423					0.5378	0.526					0.8459	0.5099
						0.5441	0.6485					0.6342	0.544					0.9221	0.619
						1	0.4074					0.5668	0.5374					0.9283	0.6091
						1	0.5497					0.6728	0.5646					1	0.4037
						0.9979	0.4873					0.6771	0.422					0.8915	0.4825
						0.8471	0.4762					0.6427	0.4687					0.9885	0.5324
						0.9403	0.4468					0.6107	0.4651					0.7988	0.4711
						0.9898	0.3806					0.8528	0.5457					0.942	0.5403
						0.8735	0.4256					0.5638	0.5822					0.8619	0.5507
						1	0.5018					0.8537	0.4401					0.8898	0.5253
						0.9524	0.4665					0.686	0.52					0.9159	0.5164
						0.843	0.5392					0.6582	0.4553					0.8897	0.4715
						1	0.3993					0.8525	0.4943					0.8788	0.5705
						0.916	0.5762					0.6946	0.5356					0.9698	0.6129
						0.9577	0.5126					0.7223	0.4982					0.8973	0.6004
						0.7491	0.4864					0.7003	0.4603					0.954	0.5427
						0.8956	0.5312					0.7332	0.4927					0.9571	0.5949
						0.9755	0.4869					0.7604	0.4781					0.885	0.4997
						1	0.4479					0.829	0.4424					0.9593	0.6023
						0.9687	0.5795					0.8622	0.4807					0.9139	0.5319
						0.7374	0.4772					0.7462	0.5628					0.9436	0.5758
						0.8606	0.4216					0.9444	0.4151					0.8179	0.4673
						0.8007	0.4852					0.5847	0.4845					0.857	0.4242
						1	0.441					0.6179	0.4158					0.9039	0.4481
						0.8283	0.3596					0.8049	0.4139					0.9672	0.5292
						0.9227	0.4035					0.6612	0.4398					0.8958	0.614
						1	0.3382					0.6236	0.4348					0.9593	0.5971
						0.9481	0.384					0.7748	0.4592					0.9628	0.5743
						0.8496	0.4053					0.6206	0.4603					0.8675	0.5254
						0.7767	0.5918					0.7247	0.4119					0.9139	0.5035
						0.8016	0.3979					0.6515	0.4585					0.9252	0.553
						0.8083	0.4284					0.9435	0.4467					0.9281	0.4471
						0.8662	0.4154					0.6802	0.4388					0.9321	0.5895
						0.8414	0.5695					0.8915	0.4324					0.8901	0.6917
						0.9353	0.5165					0.7803	0.3838					0.8751	0.5726
						0.7933	0.4869					0.7729	0.5181					0.9112	0.5436
						0.9666	0.5033					0.5909	0.5077					0.9039	0.5705
						0.8087	0.3446					0.7051	0.3623					0.9142	0.528
						0.8683	0.5729					0.4514	0.4374					0.8669	0.5651
						0.3337	0.6797					0.9104	0.3748					0.9728	0.529
						0.6987	0.7214					0.7203	0.1447					1	0.4795
						0.3961	0.5785					0.4921	0.2838					0.8954	0.5957
						0.5967	0.4651					0.4299	0.3296					0.9342	0.5948
						0.6516	0.6092					0.4819	0.3452					1	0.558
						0.3967	0.6126					0.3609	0.2332					1	0.6627
						0.5322	0.6113					0.564	0.3069					0.9832	0.5914
						0.6106	0.5054					0.4436	0.332					1	0.6276
						0.3389	0.7432					0.415	0.3614					0.9277	0.6288
						0.5622	0.6069					0.3374	0.2755					0.9802	0.6481
						0.5984	0.6061					0.2189	0.2558					0.9841	0.5921
						0.2756	0.6818					0.4594	0.3136					0.9884	0.6216
						0.5486	0.6043					0.4674	0.3421					1	0.6321
						0.5612	0.6428					0.5765	0.3699					1	0.6497
						0.4418	0.4224					0.3671	0.337					0.9835	0.6526
						0.6049	0.5386					0.3601	0.3589					1	0.582
						0.6133	0.5939					0.3376	0.2954					0.9683	0.6618
						0.4315	0.6207					0.3144	0.3357					0.9851	0.6757
						0.637	0.5515					0.3863	0.3438					1	0.5978
						0.413	0.5682					0.5049	0.3483					0.9741	0.6572
						0.3916	0.5462					0.4057	0.2947					0.9931	0.607
						0.5185	0.5509					0.4225	0.3202					0.9523	0.6404
						0.6341	0.723					0.4474	0.3945					0.9728	0.5575
						0.5119	0.6546					0.3553	0.3482					1	0.6124
						0.6147	0.6629					0.2018	0.3415					0.9625	0.6235
						0.6532	0.5301					0.4209	0.3273					1	0.634
						0.4108	0.5542					0.6584	0.3567					0.9301	0.6952
						0.5281	0.5833					0.3708	0.3041					0.9235	0.6756
						0.6981	0.5817					0.3184	0.3133					0.9539	0.5644
						0.4131	0.6905					0.4738	0.3812					1	0.6695
						0.4899	0.5879					0.4405	0.3631					0.9144	0.6626
						0.4999	0.6316					0.4134	0.2223					1	0.5935
						0.4297	0.6454					0.5058	0.4129					0.9369	0.5671
						0.9055	0.4875					0.7237	0.2948					0.9748	0.6999
						0.4488	0.6229					0.6781	0.3351					1	0.575
						0.8436	0.4733					0.7618	0.3046					0.8853	0.5969
						0.5751	0.604					0.6362	0.2572					1	0.6201
						0.5943	0.5706					0.4566	0.2575					0.9489	0.603
						0.5402	0.5591					0.697	0.3519					1	0.7027
						0.475	0.6781					0.4643	0.3109					0.9078	0.6235
						0.5343	0.7122					0.7219	0.2936					0.9523	0.6229
						0.9883	0.4319					0.5617	0.3152					0.948	0.6563
						0.8646	0.4909					0.5689	0.3823					0.9938	0.6109
						0.4117	0.5455					0.5386	0.3118					1	0.5576
						0.524	0.5911					0.5282	0.3057					0.9391	0.6423
						0.8991	0.4834					0.5369	0.2536					0.9803	0.6379
						0.9249	0.3602					0.2958	0.2346					1	0.6529
						0.9835	0.454					0.663	0.3368					0.943	0.7035
						0.8171	0.5181					0.4735	0.2824					1	0.7398
						1	0.3344					0.5407	0.3121					0.9437	0.6481
						0.8208	0.429					0.5849	0.3199					0.9668	0.648
						0.5313	0.4883					0.6841	0.3926					1	0.6621
						0.5798	0.4838					0.5014	0.3399					1	0.6314
						0.4879	0.5126					0.6113	0.3593					1	0.6535
						0.5329	0.4945					0.6042	0.4008					0.9167	0.6125
						0.4857	0.4909					1	0.3669					1	0.6672
						0.4102	0.4785					0.5211	0.4009					1	0.7836
						0.5311	0.5094					0.4609	0.325					1	0.6754
						0.5508	0.5					0.806	0.3423					1	0.6198
						0.4769	0.5136					0.8753	0.4377					1	0.6079
						0.5449	0.5206					0.9666	0.3084					0.9322	0.7419
						0.5658	0.4916					0.9038	0.4153					1	0.5986
						0.5543	0.585					0.9767	0.3618					0.9515	0.6173
						0.5179	0.4733					0.9503	0.4352					0.9473	0.6488
						0.4448	0.4753					0.9772	0.4041					0.9595	0.6469
						0.5078	0.5035					0.8916	0.3998					0.9319	0.5729
						0.4533	0.4929					0.964	0.3788					1	0.7189
						0.4977	0.4834					0.8368	0.4256					0.9524	0.718
						0.5632	0.5074					0.8869	0.4335					0.941	0.662
						0.5022	0.4991					0.8028	0.406					0.9521	0.7203
						0.551	0.5207					0.9391	0.4019					0.9929	0.7295
						0.5523	0.5116					0.885	0.3906					1	0.6949
						0.5822	0.454					0.8889	0.37					1	0.6182
						0.5262	0.5098					0.9099	0.4145					0.936	0.6915
						0.5238	0.553					0.9791	0.4355					0.9656	0.6714
						0.4454	0.4938					0.8297	0.4001					0.9701	0.7097
						0.5412	0.5137					0.7741	0.3519					0.9443	0.6868
						0.4705	0.4968					0.875	0.4008					0.9476	0.601
						0.546	0.5384					0.8745	0.4107					0.958	0.5334
						0.5125	0.5547					0.9833	0.4216					0.9512	0.6141
						0.5666	0.517					0.8945	0.4864					0.9884	0.5464
						0.42	0.4822					0.5815	0.3928					0.9965	0.6279
						0.4877	0.5025					0.5086	0.3722					0.9365	0.5417
						0.5477	0.5155					0.6371	0.3804					0.9523	0.6305
						0.5391	0.5311					0.5382	0.3053					0.9918	0.6321
						0.5011	0.5323					0.6817	0.4029					1	0.7273
						0.5005	0.5328					0.6401	0.4623					1	0.542
						0.5464	0.5509					0.7183	0.3922					1	0.5739
						0.479	0.4962					0.5166	0.4326					0.9762	0.6745
						0.5226	0.5395					0.6509	0.375					1	0.6755
						0.5078	0.5481					0.5734	0.3527					0.9667	0.6909
						0.5082	0.5274					0.6369	0.4026					0.9805	0.6221
						0.4577	0.5143					0.4295	0.3094					1	0.5045
						0.5036	0.4765					0.6493	0.4711					0.9511	0.6847
						0.49	0.5012					0.6363	0.396					1	0.5452
						0.5244	0.5274					0.6466	0.3852					0.9913	0.5753
						0.5638	0.5179					0.6217	0.3937					0.9624	0.6149
						0.4763	0.5244					0.598	0.3712					0.9649	0.6913
						0.5389	0.4963					0.6157	0.4261					1	0.566
						0.5166	0.5261					0.6173	0.4157					1	0.714
						0.5371	0.5541					0.5343	0.3734					0.8639	0.704
						0.4916	0.5235					0.7449	0.3451					0.9474	0.6513
						0.4313	0.5551					0.571	0.3836					0.984	0.6245
						0.4761	0.5481					0.7523	0.3755					0.9382	0.6025
						0.4992	0.5094					0.6155	0.4442					1	0.7141
						0.4664	0.5235					0.7347	0.4067					0.8993	0.1303
						0.5108	0.5269					0.537	0.4009					0.9922	0.2877
						0.477	0.5146					0.6417	0.4209					0.8664	0.3919
						0.4728	0.5121					0.4509	0.3952					0.8998	0.4259
						0.5108	0.6048					0.5549	0.3674					0.9328	0.3668
						0.5394	0.5877					0.6626	0.4395					0.9145	0.2988
						0.5379	0.6078					0.6823	0.4711					0.9435	0.5229
						0.5056	0.5733					0.6462	0.395					1	0.5341
						0.5385	0.5726					0.5955	0.3282					0.9969	0.4431
						0.5239	0.5695					0.6938	0.365					0.9087	0.4941
						0.5445	0.5878					0.6501	0.4042					0.9514	0.3798
						0.5284	0.5862					0.7196	0.3922					0.9272	0.4424
						0.5294	0.5639					0.6202	0.4116					0.9512	0.3647
						0.5273	0.5974					0.563	0.4414					1	0.5239
						0.5557	0.578					0.633	0.4351					0.9854	0.5403
						0.5381	0.5288					0.6282	0.4283					0.9733	0.424
						0.5218	0.5403					0.5856	0.3685					0.9852	0.5279
						0.5846	0.5834					0.6118	0.5078					0.9276	0.4189
						0.5449	0.6147					0.5408	0.4019					0.9325	0.3596
						0.547	0.5742					0.6925	0.3765					1	0.4567
						0.497	0.5653					0.6082	0.3503					0.8723	0.4613
						0.5698	0.6136					0.6423	0.3924					0.9155	0.3816
						0.5012	0.5367					0.5941	0.4775					0.8407	0.4263
						0.5732	0.5887					0.617	0.3771					0.9121	0.5099
						0.585	0.5836					0.6385	0.3595					1	0.4472
						0.5185	0.603					0.6383	0.4338					0.8315	0.4284
						0.5158	0.5836					0.8163	0.4515					1	0.4523
						0.5151	0.5603					0.6913	0.4311					0.9912	0.4869
						0.5064	0.5622					0.5849	0.4363					0.862	0.3815
						0.5243	0.5752					0.6623	0.3392					0.931	0.3537
						0.5662	0.6048					0.6575	0.3856					0.9435	0.4331
						0.5734	0.5845					1	0.1728					0.8398	0.4952
						0.4944	0.5812					0.8374	0.3901					0.9993	0.4499
						0.5377	0.5776					0.9542	0.3713					0.8651	0.3838
						0.537	0.5892					0.9595	0.3374					0.9239	0.4529
						0.5694	0.564					0.9416	0.2844					0.9435	0.534
						0.5418	0.5818					0.8844	0.3315					0.942	0.5163
						0.5841	0.6143					0.9098	0.3918					1	0.4596
						0.5161	0.5612					0.9112	0.4157					0.9452	0.4469
						0.6028	0.6073					0.9328	0.3595					1	0.3821
						0.5597	0.6083					0.8891	0.3981					0.8983	0.4751
						0.6277	0.6416					0.7663	0.4348					0.8885	0.5164
						0.5238	0.5901					0.9869	0.2976					0.9024	0.4544
						0.5354	0.6525					0.9655	0.503					0.8594	0.4691
						0.5063	0.5731					1	0.2807					0.8573	0.445
						0.5132	0.5496					0.9348	0.4095					0.9061	0.4087
						0.5318	0.5763					0.8687	0.4441					1	0.439
						0.5921	0.5787					0.9139	0.329					0.9181	0.3979
						0.5601	0.5492					0.8956	0.4353					1	0.5726
						0.55	0.5822					1	0.3801					0.8951	0.5527
						0.5109	0.5447					0.976	0.4032					0.9923	0.4955
						0.5532	0.5609					0.9126	0.5267					0.8712	0.374
						0.5488	0.5508					1	0.4193					0.9503	0.5603
						0.5697	0.5689					0.8329	0.3476					0.9498	0.5063
						0.5825	0.5631					0.998	0.3191					0.9723	0.4846
						0.5924	0.5529					0.9311	0.2811					1	0.4719
						0.556	0.5357					0.9161	0.4274					0.9653	0.4388
						0.5029	0.527					0.8016	0.398					0.9229	0.3263
						0.6329	0.5402					0.9423	0.3781					0.9436	0.4994
						0.5603	0.543					0.9492	0.4955					0.9116	0.4397
						0.6115	0.5533					0.9523	0.4012					0.8513	0.4535
						0.6267	0.5724					0.8994	0.3995					0.856	0.5495
						0.6144	0.5414					0.8067	0.3895					1	0.4719
						0.6352	0.5448					0.9183	0.4041					0.814	0.4533
						0.5662	0.5273					0.9043	0.5062					0.9194	0.5091
						0.5513	0.5347					0.9339	0.3948					0.9626	0.5263
						0.5313	0.5177					0.9086	0.5133					0.8054	0.4639
						0.6068	0.571					0.948	0.3726					0.9406	0.4532
						0.6115	0.5623					0.9483	0.4198					0.9391	0.5318
						0.5433	0.5375					0.8801	0.46					0.8901	0.5239
						0.5083	0.8535					0.9839	0.3957					0.9217	0.4998
						0.412	0.7078					0.9012	0.4328					0.8923	0.4482
						0.4408	0.7325					0.8883	0.496					0.987	0.4136
						0.6045	0.7407					0.8711	0.4072					0.8569	0.5484
						0.5416	0.6648					0.9561	0.3934					0.9505	0.5086
						0.5015	0.6517					1	0.4251					0.9599	0.4205
						0.3735	0.6242					0.916	0.383					0.8686	0.5125
						0.5045	0.6827					0.9937	0.4111					0.8969	0.4173
						0.4824	0.6453					0.9578	0.4255					0.872	0.4755
						0.4183	0.7114					0.8553	0.4643					0.9174	0.4558
						0.526	0.7484					0.9712	0.3957					0.9054	0.4555
						0.5481	0.7152					0.9789	0.4804					0.8438	0.4667
						0.7372	0.5914					0.9229	0.5067					0.9518	0.3665
						0.5472	0.6778					0.9408	0.4604					0.9508	0.5165
						0.4892	0.7535					0.7797	0.4552					0.856	0.5485
						0.6053	0.648					0.8968	0.5183					0.8951	0.458
						0.4955	0.7208					0.9796	0.4417					0.9456	0.4734
						0.4635	0.6986					0.8298	0.4426					0.9234	0.4348
						0.5048	0.6951					0.8903	0.4848					0.9144	0.471
						0.6172	0.6567					1	0.3754					0.8951	0.4915
						0.4908	0.6551					1	0.4153					0.9819	0.4469
						0.4898	0.7366					0.9237	0.4327					0.8384	0.4992
						0.4281	0.63					0.9719	0.4319					0.9896	0.4628
						0.3488	0.6832					0.9648	0.4733					0.9621	0.5343
						0.411	0.671					0.9332	0.4552					0.9624	0.3163
						0.5125	0.7295					0.9619	0.4424					0.9482	0.4862
						0.4194	0.6489					0.9076	0.4927					0.9102	0.3701
						0.7374	0.5939					0.8691	0.4578					0.8622	0.4234
						0.4402	0.7177					0.8553	0.4674					0.9903	0.4963
						0.5319	0.6941					0.9867	0.3832					0.9031	0.4482
						0.5311	0.6403					0.824	0.4723					0.868	0.2165
						0.438	0.5712					0.9746	0.4195					0.9778	0.3069
						0.4862	0.6104					0.9162	0.4292					0.9898	0.4495
						0.4891	0.5845					1	0.4108					1	0.217
						0.5087	0.5802					0.8309	0.41					0.9741	0.5243
						0.4671	0.6196					0.9518	0.4004					0.8826	0.2919
						0.5409	0.5346					0.9742	0.3959					1	0.3943
						0.7305	0.5538					0.9048	0.5264					1	0.2987
						0.7736	0.4963					0.8995	0.4206					0.8966	0.4634
						0.6995	0.4522					0.8622	0.4667					0.9981	0.5065
						0.7935	0.5541					0.8614	0.4184					0.9339	0.3465
						0.6858	0.48					0.9061	0.4924					1	0.4751
						0.5526	0.567					0.9537	0.561					0.8513	0.2459
						0.6714	0.4759					0.9104	0.4712					1	0.433
						0.4709	0.5847					0.9453	0.4971					0.941	0.8252
						0.7662	0.4732					0.8872	0.5006					0.8065	0.389
						0.8075	0.4959					0.8607	0.4891					0.8335	0.4396
						0.721	0.5036					0.968	0.5023					0.8934	0.3787
						0.8109	0.5093					0.9007	0.5417					0.9122	0.3336
						0.7373	0.4731					0.8217	0.3816					0.897	0.4102
						0.6942	0.5422					0.9247	0.3935					0.8748	0.4059
						0.7984	0.4887					0.9121	0.4507					0.9307	0.4423
						0.6806	0.5088					0.8963	0.5012					0.9058	0.4642
						0.7181	0.5705					0.818	0.4577					0.9464	0.4342
						0.6803	0.5362					0.9691	0.4485					1	0.457
						0.4664	0.5678					0.8932	0.4227					0.8997	0.4965
						0.7083	0.4939					0.9435	0.4871					0.9646	0.4568
						0.4654	0.6219					0.816	0.5282					0.9425	0.3617
						0.6342	0.4641					0.8867	0.4541					0.9143	0.5828
						0.722	0.5454					0.8327	0.5125					0.9497	0.2733
						0.7621	0.4968					0.8767	0.4269					0.9389	0.4538
						0.3511	0.6181					0.4697	0.1831					0.9127	0.4979
						0.4106	0.5994					0.4385	0.3232					0.9203	0.4701
						0.3204	0.56					0.6958	0.3943					1	0.3449
						0.7226	0.4565					0.6046	0.3755					0.9309	0.3464
						0.5322	0.4644					0.6476	0.4169					0.8372	0.4463
						0.4365	0.611					0.5946	0.4042					0.9671	0.5013
						0.6231	0.4406					0.4051	0.339					0.9479	0.5019
						0.6873	0.5347					0.5115	0.3859					0.9015	0.437
						0.7029	0.526					0.4986	0.3838					0.8946	0.5624
						0.5112	0.5842					0.4483	0.3997					0.9968	0.427
						0.7253	0.5353					0.5013	0.396					0.9856	0.5073
						0.7523	0.5362					0.3925	0.5046					0.9478	0.4816
						0.6764	0.533					0.3303	0.483					0.9168	0.4531
						0.698	0.5931					0.3219	0.4691					0.9299	0.4305
						0.7359	0.5483					0.3987	0.4558					0.9321	0.5042
						0.7573	0.4951					0.304	0.3835					0.9611	0.2857
						0.6899	0.5386					0.2758	0.5178					0.8946	0.4223
						0.7335	0.5483					0.2552	0.436					0.9656	0.4047
						0.8315	0.5573					0.3115	0.5001					0.9745	0.3902
						0.7413	0.5256					0.4127	0.5047					0.9883	0.3831
						0.4793	0.4766					0.3031	0.5644					0.8499	0.4134
						0.4909	0.4769					0.4948	0.5025					0.9285	0.5086
						0.492	0.5488					0.5838	0.507					0.9553	0.4299
						0.4823	0.4625					0.6752	0.6022					0.9438	0.4884
						0.4518	0.4077					0.6677	0.4744					0.9361	0.4161
						0.4367	0.4532					0.4954	0.5313					0.9209	0.5467
						0.669	0.5198					0.2561	0.464					0.8733	0.5265
						0.6654	0.5172					0.1994	0.5323					0.9181	0.3963
						0.6222	0.5208					0.2899	0.5175					1	0.4058
						0.7077	0.463					0.4707	0.5422					0.9836	0.4344
						0.6463	0.492					0.3853	0.5031					0.8611	0.4801
						0.699	0.5021					0.4553	0.5019					0.9088	0.4597
						0.7643	0.4517					0.4	0.5192					0.968	0.5308
						0.6768	0.4966					0.4416	0.4522					0.8535	0.5034
						0.513	0.464					0.3398	0.5604					1	0.416
						0.6759	0.4881					0.3993	0.579					1	0.3984
						0.7495	0.5095					0.5156	0.5208					0.9378	0.4535
						0.6906	0.4566					0.3928	0.3886					0.8786	0.473
						0.6102	0.5103					0.362	0.4256					0.9794	0.4715
						0.851	0.4782					0.3816	0.5032					0.9341	0.5427
						0.8872	0.458					0.453	0.4667					0.9493	0.4383
						0.4486	0.3871					0.3898	0.4631					0.9626	0.546
						0.5895	0.4393					0.3976	0.5271					1	0.3806
						0.6621	0.3539					0.2223	0.4905					0.9194	0.4709
						0.4653	0.3997					0.4312	0.5716					0.9139	0.4454
						0.6126	0.4761					0.9993	0.4577					0.8784	0.4943
						0.4881	0.3542					1	0.2469					0.9545	0.5371
						0.6916	0.4145					0.7904	0.3951					0.9931	0.4016
						0.6142	0.4672					0.7759	0.4488					0.835	0.521
						0.5844	0.3442					1	0.4486					0.899	0.3983
						0.6173	0.3805					0.8664	0.3771					0.9068	0.4411
						0.4159	0.3488					1	0.5249					0.8932	0.4799
						0.5292	0.3718					0.6049	0.4259					0.9456	0.5164
						0.6323	0.4461					1	0.4886					0.9735	0.4558
						0.5061	0.3612					0.8789	0.4392					0.8411	0.557
						0.6454	0.3734					0.9863	0.5005					0.9946	0.4198
						0.5601	0.4274					0.8656	0.511					0.8933	0.5015
						0.5209	0.4194					1	0.3443					0.9201	0.3686
						0.4916	0.3381					0.8472	0.5037					0.9184	0.5147
						0.5545	0.4413					0.9344	0.5266					0.8621	0.4043
						0.5343	0.5178					1	0.4334					0.9452	0.4155
						0.5706	0.4084					0.9138	0.4261					0.9241	0.3885
						0.5379	0.4274					0.9766	0.3979					0.871	0.5025
						0.4588	0.4955					0.941	0.4497					0.8495	0.4507
						0.4989	0.4047					0.9115	0.4821					0.857	0.4765
						0.6663	0.3735					0.8469	0.3491					0.8021	0.4369
						0.5624	0.4589					0.8731	0.4626					0.9045	0.4719
						0.691	0.4298					1	0.4467					0.9423	0.5244
						0.4555	0.4266					0.8678	0.4961					0.9515	0.437
						0.5047	0.5406					0.794	0.4623					0.7754	0.4466
						0.5299	0.3718					1	0.5363					0.7565	0.4657
						0.6112	0.3877					0.8213	0.457					0.724	0.506
						0.6254	0.4656					0.9099	0.4512					0.7888	0.54
						0.6061	0.4104					0.8592	0.5203					0.6591	0.5578
						0.5662	0.4464					0.8327	0.5512					0.5619	0.4786
						0.5824	0.3954					0.9629	0.5157					0.3564	0.4884
						0.7712	0.368					0.7585	0.5842					0.4995	0.5052
						0.6076	0.2948					0.9848	0.5799					0.7119	0.5436
						0.7073	0.3724					0.7283	0.551					0.7056	0.4996
						0.7347	0.3127					0.7478	0.415					0.5169	0.5477
						0.5665	0.3349					0.8326	0.5127					0.8394	0.5143
						0.5553	0.383					0.9142	0.8325					0.893	0.611
						0.619	0.418					1	0.5759					0.8793	0.5755
						0.4662	0.4513					0.9352	0.4336					0.8145	0.5144
						0.5154	0.3944					0.7565	0.5587					0.9246	0.8138
						0.5379	0.3117					1	0.4262					0.9406	0.5008
						0.6266	0.4171					0.7393	0.6174					0.8415	0.3622
						0.4938	0.3468					0.9108	0.6282					0.8083	0.5574
						0.6247	0.4364					1	0.4491					0.7875	0.4471
						0.6186	0.5174					0.995	0.4983					0.8092	0.5049
						0.5504	0.5443					1	0.4464					0.7392	0.5125
						0.7315	0.396					0.8822	0.5401					0.8024	0.5219
						0.5955	0.4387					0.823	0.4905					0.6971	0.3703
						0.6287	0.4603					1	0.4792					0.859	0.5121
						0.7196	0.5208					0.9576	0.5685					0.8503	0.4911
						0.5461	0.5219					1	0.6469					0.7928	0.523
						0.6535	0.4246					0.9782	0.7481					0.8464	0.5227
						0.7038	0.4764					0.7754	0.4799					0.7838	0.5057
						0.7067	0.4683					0.9225	0.6551					0.739	0.4904
						0.7117	0.5454					0.89	0.5288					0.2955	0.4347
						0.7229	0.5156					1	0.5226					0.5844	0.4753
						0.7341	0.537					1	0.8059					0.7408	0.3655
						0.6735	0.4945					0.9605	0.4829					0.3707	0.2065
						0.7194	0.5066					0.8777	0.5499					0.3723	0.2174
						0.559	0.6006					0.9409	0.4647					0.4884	0.2942
						0.5709	0.4347					0.8023	0.3796					0.6148	0.2534
						0.7337	0.5778					0.9162	0.5852					0.7124	0.3381
						0.6515	0.4557					0.9585	0.5788					0.8216	0.2982
						0.731	0.5361					1	0.4728					0.6732	0.348
						0.6902	0.4725					0.9087	0.4687					0.6215	0.2713
						0.589	0.5414					1	0.6375					0.735	0.3104
						0.5495	0.4435					1	0.4453					0.9212	0.3993
						0.6916	0.5224					0.8823	0.6957					0.7056	0.3367
						0.6777	0.526					0.9893	0.69					0.7953	0.3228
						0.71	0.4774					0.885	0.5359					0.5963	0.3245
						0.695	0.5334					1	0.4437					0.5497	0.2484
						0.7643	0.5349					0.9631	0.4579					0.6528	0.336
						0.7122	0.492					0.9094	0.5457					0.7157	0.3239
						0.725	0.4451					0.9688	0.523					0.7941	0.3607
						0.7123	0.507					0.8467	0.6372					0.5403	0.2654
						0.7479	0.5083					0.8267	0.5307					0.68	0.3553
						0.7358	0.4514					0.9231	0.5666					0.6737	0.3506
						0.6649	0.4998					1	0.6202					0.7514	0.3881
						0.6145	0.4764					0.8408	0.4327					0.8893	0.333
						0.7454	0.5149					0.9302	0.4928					0.706	0.4195
						0.7633	0.4914					0.9175	0.5047					0.6588	0.3499
						0.7379	0.6134					0.9857	0.4772					0.6913	0.3988
						0.5486	0.4529					1	0.5634					0.8298	0.3117
						0.6316	0.548					0.9375	0.5468					0.7138	0.357
						0.5554	0.5092					0.9838	0.6296					0.7665	0.3456
						0.6263	0.4908					0.9912	0.5438					0.7123	0.3397
						0.7236	0.5371					0.9594	0.3511					0.7723	0.3824
						0.6425	0.4937					1	0.5514					0.754	0.3243
						0.6337	0.4519					0.9561	0.534					0.8193	0.4146
						0.6273	0.5638					0.8954	0.5776					0.7592	0.3439
						0.7723	0.6113					0.9221	0.524					0.8349	0.3798
						0.5574	0.7067					0.9703	0.4786					0.8169	0.3319
						0.5819	0.5114					0.9968	0.4179					0.7289	0.3474
						0.8619	0.4294					0.8998	0.4337					0.8193	0.4167
						0.6176	0.4874					0.981	0.634					0.8629	0.3953
						0.7137	0.6662					1	0.5478					0.8101	0.4093
						0.5068	0.6512					1	0.3401					0.8337	0.3607
						0.4399	0.6373					0.891	0.4018					0.7006	0.3423
						0.7272	0.5957					0.881	0.5851					0.6434	0.4348
						0.5437	0.6077					1	0.4797					0.6857	0.408
						0.5818	0.6011					0.4397	0.2707					0.6957	0.3662
						0.6122	0.5338					0.5206	0.1904					0.6856	0.3529
						0.587	0.5437					0.7414	0.3679					0.6956	0.3906
						0.5632	0.6046					0.7253	0.2751					0.6944	0.3574
						0.6099	0.5984					0.668	0.3385					0.8458	0.4466
						0.6701	0.5945					0.6691	0.3716					0.7863	0.3977
						0.5554	0.6046					0.6455	0.2741					0.7845	0.4192
						0.6344	0.4453					0.7981	0.3742					0.7477	0.3851
						0.5819	0.6558					0.8052	0.3903					0.8886	0.4177
						0.4802	0.6385					0.9168	0.3558					0.9203	0.3933
						0.6784	0.644					1	0.2936					0.8022	0.3774
						0.6347	0.5353					0.7683	0.3768					0.9721	0.4748
						0.7233	0.5418					0.9083	0.4445					0.9064	0.5778
						0.6547	0.5844					0.6726	0.4216					0.7434	0.4376
						0.5046	0.6222					0.7806	0.4387					0.7823	0.5316
						0.6132	0.6303					0.6268	0.2639					0.9926	0.3123
						0.6634	0.6098					0.6789	0.4053					0.8665	0.5448
						0.6374	0.5639					0.5391	0.3637					0.696	0.5442
						0.534	0.4914					0.829	0.3754					0.7882	0.5375
						0.5337	0.5144					0.529	0.4341					0.6433	0.5818
						0.5013	0.6539					0.7483	0.4542					0.4415	0.4683
						0.7071	0.5622					0.7293	0.3726					0.7514	0.4968
						0.527	0.55					0.8575	0.5651					0.6431	0.5025
						0.5433	0.6351					0.7465	0.5253					0.7227	0.5615
						0.5955	0.4907					0.4206	0.3958					0.9479	0.63
						0.5054	0.5044					0.7743	0.4174					0.6896	0.5805
						0.7129	0.4924					0.5604	0.3607					0.4712	0.458
						0.6362	0.5595					0.6422	0.3829					0.8066	0.4956
						0.6137	0.6608					0.7631	0.443					0.748	0.4806
						0.5914	0.6302					0.8031	0.4932					0.6014	0.5173
						0.6051	0.6342					0.7626	0.4273					0.7099	0.6059
						0.6737	0.5573					0.7829	0.4734					0.6382	0.5617
						0.6055	0.6217					0.7652	0.441					0.5033	0.3894
						0.5652	0.5765					0.724	0.5026					0.7456	0.5529
						0.5561	0.6136					0.7343	0.4334					0.4881	0.4487
						0.7806	0.4913					0.8244	0.4779					0.5652	0.449
						0.4705	0.5151					0.8596	0.4678					0.5681	0.5286
						0.6264	0.5271					0.893	0.4501					0.7962	0.5346
						0.6387	0.4901					0.8154	0.3825					0.6322	0.4709
						0.6611	0.471					0.8072	0.4257					0.6348	0.557
						0.5416	0.4391					0.6784	0.4232					0.2455	0.3731
						0.7549	0.38					0.9008	0.4914					0.5525	0.5269
						0.5664	0.46					0.9269	0.4259					0.7288	0.5545
						0.5399	0.5212					0.9071	0.4141					0.1255	0.243
						0.673	0.4614					0.91	0.4887					0.7944	0.4965
						0.6555	0.5206					0.8584	0.5894					0.7105	0.5283
						0.5316	0.4821					0.647	0.5318					0.7016	0.3797
						0.698	0.4893					0.8154	0.5234					0.5159	0.4688
						0.7053	0.6435					0.7351	0.5656					0.3124	0.5305
						0.6505	0.4693					0.9167	0.3111					0.5957	0.4754
						0.4433	0.5007					0.7875	0.59					0.5686	0.4442
						0.5352	0.5083					0.6316	0.5825					0.6968	0.416
						0.5095	0.5499					0.8141	0.6709					0.7123	0.5026
						0.5866	0.5193					0.7599	0.4989					0.4356	0.4582
						0.5397	0.4631					0.5462	0.4869					0.7383	0.5432
						0.6797	0.48					0.6146	0.6154					0.7208	0.4512
						0.6745	0.4448					0.6956	0.7274					0.6058	0.4934
						0.6852	0.4405					0.7716	0.58					0.6705	0.6183
						0.661	0.5297					0.7489	0.6349					0.2405	0.4094
						0.6782	0.4442					0.6834	0.5918					0.2358	0.4146
						0.757	0.4866					0.8132	0.5407					0.622	0.4
						0.634	0.4669					0.7837	0.4906					0.5629	0.5442
						0.5284	0.5345					0.8467	0.6542					0.6534	0.5728
						0.4914	0.4891					0.856	0.4916					0.4035	0.53
						0.6308	0.4699					0.8365	0.6077					0.5975	0.4201
						0.5516	0.4286					0.7644	0.5684					0.7711	0.5209
						0.5958	0.4715					0.8107	0.617					0.6233	0.5616
						0.6174	0.5936					0.6903	0.5087					0.5578	0.496
						0.5771	0.4959					0.8869	0.4652					0.3766	0.3849
						0.6591	0.4583					0.9109	0.6404					0.4861	0.5786
						0.6368	0.473					0.8235	0.6336					0.3774	0.6204
						0.5349	0.5186					0.8181	0.5483					0.5688	0.4489
						0.5561	0.438					0.7715	0.5037					0.7686	0.5741
						0.5088	0.4843					0.7308	0.596					0.6878	0.5023
						0.6017	0.4971					0.7407	0.4726					0.6535	0.463
						0.62	0.4704					0.7427	0.5875					0.6493	0.5032
						0.5897	0.493					0.857	0.5052					0.7349	0.4562
						0.5301	0.4822					0.8549	0.6385					0.6945	0.6035
						0.6352	0.4216					0.8381	0.6256					0.6675	0.5383
						0.7781	0.3127					0.8312	0.6403					0.8394	0.6886
						0.6812	0.2831					0.8876	0.5247					0.6677	0.3781
						0.5972	0.3842					0.8174	0.6058					0.6443	0.4725
						0.7145	0.37					0.8476	0.7029					0.5031	0.4058
						0.7116	0.3751					0.8358	0.5924					0.5887	0.6048
						0.5931	0.3733					0.7683	0.6354					0.6481	0.5827
						0.8089	0.3502					0.8063	0.7832					0.621	0.4534
						0.7195	0.2859					0.8117	0.6135					0.5532	0.5057
						0.8705	0.3243					0.8284	0.5172					0.8476	0.5221
						0.6651	0.4647					0.8259	0.6134					0.8547	0.6107
						0.6216	0.3809					0.7728	0.5936					0.6735	0.505
						0.6409	0.37					0.7536	0.6609					0.2413	0.3841
						0.5895	0.3318					0.7579	0.6854					0.4308	0.4181
						0.6759	0.2536					0.8015	0.7517					0.7516	0.4275
						0.7204	0.3316					0.9663	0.6298					0.5059	0.4934
						0.7368	0.3551					0.8279	0.5752					0.7409	0.5956
						0.5949	0.4144					0.7459	0.6424					0.5407	0.4354
						0.651	0.2617					0.695	0.4899					0.5337	0.5573
						0.768	0.26					0.8147	0.6478					0.4745	0.4147
						0.59	0.3182					0.8453	0.6304					0.5068	0.4563
						0.5963	0.2975					0.756	0.7212					0.6162	0.531
						0.6815	0.2491					0.9345	0.6453					0.746	0.4274
						0.6401	0.2282					0.7902	0.6832					0.3742	0.4637
						0.8744	0.234					0.7443	0.5182					0.7451	0.3882
						0.9148	0.2285					0.7757	0.7222					0.3044	0.3317
						0.7247	0.2673					0.9653	0.6045					0.6525	0.5706
						0.7172	0.2511					0.8602	0.6348					0.5731	0.3634
						0.7777	0.2264					0.8691	0.3693					0.6558	0.4811
						0.8014	0.3011					0.9207	0.5867					0.6762	0.509
						0.7373	0.3085					0.7177	0.5646					0.6931	0.5787
						0.7742	0.3591					0.7671	0.7355					0.3984	0.4135
						0.762	0.234					0.953	0.4872					0.6883	0.3805
						0.7434	0.2704					0.8401	0.5797					0.6668	0.3903
						0.614	0.2755					0.8895	0.5927					0.7096	0.511
						0.7046	0.3512					0.8314	0.6946					0.6847	0.3512
						0.7012	0.3088					0.8356	0.6071					0.724	0.5386
						0.8954	0.2829					0.8968	0.6277					0.8667	0.6137
						0.7042	0.3066					0.6629	0.6191					0.7954	0.5767
						0.7985	0.256					0.8355	0.6671					0.9058	0.6228
						0.6231	0.3476					0.921	0.6469					0.7631	0.5156
						0.8328	0.2779					0.7261	0.5553					0.8267	0.5802
						0.5585	0.2829					0.7899	0.6436					0.7636	0.4222
						0.6224	0.3408					0.7699	0.5662					0.6972	0.4222
						0.7314	0.2857					0.873	0.615					0.5241	0.5785
						0.6689	0.3403					0.892	0.7188					0.4713	0.3628
						0.6334	0.3009					0.6664	0.6289					0.4967	0.4603
						0.6969	0.2859					0.8766	0.5777					0.4375	0.4885
						0.8697	0.3354					0.8236	0.5353					0.203	0.3164
						0.6046	0.2733					0.7421	0.508					0.6577	0.463
						0.8155	0.286					0.8258	0.6391					0.6234	0.4947
						0.6849	0.2805					0.7546	0.5755					-0.0704	0.2178
						0.4112	0.48					0.8886	0.419					0.6367	0.4995
						0.4044	0.4867					0.9371	0.5014					0.6057	0.4969
						0.3877	0.395					0.8313	0.6072					0.5779	0.4443
						0.3593	0.4113					0.8074	0.5757					0.4987	0.3008
						0.2104	0.4571					0.7778	0.524					0.7248	0.5918
						0.3236	0.3846					0.8181	0.495					0.4531	0.4267
						0.4552	0.4533					0.6678	0.5143					0.9914	0.5285
						0.3331	0.4172					0.8384	0.5636					0.923	0.5743
						0.5954	0.4458					0.6538	0.4747					0.9884	0.5045
						0.6463	0.4267					0.7665	0.5746					0.9618	0.5608
						0.399	0.4784					0.6911	0.495					0.942	0.5276
						0.5112	0.4458					0.9449	0.5437					0.9302	0.6301
						0.3305	0.4338					0.7648	0.5718					0.8984	0.5352
						0.5237	0.5068					0.7345	0.5168					0.9853	0.5239
						0.3868	0.4771					0.7688	0.5369					0.9453	0.5902
						0.5515	0.3916					0.8967	0.3819					1	0.5599
						0.4314	0.4154					0.7779	0.339					0.9082	0.5584
						0.512	0.3323					0.59	0.3393					0.9008	0.5806
						0.1243	0.4258					0.842	0.3684					0.9846	0.5531
						0.3304	0.4202					0.7717	0.4314					0.9926	0.5658
						0.4354	0.4348					0.6074	0.4124					1	0.6445
						0.318	0.4216					0.6492	0.4814					1	0.5458
						0.5134	0.3861					0.5599	0.5815					0.8967	0.6206
						0.7882	0.306					0.6229	0.4928					0.8996	0.6161
						0.408	0.4612					0.5886	0.3448					0.8999	0.5995
						0.4958	0.4255					0.4122	0.4319					0.981	0.602
						0.7169	0.3628					0.5248	0.438					0.9498	0.5263
						0.5702	0.4095					0.6962	0.4696					0.9483	0.5801
						0.5769	0.2752					0.6436	0.5549					0.9707	0.674
						0.6312	0.353					0.6648	0.5626					0.9242	0.5269
						0.479	0.5112					0.7235	0.4997					0.418	0.1981
						0.4961	0.3539					0.7407	0.5759					0.6018	0.3153
						0.467	0.4133					0.3182	0.3596					0.5992	0.4333
						0.4484	0.3309					0.7086	0.3358					0.5591	0.2835
						0.7123	0.3032					0.5376	0.3783					0.4431	0.4101
						0.5271	0.4704					0.5374	0.428					0.5661	0.3407
						0.5152	0.4273					0.7053	0.3699					0.5155	0.4165
						0.6816	0.4008					0.76	0.5312					0.5611	0.4679
						0.6308	0.4596					0.9099	0.5319					0.5809	0.3654
						0.6212	0.4307					0.7833	0.4881					0.535	0.4008
						0.5587	0.4155					0.7801	0.5114					0.6043	0.3898
						0.5374	0.3632					0.6161	0.4534					0.5279	0.3965
						0.501	0.4338					0.6241	0.467					0.5513	0.4253
						0.4571	0.5018					0.3998	0.3689					0.6257	0.4354
						0.7018	0.4716					0.4061	0.3717					0.554	0.4572
						0.6796	0.5245					0.3153	0.3869					0.5502	0.4246
						0.6589	0.4845					0.4961	0.3473					0.5484	0.4626
						0.6259	0.5004					0.4328	0.4788					0.614	0.3588
						0.684	0.4746					0.3651	0.4991					0.5649	0.473
						0.6095	0.4795					0.3126	0.3651					0.5211	0.4107
						0.7311	0.4233					0.5458	0.4471					0.5381	0.4037
						0.6283	0.4406					0.3843	0.4948					0.6545	0.4605
						0.6423	0.5862					0.4734	0.4338					0.5984	0.4151
						0.3894	0.5007					0.4296	0.47					0.5471	0.4653
						0.4372	0.5088					0.7113	0.4584					0.5952	0.3583
						0.5806	0.4197					0.4659	0.537					0.544	0.4655
						0.5821	0.5196					0.5305	0.3692					0.6476	0.3741
						0.5927	0.4612					0.4175	0.3853					0.5952	0.4494
						0.6588	0.3909					0.4646	0.5219					0.6243	0.4826
						0.5107	0.6723					0.6798	0.4332					0.6385	0.4239
						0.5947	0.435					0.4451	0.4484					0.5531	0.4854
						0.6826	0.421					0.6239	0.4255					0.6091	0.4471
						0.4643	0.539					0.3197	0.2977					0.5303	0.4725
						0.5782	0.425					0.5058	0.5025					0.7033	0.453
						0.5752	0.4499					0.5337	0.5149					0.5916	0.4138
						0.4811	0.4619					0.5449	0.4589					0.5222	0.4992
						0.524	0.3741					0.542	0.446					0.6101	0.3992
						0.5314	0.4612					0.1549	0.3638					0.5587	0.4981
						0.6106	0.443					0.5629	0.453					0.5227	0.412
						0.5633	0.4671					0.611	0.4526					0.556	0.4454
						0.5853	0.4223					0.2058	0.3825					0.5682	0.5166
						0.5113	0.5186					0.2523	0.4215					0.586	0.4174
						0.4801	0.3833					0.4962	0.4852					0.5283	0.515
						0.6829	0.4395					0.6554	0.5534					0.6184	0.4513
						0.777	0.4884					0.5583	0.4754					0.5421	0.4753
						0.7833	0.502					0.3708	0.4089					0.6496	0.4073
						0.7845	0.549					0.421	0.4487					0.7226	0.2024
						0.7187	0.5005					0.459	0.4146					0.8207	0.2805
						0.693	0.4696					0.6097	0.4607					0.7688	0.3316
						0.5759	0.5047					0.7204	0.4088					0.8197	0.2805
						0.6648	0.3723					0.6814	0.3198					0.5502	0.3775
						0.4422	0.486					0.932	0.4863					0.8157	0.3336
						0.4219	0.4125					0.7056	0.5097					0.7061	0.3646
						0.3988	0.5457					0.7902	0.423					0.7935	0.3257
						0.625	0.3067					0.8359	0.4617					0.8062	0.3244
						0.3876	0.5677					0.5843	0.46					0.7206	0.3601
						0.3756	0.4864					0.7265	0.4089					0.7075	0.3593
						0.5102	0.5576					0.5486	0.5503					0.8708	0.3952
						0.6729	0.402					0.6236	0.527					0.772	0.3898
						0.537	0.4417					0.5884	0.4898					0.6515	0.3325
						0.5979	0.5846					0.5995	0.4441					0.7913	0.516
						0.6388	0.4217					0.624	0.516					0.751	0.323
						0.5963	0.4731					0.623	0.5149					0.7156	0.4604
						0.6396	0.4696					0.5173	0.4057					0.7914	0.3509
						0.6073	0.4835					0.5655	0.4771					0.7358	0.4515
						0.7205	0.5169					0.5359	0.5262					0.7428	0.4068
						0.7868	0.3804					0.8939	0.4788					0.68	0.3837
						0.8184	0.4198					1	0.2615					0.7302	0.4637
						0.8921	0.3536					0.8007	0.5661					0.7513	0.3563
						0.8736	0.4015					0.6555	0.3832					0.6779	0.4277
						0.9082	0.4188					0.7105	0.5312					0.7536	0.3713
						0.8633	0.4097					0.6082	0.5538					0.7261	0.4742
						0.8916	0.4808					0.7615	0.421					0.7271	0.3929
						0.8337	0.3824					0.6178	0.4366					0.7063	0.4181
						0.9479	0.3906					0.6939	0.4433					0.7573	0.4233
						0.952	0.38					0.5736	0.4091					0.7208	0.3843
						0.8722	0.3934					0.7001	0.4834					0.6818	0.4082
						0.8529	0.4445					0.5085	0.5193					0.7904	0.341
						0.749	0.4259					0.5948	0.5142					0.6919	0.4138
						0.7722	0.4165					0.4846	0.4766					0.7467	0.3884
						0.9376	0.448					0.5837	0.4964					0.7026	0.3274
						0.9177	0.3946					0.4322	0.5117					0.7244	0.4915
						0.7538	0.4555					0.4383	0.4342					0.7786	0.4004
						0.7464	0.3971					0.473	0.3287					0.7622	0.4366
						0.8423	0.4394					0.6526	0.4927					0.7958	0.4422
						0.8493	0.4106					1	0.1472					0.7321	0.4073
						0.7338	0.5202					1	0.3758					0.7108	0.4511
						0.8262	0.4351					1	0.3309					0.7516	0.3999
						0.6963	0.5049					1	0.295					0.5918	0.4895
						0.888	0.4723					0.964	0.4316					0.7701	0.4132
						0.9005	0.4221					0.9284	0.4153					0.7486	0.4504
						0.8484	0.4606					1	0.3131					0.756	0.3891
						0.7808	0.5655					0.9717	0.346					0.6543	0.4411
						0.8489	0.4928					0.902	0.4804					0.9548	0.1569
						0.7971	0.6424					0.8782	0.3889					0.9503	0.2404
						0.5644	0.5416					0.9027	0.4623					0.8512	0.3272
						0.8658	0.5625					0.9247	0.4461					0.817	0.2638
						0.2861	0.7097					0.9207	0.4774					0.8771	0.3674
						0.2752	0.7544					0.7504	0.3438					1	0.2546
						0.6196	0.6417					0.9793	0.5051					0.8975	0.2914
						0.8007	0.5098					1	0.3731					0.8848	0.3389
						0.5395	0.6827					1	0.392					0.8975	0.3776
						0.5754	0.5251					0.8937	0.4763					0.8783	0.3858
						0.6277	0.5404					0.8748	0.5063					1	0.337
						0.5945	0.7583					0.9845	0.2486					0.9778	0.4034
						0.8339	0.5413					0.8842	0.378					0.8932	0.3498
						0.6643	0.5674					1	0.5152					0.8398	0.3545
						0.7906	0.5197					0.8718	0.5023					0.7855	0.2925
						0.5084	0.6211					1	0.4532					0.8253	0.3771
						0.6409	0.537					1	0.3026					0.93	0.3231
						0.6692	0.5145					1	0.3507					0.8993	0.4451
						0.6911	0.5663					0.9624	0.4843					0.9142	0.4189
						0.6706	0.6134					0.9864	0.3457					0.9099	0.3909
						0.5822	0.4295					0.8469	0.4964					0.9163	0.4119
						0.723	0.5152					0.9028	0.4283					0.7469	0.1776
						0.7595	0.3768					0.9505	0.3839					0.9224	0.3909
						0.7094	0.49					0.8081	0.4987					0.9421	0.3241
						0.719	0.447					0.9014	0.4173					0.9276	0.5196
						0.6172	0.4039					0.8117	0.5506					0.8694	0.418
						0.5801	0.5718					0.8397	0.4067					0.9348	0.313
						0.7112	0.5459					0.9263	0.5097					0.9239	0.413
						0.6072	0.5941					0.8396	0.5203					0.8915	0.3997
						0.5666	0.4727					1	0.4515					0.9169	0.4324
						0.7203	0.5124					0.9375	0.5612					1	0.3561
						0.6334	0.4385					1	0.386					0.8422	0.3619
						0.6272	0.5893					1	0.5249					0.9267	0.3653
						0.788	0.5169					0.8486	0.4797					0.8993	0.3714
						0.654	0.4993					0.874	0.5613					0.9082	0.2854
						0.623	0.5795					1	0.495					0.9035	0.3332
						0.6564	0.5539					1	0.4141					0.9359	0.4146
						0.5438	0.5149					1	0.3286					0.8642	0.3899
						0.6917	0.5605					0.8922	0.4917					0.9242	0.408
						0.7119	0.537					0.8066	0.3984					0.8458	0.3711
						0.5769	0.5887					1	0.4108					0.924	0.3571
						0.7128	0.6334					0.8404	0.4248					0.915	0.4567
						0.7261	0.5367					0.9547	0.4905					0.8729	0.3593
						0.7827	0.4743					0.9395	0.3842					0.828	0.4334
						0.785	0.5337					1	0.3915					0.885	0.3647
						0.6783	0.5931					0.9862	0.4402					0.9762	0.4097
						0.5611	0.6426					1	0.4723					0.9581	0.3154
						0.5284	0.5304					0.9754	0.4732					0.9428	0.282
						0.623	0.6098					0.8375	0.52					0.9441	0.3248
						0.7472	0.6281					0.8002	0.5207					0.8976	0.5104
						0.7166	0.5848					0.9093	0.6319					0.8949	0.4451
						0.5892	0.5581					0.7669	0.5368					0.8849	0.4085
						0.5333	0.6687					1	0.5266					0.9587	0.4345
						0.8427	0.4317					1	0.5144					0.7594	0.4274
						0.4968	0.6371					1	0.5073					0.9227	0.4236
						0.6284	0.4762					0.954	0.5242					0.8541	0.4452
						0.6482	0.6339					1	0.4137					0.973	0.3434
						0.6074	0.5431					0.9712	0.456					0.9889	0.4182
						0.6895	0.5555					0.9231	0.5165					0.8352	0.4317
						0.698	0.6491					0.901	0.524					0.8564	0.4204
						0.5518	0.6414					0.9827	0.4384					0.795	0.4378
						0.4627	0.5174					0.9983	0.4185					0.9251	0.4366
						0.7614	0.5219					0.888	0.5325					0.5291	0.7946
						0.5113	0.6116					0.8387	0.5313					0.3836	0.6684
						0.6017	0.5739					0.9542	0.5333					0.3523	0.6561
						0.7823	0.5257					1	0.4304					0.6358	0.5401
						0.6031	0.5142					0.8276	0.509					0.4592	0.6346
						0.546	0.5539					0.9411	0.4581					0.4794	0.6837
						0.7215	0.5869					0.8386	0.4449					0.5343	0.7058
						0.592	0.6232					1	0.4984					0.4572	0.7648
						0.6757	0.471					0.9133	0.447					0.3896	0.6739
						0.5601	0.4283					1	0.4725					0.4746	0.6885
						0.6241	0.4247					1	0.5478					0.5132	0.5425
						0.5821	0.376					0.9859	0.4652					0.3048	0.5986
						0.4269	0.4018					0.9385	0.6103					0.542	0.6009
						0.5014	0.4186					0.8171	0.499					0.5595	0.7056
						0.574	0.4227					0.8668	0.4766					0.5502	0.5905
						0.395	0.4512					1	0.5441					0.5967	0.6186
						0.5487	0.4132					1	0.5175					0.5364	0.5301
						0.5896	0.4836					0.7753	0.4854					0.5786	0.7319
						0.5349	0.4657					0.9752	0.4727					0.5569	0.6367
						0.5295	0.5225					0.839	0.4953					0.5123	0.6003
						0.4885	0.4976					0.8224	0.4122					0.4553	0.5981
						0.5421	0.517					0.9763	0.521					0.5574	0.6014
						0.4776	0.4754					1	0.5062					0.514	0.6372
						0.489	0.5325					1	0.4848					0.5944	0.6263
						0.5216	0.4681					0.993	0.5783					0.5086	0.5455
						0.5205	0.4402					0.994	0.5394					0.5153	0.5456
						0.5752	0.4668					0.9526	0.5707					0.5325	0.4571
						0.5043	0.4999					0.9923	0.4755					0.622	0.5844
						0.6366	0.509					0.9638	0.48					0.5884	0.6019
						0.4516	0.4868					0.908	0.5648					0.5411	0.5414
						0.5931	0.45					0.5835	0.2861					0.5141	0.5282
						0.5868	0.5038					0.4983	0.387					0.6756	0.6179
						0.4789	0.498					0.6674	0.4069					0.5425	0.5574
						0.4997	0.5028					0.4302	0.3443					0.6311	0.6454
						0.5588	0.4971					0.5268	0.4247					0.5645	0.6107
						0.497	0.4251					0.5026	0.4325					0.5708	0.5404
						0.4141	0.4075					0.5052	0.4458					0.5911	0.7243
						0.5268	0.486					0.5142	0.4385					0.5303	0.5747
						0.5247	0.4789					0.6595	0.4565					0.6513	0.5211
						0.591	0.4958					0.5027	0.4173					0.4821	0.5988
						0.5432	0.5153					0.426	0.4837					0.6032	0.5725
						0.5045	0.444					0.7678	0.4942					0.6441	0.6258
						0.5395	0.4548					0.8786	0.4778					0.5478	0.6458
						0.5193	0.4967					0.6023	0.5035					0.5216	0.6045
						0.4561	0.53					0.4171	0.3817					0.3925	0.5407
						0.5413	0.5269					0.3974	0.472					0.5679	0.6647
						0.3051	1					0.4821	0.4179					0.8609	0.5929
						0.7279	0.5817					0.706	0.5529					1	0.4908
						0.5754	0.5661					0.5193	0.532					0.8473	0.649
						0.6968	0.5529					0.8922	0.6255					0.8557	0.7134
						0.738	0.7231					0.987	0.559					0.8538	0.5578
						0.5859	0.5255					0.8924	0.6275					0.9379	0.6484
						0.6726	0.4941					0.8969	0.5261					0.8053	0.6315
						0.5925	0.4757					0.9158	0.4691					0.9126	0.638
						0.6556	0.5373					0.8603	0.5106					0.8363	0.6242
						0.6178	0.732					1	0.6122					0.7891	0.6579
						0.3487	0.3908					1	0.5284					0.8869	0.6136
						0.5305	0.4627					1	0.5056					0.7625	0.571
						0.6363	0.5083					0.7584	0.4775					0.8208	0.5622
						0.6382	0.7065					0.9312	0.5655					0.8237	0.5733
						0.5724	0.6138					0.8785	0.5085					0.9114	0.5484
						0.6178	0.5952					0.7047	0.5454					0.8828	0.6257
						0.5498	0.5348					0.6929	0.5248					0.8087	0.6388
						0.6723	0.6818					0.6923	0.545					0.8599	0.7201
						0.5118	0.4855					0.5652	0.4443					0.7816	0.6657
						0.6301	0.7297					0.7655	0.469					0.8028	0.5631
						0.2925	0.4889					0.6223	0.6262					0.84	0.5987
						0.5152	0.4956					0.6827	0.5526					0.908	0.5873
						0.5219	0.3872					0.8273	0.4592					0.8307	0.5006
						0.5352	0.458					0.1437	0.3764					0.9072	0.6267
						0.404	0.4823					0.4953	0.5673					0.8774	0.6614
						0.3546	0.6636					0.6685	0.641					0.8212	0.7032
						0.5308	0.5124					0.6743	0.5349					0.7766	0.6539
						0.3507	0.4389					0.629	0.4673					0.7255	0.5501
						0.5544	0.4143					0.65	0.5242					0.8778	0.7677
						0.465	0.384					0.7652	0.466					0.885	0.6375
						0.3849	0.3777					0.6791	0.5869					0.6957	0.5241
						0.533	0.4034					0.7984	0.5063					0.8794	0.6313
						0.4117	0.406					0.8498	0.5668					0.9317	0.7605
						0.5773	0.4977					0.5263	0.4702					1.3	-0.0019
						0.555	0.5295					0.7204	0.5242					0.7955	0.6558
						0.3218	0.5158					0.741	0.5414					0.8572	0.5354
						0.5048	0.4254					0.6858	0.4704					0.7502	0.4786
						0.6104	0.4312					0.6595	0.5911					0.7633	0.4883
						0.5118	0.4503					0.6281	0.5258					0.6831	0.4688
						0.5749	0.4379					0.7292	0.4365					0.6727	0.4849
						0.6208	0.4129					0.6746	0.4607					0.6055	0.4768
						0.4729	0.4097					0.6944	0.5168					0.6594	0.44
						0.5777	0.4457					0.5722	0.579					0.7031	0.4942
						0.5669	0.4044					0.8347	0.4812					0.6907	0.4597
						0.7501	0.2648					0.7554	0.4713					0.7185	0.4708
						0.6582	0.2507					0.7067	0.4773					0.6634	0.4674
						0.704	0.3183					0.7885	0.6125					0.653	0.5438
						0.5314	0.4535					0.7284	0.5676					0.693	0.4395
						0.4843	0.3727					0.6108	0.3771					0.6842	0.5001
						0.7043	0.4685					0.6557	0.6192					0.6375	0.481
						0.5739	0.5067					0.7881	0.5736					0.747	0.4613
						0.5938	0.4947					0.6531	0.6088					0.7024	0.5002
						0.7015	0.4464					0.645	0.4954					0.7158	0.4902
						0.5468	0.4301					0.654	0.5211					0.6555	0.4736
						0.7872	0.3897					0.6739	0.4148					0.7191	0.4961
						0.8287	0.3308					0.655	0.5762					0.6802	0.4764
						0.3374	0.6044					0.7575	0.4974					0.7237	0.4903
						0.2917	0.5904					0.7367	0.586					0.7101	0.5271
						0.5235	0.5081					0.7225	0.608					0.6792	0.5036
						0.5408	0.4551					0.7704	0.5812					0.6581	0.4554
						0.4754	0.459					0.5287	0.4994					0.6496	0.482
						0.4059	0.6238					0.9053	0.5888					0.7251	0.514
						0.6798	0.4644					0.966	0.6486					0.6809	0.5269
						0.4658	0.5293					0.9212	0.6408					0.6553	0.452
						0.8557	0.394					0.8649	0.4724					0.6932	0.5041
						0.872	0.463					0.9789	0.5246					0.6624	0.4775
						1	0.4649					0.9141	0.5804					0.6184	0.4475
						1	0.4649					0.8907	0.6149					0.7081	0.4779
						1	0.5101					0.966	0.4938					0.6895	0.4591
						1	0.5089					0.9149	0.624					0.665	0.4672
						0.8757	0.6043					1	0.5091					0.6411	0.431
						1	0.463					0.9347	0.5185					0.6557	0.524
						0.9872	0.4745					0.8062	0.5457					0.729	0.4955
						0.898	0.5664					0.9086	0.5509					0.6996	0.4736
						1	0.5351					0.9293	0.5258					0.7436	0.4836
						1	0.5406					0.9471	0.612					0.6418	0.4988
						0.9092	0.552					0.898	0.6603					0.71	0.4562
						0.9076	0.5386					1	0.5366					0.6976	0.4992
						0.8077	0.6185					0.9255	0.6363					0.6965	0.4564
						0.9522	0.5037					0.8812	0.5594					0.6624	0.435
						0.9945	0.5176					0.9465	0.5696					0.659	0.4736
						1	0.5628					0.8831	0.6056					0.7006	0.4638
						0.9328	0.6075					1	0.5419					0.6118	0.4527
						0.9261	0.4898					0.8797	0.5359					0.7566	0.4821
						1	0.4725					0.9758	0.6407					0.7122	0.4705
						0.9148	0.4836					0.9555	0.5206					0.5193	0.331
						0.8037	0.5774					0.8729	0.6593					0.7695	0.5785
						0.8462	0.4936					1	0.6061					0.6435	0.5327
						0.9949	0.5323					1	0.5419					0.6027	0.5249
						0.9062	0.557					0.9271	0.5602					0.6248	0.4801
						0.8117	0.6012					0.9684	0.5494					0.7854	0.4026
						1	0.5002					0.9106	0.4539					0.8658	0.6016
						0.8306	0.5293					0.902	0.5969					0.8773	0.3408
						0.8888	0.5343					0.8379	0.477					0.862	0.5831
						1	0.5049					0.8394	0.5317					0.5589	0.5869
						0.791	0.5432					0.8642	0.515					0.5753	0.5416
						0.9801	0.3108					0.6343	0.5991					0.7075	0.4429
						0.8222	0.4903					0.6849	0.4747					0.9976	0.4917
						0.7631	0.5424					0.5717	0.4725					0.8268	0.6609
						0.7424	0.4581					0.8762	0.3725					0.7205	0.475
						0.7673	0.5553					0.7758	0.7051					0.689	0.4837
						0.7748	0.485					0.7899	0.3443					0.8363	0.5547
						0.7924	0.5314					0.8051	0.3609					0.7143	0.5034
						0.9496	0.4773					0.9053	0.3967					0.766	0.5746
						0.6469	0.5814					0.81	0.3564					0.8793	0.5461
						0.6047	0.561					0.9211	0.3113					0.9638	0.6933
						0.7572	0.5001					0.8903	0.3921					0.6436	0.5496
						0.7355	0.5097					0.9041	0.3446					0.8383	0.4754
						0.6864	0.5221					0.9008	0.3524					0.8046	0.4649
						0.5891	0.5359					0.8882	0.3431					0.5178	0.528
						0.5691	0.5274					0.8852	0.3506					0.757	0.583
						0.5204	0.5064					0.9559	0.3076					0.7759	0.6758
						0.4277	0.5349					0.9092	0.4354					0.9094	0.5185
						0.4283	0.5202					0.7845	0.4409					0.7216	0.5599
						0.4832	0.5					0.9709	0.3648					0.8216	0.5307
						0.5693	0.5865					0.8576	0.3508					0.7301	0.4113
						0.571	0.5184					0.8681	0.3418					0.7926	0.5665
						0.5789	0.5734					0.7185	0.3151					0.7087	0.2461
						0.4689	0.5554					0.9268	0.333					0.832	0.5855
						0.5221	0.5847					0.9828	0.3998					0.6996	0.4474
						0.4971	0.6157					0.8084	0.3764					0.875	0.585
						0.5029	0.564					0.7374	0.3813					0.9624	0.6532
						0.5475	0.6345					0.9069	0.3779					0.8384	0.4716
						0.4781	0.5334					0.8908	0.4206					0.8291	0.5717
						0.5215	0.6119					0.7777	0.3921					0.8428	0.4681
						0.6247	0.4882					0.7789	0.3505					0.8547	0.5591
						0.6994	0.4739					0.7496	0.4259					0.8458	0.5731
						0.6237	0.4637					0.9206	0.3572					0.9227	0.5629
						0.6219	0.4665					0.8693	0.3847					0.7958	0.4713
						0.4796	0.5457					0.8934	0.3651					0.8649	0.4391
						0.6828	0.5189					0.9641	0.3516					0.7209	0.3584
						0.7666	0.5048					0.8582	0.2883					0.7859	0.4597
						0.543	0.5594					0.8064	0.4183					0.8309	0.4018
						0.4032	0.5112					0.7944	0.4074					0.8385	0.5665
						0.4399	0.5367					0.8733	0.4028					1	0.4943
						0.4998	0.5403					0.6982	0.3998					0.8392	0.5375
						0.3873	0.4657					0.8062	0.4454					0.9073	0.5787
						0.3918	0.5075					0.7385	0.4738					0.8199	0.4846
						0.3142	0.5632					0.7633	0.5305					0.7457	0.5172
						0.4931	0.5446					0.7089	0.3741					0.9536	0.5776
						0.3987	0.5651					0.8353	0.4788					0.8435	0.5172
						0.4029	0.5198					0.6738	0.4119					0.877	0.5153
						0.4526	0.4671					0.7289	0.4485					0.9503	0.6057
						0.3816	0.4873					0.7747	0.4581					0.7612	0.4595
						0.6464	0.4232					1	0.3681					0.8296	0.5911
						0.4706	0.3454					0.8594	0.5764					0.7376	0.5668
						0.4511	0.4043					0.8822	0.4054					0.7042	0.4728
						0.5366	0.4115					0.81	0.5475					1	0.5882
						0.5369	0.3537					0.872	0.4679					0.842	0.553
						0.4597	0.4548					0.8086	0.4215					0.8692	0.5672
						0.5413	0.4072					0.7185	0.5401					0.8038	0.5434
						0.645	0.4408					0.8061	0.4356					0.8951	0.558
						0.4468	0.4965					0.8779	0.525					0.9239	0.5356
						0.4698	0.4766					0.7174	0.3823					0.8608	0.3737
						0.4183	0.4381					0.6981	0.4088					0.8714	0.3828
						0.5109	0.471					0.9229	0.3911					0.7597	0.5348
						0.4355	0.5545					0.8571	0.4853					0.9064	0.4984
						0.5593	0.4263					0.8519	0.4224					0.6825	0.4412
						0.4403	0.4777					0.7769	0.4568					0.7696	0.4233
						0.3432	0.4911					0.7975	0.4361					0.8762	0.5443
						0.3694	0.5279					0.6542	0.3755					0.9249	0.5305
						0.5636	0.5862					0.831	0.4056					0.812	0.4853
						0.5768	0.3915					0.7684	0.4011					0.7916	0.5796
						0.6458	0.4133					0.7567	0.3503					0.7959	0.5899
						0.4529	0.5007					0.8865	0.4778					0.857	0.6203
						0.3763	0.4421					0.8163	0.5216					0.9245	0.537
						0.5083	0.4579					0.7611	0.4241					0.9488	0.5578
						0.4217	0.4689					0.7164	0.241					0.8972	0.4404
						0.4416	0.4482					0.8456	0.4621					0.8722	0.4841
						0.4315	0.4466					0.7306	0.4071					0.9588	0.5676
						0.4341	0.4245					0.8299	0.5872					0.72	0.4897
						0.4165	0.4576					0.9308	0.4663					0.7611	0.4617
						0.4801	0.4407					0.727	0.4525					0.7591	0.5429
						0.4268	0.4638					0.837	0.4749					0.8832	0.5439
						0.4197	0.3893					0.8837	0.4021					1	0.5185
						0.4227	0.3986					0.8547	0.4706					0.784	0.5112
						0.418	0.4138					0.7845	0.5093					0.9283	0.445
						0.4197	0.4142					0.831	0.4434					0.656	0.4088
						0.3874	0.4271					0.7917	0.4526					0.9903	0.2817
						0.396	0.3835					0.6473	0.4157					0.8921	0.4132
						0.3991	0.402					0.9089	0.4513					0.9445	0.4
						0.5236	0.4379					0.7733	0.407					0.7871	0.366
						0.5645	0.5548					0.8835	0.4389					0.6904	0.3316
						0.4362	0.4398					0.7685	0.3961					0.7894	0.3946
						0.3928	0.4231					0.725	0.5014					0.7825	0.3588
						0.4109	0.4384					0.6784	0.4322					0.6801	0.3312
						0.4004	0.4374					0.9675	0.4185					0.7141	0.3825
						0.5142	0.4653					0.8744	0.4767					0.7929	0.4838
						0.3631	0.4245					0.8976	0.4847					0.9185	0.4707
						0.32	0.7167					0.9623	0.3895					0.972	0.3946
						0.4	0.5559					0.977	0.413					0.8693	0.4071
						0.2997	0.6897					0.8585	0.4677					0.8693	0.3886
						0.5045	0.5248					0.9009	0.5984					0.834	0.6065
						0.4538	0.514					0.8423	0.4631					0.8444	0.4063
						0.5181	0.396					0.974	0.4899					0.8029	0.415
						0.5543	0.4226					0.8636	0.5497					0.7807	0.4325
						0.4481	0.4562					0.9094	0.5601					0.8218	0.4393
						0.4494	0.3041					0.9644	0.5323					0.8337	0.4504
						0.5679	0.4856					0.8618	0.5257					0.8759	0.3515
						0.3411	0.3472					0.9408	0.5542					0.7868	0.4412
						0.5925	0.4272					0.9469	0.5067					0.6352	0.4141
						0.5348	0.4183					0.8143	0.4414					0.833	0.5211
						0.4073	0.3797					0.7936	0.5118					0.7797	0.4111
						0.4545	0.5245					0.9001	0.5381					0.745	0.4898
						0.5122	0.4304					0.8964	0.5227					0.7999	0.3495
						0.4612	0.4665					0.8198	0.5605					0.7996	0.4989
						0.3882	0.4135					0.8973	0.5104					0.8642	0.4947
						0.4334	0.3976					0.9002	0.4662					0.8216	0.3758
						0.5534	0.4434					0.8832	0.5423					0.7948	0.4427
						0.5067	0.4499					0.8125	0.5327					0.8276	0.3786
						0.4586	0.4099					0.8533	0.4597					0.7234	0.4031
						0.4773	0.3755					0.9344	0.5771					0.7794	0.5186
						0.4071	0.4377					0.9102	0.5269					0.9723	0.5321
						0.4401	0.4722					0.9258	0.5002					0.8213	0.5575
[truncated: 18,500 more rows]

## Sheet: Figure 2
2a			2b			2c
E	S		E	S		t=0-10 min			t=11-20 min
1	-0.1042		0.4679	0.3488		E	S		E	S
0.8807	0.6058		0.5557	0.3594		0.3801	0.431		0.9211	0.2276
0.8161	0.4226		0.4523	0.3413		0.4692	0.5115		0.7934	0.2447
0.8782	0.5307		0.4003	0.351		0.4984	0.4793		0.8488	0.3364
0.8605	0.5247		0.4389	0.3563		0.4635	0.5333		0.9008	0.2976
0.8098	0.5041		0.4997	0.3206		0.6646	0.5344		0.8859	0.4107
0.8684	0.5415		0.5677	0.2944		0.8376	0.4326		0.8954	0.3759
0.863	0.5521		0.6129	0.3569		0.7771	0.5309		0.8853	0.4532
0.8232	0.5406		0.4587	0.3484		0.5204	0.5224		0.9074	0.32
0.8203	0.5309		0.49	0.4745		0.478	0.5383		0.9079	0.3814
0.8358	0.5327		0.5424	0.3151		0.4411	0.4979		0.9521	0.3497
0.9147	0.5333		0.5867	0.3213		0.4719	0.4943		0.8776	0.3637
0.7673	0.5777		0.5486	0.32		0.5846	0.5818		0.899	0.3771
0.8338	0.466		0.5223	0.3037		0.4115	0.5936		0.8157	0.3781
0.8731	0.4778		0.5481	0.3914		0.3943	0.5624		0.8754	0.4447
0.8961	0.5772		0.4519	0.3821		0.4672	0.5942		0.9546	0.4258
0.9675	0.4292		0.5812	0.3745		0.4711	0.5544		0.8705	0.4673
0.8181	0.6438		0.6616	0.3493		0.6324	0.6653		0.916	0.4298
0.8837	0.5519		0.4792	0.4687		0.5033	0.6229		0.8243	0.4394
0.7796	0.4905		0.4679	0.3676		0.5946	0.5638		0.8169	0.4083
0.861	0.4702		0.5404	0.4226		0.6031	0.549		0.8587	0.4221
0.8979	0.5421		0.6294	0.3775		0.4306	0.5436		0.8442	0.4568
0.7821	0.5703		0.5146	0.3897		0.4762	0.5796		0.8347	0.3727
0.7277	0.3001		0.5542	0.3359		0.5399	0.5923		0.8699	0.4339
0.4522	0.5548		0.6271	0.3949		0.4864	0.5618		0.8091	0.4557
0.4639	0.5766		0.6095	0.4188		0.476	0.5625		0.9121	0.4225
0.4734	0.5796		0.3071	0.423		0.3945	0.5222		0.8715	0.4441
0.3606	0.5623		0.4053	0.3957		0.5503	0.5968		0.854	0.4538
0.3244	0.5926		0.4293	0.3569		0.644	0.4791		0.8243	0.4372
0.3479	0.6131		0.4462	0.3006		0.5862	0.569		0.9339	0.3595
0.3921	0.5709		0.3606	0.317		0.4328	0.5174		0.8454	0.381
0.4234	0.5081		0.3129	0.2946		0.5183	0.6049		0.8729	0.4817
0.399	0.5947		0.5235	0.3779		0.4161	0.6136		0.8711	0.4008
0.4685	0.5806		0.2375	0.2645		0.44	0.6265		0.9132	0.4879
0.4179	0.6258		0.4352	0.4071		0.4326	0.6535		0.879	0.4421
0.3785	0.5734		0.4477	0.3213		0.6285	0.3544		0.8464	0.4126
0.4357	0.5846		0.8729	0.3977		0.6569	0.4409		0.93	0.3833
0.3658	0.5847		0.5216	0.2968		0.638	0.4472		0.8493	0.4534
0.4013	0.5645		0.41	0.3797		0.6299	0.4748		0.8856	0.463
0.4914	0.575		0.4081	0.3306		0.6014	0.4891		0.8838	0.4752
0.4444	0.5532		0.5876	0.3459		0.6468	0.4422		0.894	0.4215
0.3975	0.5506		0.4574	0.2875		0.644	0.4921		0.8761	0.4362
0.4383	0.5402		0.4827	0.3533		0.6253	0.5176		0.8423	0.4072
0.4274	0.5514		0.747	0.3153		0.6908	0.5315		0.8802	0.436
0.4405	0.5193		0.1335	0.2732		0.6732	0.541		0.9027	0.4593
0.5003	0.5324		0.5043	0.2568		0.6471	0.5425		0.8826	0.4559
0.5286	0.4918		0.6001	0.2382		0.6911	0.5498		0.869	0.4131
0.6168	0.5616		0.219	0.3611		0.6026	0.5073		0.8363	0.4875
0.416	0.5945		0.5338	0.3148		0.6484	0.5591		0.8479	0.4031
0.4862	0.6153		0.2541	0.304		0.6837	0.5272		0.8904	0.4344
0.4098	0.5949		0.5153	0.2977		0.6828	0.5206		0.8401	0.4309
0.4233	0.41		0.4701	0.2869		0.6294	0.5353		0.8643	0.4431
0.5026	0.4206		0.2867	0.3555		0.646	0.5731		0.8079	0.4381
0.484	0.5011		0.4344	0.3577		0.6661	0.5539		0.8806	0.4437
0.5787	0.5428		0.497	0.3978		0.6318	0.541		0.8976	0.4098
0.5004	0.571		0.3192	0.3461		0.6764	0.5225		0.9199	0.4875
0.4202	0.5683		0.3766	0.3598		0.6569	0.5333		0.9213	0.4512
0.4963	0.5896		0.3152	0.3333		0.6347	0.5639		0.8589	0.4574
0.5803	0.5827		0.3457	0.3476		0.6158	0.5518		0.8214	0.4346
0.3573	0.5977		0.4616	0.3469		0.5728	0.5258		0.8687	0.4176
0.4638	0.6107		0.4829	0.3928		0.3273	0.293		0.8837	0.4288
0.4819	0.5577		0.6148	0.3594		0.5117	0.488		0.8184	0.4229
0.3719	0.6235		0.6502	0.4145		0.5553	0.4357		0.8298	0.4546
0.4096	0.6309		0.6905	0.3901		0.9662	0.4414		0.9124	0.4782
0.4547	0.6285		0.5464	0.3297		0.529	0.523		0.8706	0.4282
0.4986	0.6224		0.4737	0.299		0.3953	0.5154		0.9078	0.4405
0.514	0.5918		0.8029	0.3941		0.7502	0.5594		0.813	0.4107
0.5676	0.5408		0.9088	0.4272		0.7258	0.5116		0.8786	0.4481
0.6424	0.5455		0.7992	1		0.6425	0.601		0.8954	0.443
0.7987	0.2597		0.4204	0.4659		0.4368	0.6155		0.8789	0.4976
0.7533	0.3246		0.4556	0.4607		0.5899	0.6139		0.8063	0.4158
0.7957	0.3332		0.505	0.4369		0.7054	0.5961		0.8974	0.481
0.7248	0.3286		0.5888	0.4543		0.604	0.5672		0.9514	0.4782
0.8387	0.3777		0.6083	0.4233		0.8485	0.6043		0.9157	0.4313
0.8231	0.3767		0.5889	0.4109		0.6401	0.5128		0.8015	0.4288
0.8046	0.3454		0.6172	0.4659		0.4996	0.3908		0.8244	0.4217
0.7416	0.3942		0.4857	0.4852		0.6495	0.3359		0.8291	0.4747
0.7035	0.4136		0.5876	0.4351		0.7528	0.4934		0.8478	0.4399
0.7501	0.4139		0.512	0.4535		0.8625	0.4291		0.8737	0.5227
0.6961	0.4009		0.5587	0.4228		0.9954	0.4479		0.8349	0.4309
0.7963	0.3478		0.5531	0.4255		0.8917	0.3551		0.8322	0.4135
0.863	0.3326		0.5459	0.4359		0.6215	0.568		0.8863	0.5565
0.6649	0.3268		0.571	0.439		0.6726	0.505		0.8818	0.465
0.777	0.4498		0.592	0.4558		0.6246	0.6219		0.8714	0.4101
0.7746	0.4141		0.5787	0.4731		0.7567	0.5213		0.8693	0.4234
0.7995	0.3711		0.5303	0.4513		0.686	0.5734		0.8427	0.411
0.7021	0.3615		0.5398	0.4261		0.5903	0.3782		0.7973	0.5314
0.7289	0.4199		0.5492	0.4853		1	0.611		0.8271	0.51
0.7749	0.4055		0.473	0.4176		0.965	0.634		0.8486	0.4695
0.8476	0.4508		0.5637	0.5738		0.9947	0.5679		0.924	0.4517
0.7851	0.3653		0.5383	0.4132		0.9107	0.7514		0.8625	0.4532
0.7651	0.4623		0.5271	0.4293		1	0.5959		0.8914	0.3564
0.8147	0.4801		0.5472	0.4423		1	0.5856		0.8602	0.5083
0.7569	0.4818		0.5847	0.4243		0.977	0.7646		0.949	0.4227
0.7054	0.4808		0.8117	0.2297		0.979	0.6102		0.805	0.4271
0.6959	0.4725		0.8446	0.31		0.9591	0.6108		0.8929	0.4869
0.7433	0.5101		0.8191	0.2594		0.9959	0.605		0.898	0.4566
0.724	0.5045		0.8145	0.2579		1	0.5898		0.8829	0.4608
0.7358	0.5042		0.962	0.4536		0.9833	0.5369		0.8406	0.4731
0.7379	0.5224		0.9239	0.4043		1	0.5445		0.8822	0.4802
0.745	0.5514		0.9715	0.3544		1	0.5813		0.8841	0.481
0.753	0.5524		0.8148	0.3863		0.9919	0.6078		0.6662	0.2066
0.7003	0.4442		0.9139	0.4816		0.988	0.6359		0.6131	0.3284
0.7029	0.519		0.9201	0.4416		0.9576	0.6131		0.5557	0.3404
0.7206	0.4913		0.9164	0.4402		1	0.6183		0.5467	0.3557
0.73	0.4618		0.9239	0.5134		0.9552	0.5784		0.6486	0.346
0.7261	0.5391		0.8288	0.4783		0.9233	0.5392		0.586	0.3531
0.7742	0.4657		0.8686	0.3914		0.9255	0.5673		0.6618	0.3319
0.7772	0.4623		0.9181	0.4447		1	0.5638		0.6619	0.4048
0.7871	0.4849		0.9	0.4646		0.9516	0.527		0.5213	0.3017
0.7855	0.4657		0.8737	0.4654		0.9596	0.5646		0.5257	0.3734
0.7672	0.5157		0.9136	0.4302		1	0.4811		0.5233	0.3428
0.7274	0.5017		0.9348	0.4972		0.9945	0.6791		0.684	0.3856
0.7672	0.5269		0.861	0.4762		1	0.5865		0.4827	0.3785
0.7804	0.3951		0.8998	0.473		1	0.4962		0.5674	0.3491
0.7935	0.4836		0.878	0.5039		1	0.5131		0.5209	0.4471
0.801	0.5183		0.8592	0.4967		0.9618	0.5436		0.5252	0.3729
0.7846	0.4906		0.9074	0.3801		0.5469	0.4863		0.523	0.4046
0.7896	0.5449		0.8703	0.4827		0.5044	0.4397		0.6156	0.3295
0.7658	0.4959		0.934	0.4415		0.4445	0.4878		0.5978	0.349
0.7769	0.5366		0.8686	0.4442		0.5448	0.4805		0.6183	0.3974
0.7974	0.5262		0.8945	0.4367		0.5656	0.4903		0.6068	0.442
0.7842	0.49		1	0.3993		0.5171	0.5047		0.5871	0.425
0.7588	0.4858		0.9348	0.4268		0.4702	0.5136		0.4649	0.3102
0.8007	0.5134		0.9332	0.4188		0.4965	0.4828		0.6289	0.3652
0.8083	0.4992		0.9066	0.4511		0.575	0.4616		0.5174	0.3592
0.7762	0.5183		0.9243	0.3572		0.4791	0.398		0.5376	0.3827
0.7921	0.5053		0.9305	0.4713		0.4934	0.4962		0.5511	0.4036
0.717	0.563		0.9449	0.3686		0.5589	0.5514		0.5796	0.3905
0.6431	0.519		1	0.4003		0.5277	0.4553		0.5333	0.4115
0.5846	0.5009		0.8999	0.4235		0.683	0.4708		0.5597	0.3433
0.4807	0.6048		0.8613	0.4327		0.5759	0.5261		0.5382	0.3565
0.5008	0.5904		0.9535	0.5068		0.5211	0.5362		0.6645	0.4568
0.9577	0.366		0.9016	0.4379		0.536	0.4926		0.5334	0.4517
0.5765	0.429		0.8625	0.461		0.5299	0.5034		0.6069	0.5074
0.7326	0.4415		0.8983	0.3838		0.5493	0.4671		0.7042	0.3902
0.6527	0.5848		0.8907	0.4707		0.5817	0.4962		0.622	0.3573
0.6524	0.5906		0.9055	0.4612		0.5532	0.4524		0.6018	0.4292
0.8057	0.6576		0.9248	0.4386		0.5017	0.5315		0.5689	0.4038
0.5268	0.522		0.8745	0.4483		0.6279	0.5228		0.5815	0.3658
0.6393	0.5952		0.9335	0.4093		0.5318	0.5163		0.6036	0.3579
0.5633	0.5602		0.9525	0.4177		0.5195	0.4789		0.5441	0.4411
0.5113	0.5267		0.8393	0.4637		0.6155	0.4663		0.5895	0.3401
1	0.5708		0.8718	0.4333		0.5806	0.4853		0.5913	0.4289
0.7144	0.5232		0.9157	0.4162		0.4992	0.4879		0.6973	0.4329
0.7013	0.5866		0.9033	0.4648		0.5998	0.4765		0.54	0.5006
0.5646	0.5276		0.9563	0.4472		0.6189	0.5381		0.5591	0.4635
0.3987	0.3826		1	0.433		0.6156	0.4713		0.6011	0.4397
0.3684	0.6769		0.8946	0.4663		0.6425	0.5032		0.5136	0.4271
0.5876	0.5081		0.922	0.3712		0.6524	0.5736		0.5887	0.4466
0.6533	0.408		0.9271	0.4833		0.6041	0.4838		0.6254	0.3878
0.5031	0.524		0.9245	0.4226		0.3842	0.4846		0.5107	0.4403
0.7818	0.4876		0.8659	0.3888		0.5132	0.587		0.571	0.4301
0.6499	0.3827		0.8546	0.4628		0.617	0.4677		0.6036	0.4319
0.7739	0.5778		0.8942	0.5278		0.6662	0.5238		0.5968	0.471
0.7045	0.5975		0.8488	0.4214		0.5811	0.5337		0.59	0.456
0.4589	0.6805		0.9739	0.3766		0.5686	0.4726		0.6557	0.457
0.5989	0.6908		0.9345	0.4084		0.612	0.5171		0.605	0.4565
0.6822	0.485		0.8387	0.4326		0.6381	0.5447		0.5499	0.3986
0.6054	0.6434		0.9152	0.4249		0.7465	0.5		0.6653	0.4708
0.5496	0.3341		0.9874	0.41		0.6237	0.4469		0.5726	0.4735
0.6839	0.6706		0.9434	0.4154		0.6763	0.418		0.6019	0.439
0.4248	0.6317		0.8766	0.4352		0.6257	0.4188		0.5533	0.4398
0.4134	0.5742		0.9582	0.3869		0.6192	0.4477		0.6848	0.4907
0.5278	0.6078		0.8837	0.4116		0.6089	0.5411		0.6611	0.4284
0.4275	0.5836		0.9319	0.362		0.7025	0.531		0.5854	0.4124
0.6413	0.4705		0.8836	0.4028		0.4185	0.363		0.5619	0.4751
0.4261	0.6353		0.9553	0.391		0.1016	0.1876		0.5462	0.4381
0.5588	0.6355		0.9197	0.397		0.6695	0.373		0.5459	0.4861
0.4459	0.5409		0.991	0.4117		0.7169	0.3936		0.6	0.3868
0.6016	0.7551		0.955	0.3841		0.4292	0.3318		0.5684	0.4458
0.4113	0.5059		0.9096	0.4192		0.4577	0.3557		0.9919	0.453
0.4482	0.5167		0.9385	0.375		0.5281	0.4087		1	0.4232
0.2214	0.362		0.9035	0.4533		0.5069	0.4359		1	0.4359
0.6085	0.6737		0.9104	0.4921		0.5297	0.3865		0.9913	0.4541
0.6338	0.6177		0.9889	0.1897		0.5363	0.4059		1	0.4619
0.5324	0.6446		0.885	0.4731		0.3878	0.336		0.9585	0.4797
0.6751	0.5554		0.9486	0.3839		0.4968	0.3864		0.9622	0.415
0.4513	0.6318		0.8672	0.41		0.6401	0.3817		1	0.4604
0.09	0.4438		0.9356	0.3898		0.5284	0.4088		0.9583	0.4554
0.4299	0.48		0.8909	0.3982		0.6221	0.4345		0.9545	0.4596
0.6435	0.5533		0.9548	0.3911		0.5233	0.4499		0.9806	0.5099
0.6051	0.6773		0.8843	0.4201		0.55	0.4796		0.9652	0.4914
0.2855	0.4496		0.9545	0.3944		0.6106	0.4257		0.9629	0.5094
0.4642	0.4673		0.9501	0.416		0.5662	0.4235		0.9805	0.4775
0.3982	0.5381		0.9209	0.4009		0.4044	0.4365		0.9637	0.4674
0.448	0.584		0.9365	0.3352		0.5881	0.3717		1	0.4938
0.3143	0.4126		0.9129	0.4751		0.5959	0.4833		0.9993	0.4592
0.6921	0.6724		0.8838	0.3988		0.5553	0.4343		1	0.468
0.4862	0.6865		0.9251	0.4081		0.5377	0.4728		1	0.4684
0.488	0.5585		0.8906	0.357		0.6379	0.4659		1	0.4675
0.6246	0.7083		0.8679	0.4092		0.5479	0.4333		0.9561	0.4849
0.552	0.5745		0.3447	1		0.4521	0.4492		1	0.4996
0.6358	0.6653		0.154	0.9099		0.6008	0.4764		0.9716	0.4806
0.7063	0.7421		0.0103	1		0.6597	0.4356		1	0.4732
0.5082	0.6735		0.5399	0.5029		0.3991	0.3961		1	0.5149
0.685	0.881		0.6662	0.6114		0.5966	0.4539		1	0.4966
0.4726	0.5637		0.6486	0.2939		0.5372	0.3689		1	0.4591
0.5186	0.4406		0.7816	0.3854		0.5448	0.4205		0.9776	0.4834
0.6079	0.604		0.8566	0.3608		0.6475	0.4127		1	0.4633
0.6467	0.5376		0.6451	0.535		0.641	0.4044		0.952	0.5303
0.6023	0.6244		0.5908	0.5747		0.5802	0.4619		1	0.4798
0.4998	0.6594		0.5171	0.5579		0.58	0.4369		0.9945	0.5137
0.6214	0.7293		0.5813	0.5022		0.4607	0.3703		0.9639	0.5153
1	0.4305		0.5578	0.4946		0.6105	0.4889		0.9938	0.4728
0.7916	0.6973		0.7736	0.4818		0.6196	0.4255		0.9983	0.4874
0.7549	0.6065		0.6148	0.382		0.5595	0.4639		1	0.5025
0.8228	0.7429		0.4489	0.4719		0.615	0.4717		1	0.4798
0.8083	0.6895		0.5884	0.4143		0.7481	0.4449		1	0.5374
0.847	0.6953		0.4663	0.48		0.498	0.4094		1	0.4899
0.8676	0.5941		0.5711	0.4713		0.5463	0.4201		0.9517	0.5004
0.8918	0.5829		0.7224	0.4356		0.606	0.4457		0.9142	0.5157
0.9452	0.5661		0.5068	0.3503		0.5751	0.4282		0.9355	0.4897
0.9278	0.5754		0.67	0.6165		0.5891	0.5022		1	0.4746
0.9576	0.5333		0.638	0.5551		0.5242	0.4528		1	0.4781
1	0.523		0.6441	0.5574		0.4889	0.5095		0.9144	0.5404
0.8261	0.5032		0.718	0.4854		0.6505	0.4024		0.9665	0.5201
0.9181	0.5251		0.6307	0.5291		0.5583	0.503		0.961	0.5187
0.9946	0.5496		0.6371	0.4612		0.5142	0.4303		1	0.4472
0.9245	0.5192		0.6878	0.4894		0.4404	0.4406		1	0.5261
0.9104	0.5842		0.7504	0.4875		0.5207	0.4444		0.9538	0.5118
0.8812	0.4138		0.6967	0.4591		0.588	0.4786		0.9666	0.4809
0.8688	0.5617		0.6856	0.5272		0.5845	0.5821		0.9637	0.489
0.8453	0.523		0.6262	0.4637		0.5432	0.6455		1	0.4951
0.8479	0.5113		0.634	0.5055		0.6756	0.5105		1	0.5108
0.8416	0.499		0.6531	0.5348		0.7609	0.5469		1	0.5126
0.832	0.5881		0.6185	0.4701		0.7189	0.5469		0.9645	0.4543
0.9086	0.5576		0.5612	0.4301		0.6441	0.4913		0.9372	0.4808
0.3683	0.555		0.6218	0.4727		0.6353	0.6035		0.9581	0.4792
0.3046	0.6053		0.6338	0.6261		0.7618	0.5029		0.9465	0.536
0.5841	0.8697		0.564	0.5042		0.7741	0.6104		1	0.5097
0.4973	0.6038		0.6529	0.532		0.8097	0.5947		1	0.4686
0.6057	0.3816		0.6471	0.5043		0.5956	0.5897		1	0.4913
0.8178	0.3759		0.5937	0.4926		0.6754	0.5201		0.9412	0.4854
0.6508	0.4548		0.5132	0.407		0.8332	0.4697		0.9523	0.5122
0.6473	0.5542		0.5743	0.4558		0.6082	0.4075		0.9051	0.5225
0.6438	0.5127		0.7082	0.4444		0.7063	0.5647		0.958	0.5157
0.6586	0.4623		0.4131	0.4165		0.8225	0.5713		0.9499	0.5263
0.607	0.3947		0.6043	0.5165		0.5813	0.4186		0.998	0.5297
0.642	0.5431		0.618	0.393		0.8534	0.4547		1	0.4787
0.3486	0.4566		0.6249	0.4269		0.6747	0.4104		1	0.5154
0.6493	0.4347		0.6063	0.4733		0.668	0.4824		1	0.5249
0.4965	0.5216		0.615	0.4433		0.6027	0.5098		0.9875	0.4697
0.6157	0.4976		0.5852	0.4411		0.8937	0.4791		1	0.5292
0.6502	0.51		0.5084	0.4494		0.6694	0.4874		0.9859	0.5443
0.5969	0.5355		0.5661	0.5216		0.7172	0.6533		1	0.5213
0.596	0.5814		0.7389	0.3873		0.5768	0.3414		0.9978	0.5052
0.6037	0.4746		0.4967	0.5253		0.7163	0.5906		0.9701	0.4898
0.7044	0.6006		0.6147	0.4427		0.5843	0.3988		0.9743	0.4708
0.742	0.5657		0.5207	0.4327		0.7149	0.513		0.9202	0.5302
0.7356	0.5245		0.5581	0.4862		0.6998	0.4493		0.8853	0.5292
0.7082	0.4813		0.6184	0.4722		0.5851	0.4769		1	0.5184
0.6545	0.5341		0.5397	0.5122		0.5838	0.4111		1	0.5298
0.6761	0.5959		0.5926	0.3578		0.5664	0.48		0.9929	0.5164
0.5121	0.4225		0.5144	0.5861		0.6168	0.5174		1	0.5368
0.5384	0.4911		0.6469	0.4322		0.5412	0.4688		1	0.4658
0.66	0.5177		0.6048	0.4468		0.527	0.5237		1	0.5027
0.7052	0.4723		0.6435	0.4017		0.637	0.4853		0.9523	0.5247
0.693	0.5846		0.6571	0.3672		0.6108	0.4279		0.9593	0.4896
0.6176	0.5316		0.8246	0.3796		0.2921	0.3909		0.9511	0.5367
0.4265	0.509		0.7455	0.469		0.5347	0.4691		0.9613	0.4951
0.4916	0.4249		0.6255	0.4617		0.5581	0.4446		1	0.5594
0.4039	0.4212		0.5642	0.4703		0.5553	0.4582		0.9591	0.5445
0.7759	0.4702		0.6331	0.3861		0.4954	0.4293		0.9536	0.5172
0.5412	0.6367		0.5616	0.3736		0.5612	0.5223		1	0.5251
0.4161	0.5977		0.7893	0.4372		0.4444	0.4328		1	0.527
0.2827	0.5739		0.7332	0.4186		0.5396	0.5376		1	0.5416
0.3996	0.5366		0.6461	0.4627		0.6398	0.5553		1	0.5424
0.433	0.5281		0.6309	0.4635		0.5496	0.4928		0.968	0.5392
0.237	0.5775		0.6271	0.4218		0.5519	0.4452		0.9576	0.5235
0.4172	0.5775		0.6685	0.4746		0.6158	0.4839		1	0.495
0.5913	0.4702		0.5584	0.5295		0.5428	0.474		0.4848	0.3848
0.5333	0.4262		0.6481	0.3883		0.4926	0.476		0.9075	0.4846
0.4568	0.6438		0.7047	0.4611		0.519	0.5195		0.8867	0.5022
0.4017	0.5138		0.6778	0.4556		0.5866	0.4665		1	0.4965
0.3721	0.4374		0.5951	0.5331		0.558	0.4422		0.9093	0.4515
0.3697	0.5645		0.7023	0.4932		0.5258	0.4275		0.9091	0.4615
0.2463	0.6246		0.6023	0.5131		0.6101	0.5185		0.9588	0.5342
0.6823	0.5301		0.5523	0.3705		0.6022	0.4393		0.9479	0.499
0.1531	0.5455		0.5835	0.4992		0.5185	0.4722		1	0.4167
0.2573	0.6177		0.5185	0.4125		0.6939	0.5163		0.8589	0.5084
0.2982	0.5485		0.5331	0.4208		0.7945	0.5785		0.9301	0.5073
0.3711	0.475		0.6741	0.3945		0.7865	0.5694		0.9625	0.4759
0.3265	0.6007		0.6697	0.4427		0.6343	0.4988		0.8733	0.4844
0.3986	0.6456		0.581	0.4429		0.6879	0.5371		0.9659	0.4685
0.7805	0.3752		0.5442	0.4233		0.7143	0.4937		0.983	0.5424
0.3537	0.5334		0.4573	0.407		0.6397	0.4501		1	0.4362
0.3822	0.5836		0.486	0.5718		0.5756	0.6791		0.9472	0.5173
0.4129	0.4404		0.4898	0.5761		0.7134	0.5009		1	0.4218
0.6923	0.524		0.5158	0.5366		0.4078	0.4707		0.8451	0.4748
0.8019	0.4538		0.6137	0.5084		0.529	0.5366		0.9793	0.515
0.5744	0.5048		0.5496	0.4101		0.6896	0.5313		1	0.472
0.8585	0.6065		0.6062	0.4382		0.7681	0.5956		0.931	0.4501
0.6467	0.4806		0.6476	0.5137		0.6596	0.4575		0.8737	0.4137
0.5987	0.4698		0.4952	0.4413		0.769	0.5218		0.9196	0.4787
0.6529	0.483		0.7786	0.2394		0.6643	0.6104		0.888	0.5108
0.4456	0.5369		0.543	0.3698		0.8177	0.579		0.9445	0.4433
0.3274	0.4398		0.5013	0.3501		0.8052	0.3696		0.8508	0.5373
0.4394	0.5878		0.4551	0.2995		0.543	0.4869		0.9267	0.5076
0.3019	0.6042		0.4349	0.4249		0.3415	0.746		0.964	0.5238
0.1325	0.4308		0.4296	0.4491		0.6707	0.5724		0.9898	0.5096
0.5843	0.3943		0.4193	0.3124		0.6552	0.5521		0.9656	0.4649
0.3809	0.499		0.5796	0.3799		0.6552	0.5697		0.8574	0.4711
0.5441	0.4684		0.5726	0.3564		0.7896	0.4851		0.9393	0.4906
0.5316	0.5248		0.4662	0.3456		0.6576	0.473		0.9229	0.5251
0.6224	0.5439		0.7152	0.241		0.8605	0.5042		0.9614	0.4819
0.5984	0.6235		0.5291	0.4301		0.6099	0.5201		1	0.4234
0.1833	0.3405		0.6287	0.4223		0.759	0.5225		0.8882	0.486
0.5921	0.557		0.7051	0.4537		0.6544	0.5663		0.9634	0.4391
0.4575	0.5171		0.6471	0.3367		0.6426	0.4928		0.9544	0.6162
0.5117	0.5855		0.6049	0.4118		0.6222	0.4848		0.9051	0.4947
0.505	0.5564		0.509	0.2909		0.7286	0.4733		1	0.4451
0.4765	0.5106		0.4809	0.3784		0.7623	0.4452		0.9702	0.5025
0.4497	0.2177		0.4811	0.3664		0.6188	0.4895		0.958	0.5048
0.6183	0.2822		0.5568	0.3269		0.7477	0.5402		1	0.4583
0.6414	0.2152		0.6104	0.2547		0.8099	0.4739		0.9878	0.4407
0.6584	0.3228		0.6735	0.4306		0.6224	0.503		0.8939	0.542
0.6971	0.3273		0.461	0.3708		0.6624	0.4704		0.946	0.4077
0.6364	0.3608		0.6443	0.424		0.6785	0.5116		0.962	0.4877
0.6323	0.3293		0.3531	0.3404		0.5813	0.4382		0.9011	0.4351
0.7048	0.3163		0.4302	0.3576		0.7385	0.4881		0.9267	0.5014
0.7582	0.345		0.3774	0.4025		0.8224	0.3951		0.8889	0.4693
0.6688	0.3636		0.6353	0.3652		0.6818	0.5888		0.9409	0.5153
0.7368	0.3256		0.4491	0.3949		0.7105	0.432		0.9704	0.5023
0.7632	0.3556		0.5393	0.316		0.6748	0.4873		0.9847	0.4783
0.7414	0.3677		0.4369	0.2511		0.6428	0.3349		0.9338	0.4923
0.6552	0.3549		0.4199	0.3566		0.71	0.3291		0.9976	0.4876
0.6854	0.3373		0.8578	0.3845		0.5353	0.3333		0.9638	0.4391
0.6248	0.4		0.6145	0.3039		0.6428	0.3927		0.9165	0.4743
0.6527	0.3861		0.6902	0.3504		0.5602	0.4069		0.8749	0.4544
0.6587	0.3882		0.551	0.3975		0.5177	0.4176		0.9519	0.4898
0.6739	0.4254		0.585	0.324		0.5257	0.4495		0.962	0.5036
0.5851	0.3866		0.6419	0.3426		0.593	0.4934		1	0.4614
0.6617	0.3799		0.6091	0.4724		0.591	0.4553		1	0.4497
0.6849	0.3975		0.5944	0.4753		0.6117	0.4993		0.9888	0.493
0.7358	0.4636		0.5042	0.34		0.6957	0.445		0.9769	0.4494
0.6561	0.3791		0.5084	0.3393		0.5923	0.3143		0.9809	0.4862
0.6494	0.4027		0.5818	0.3968		0.6571	0.4258		0.9416	0.5174
0.6368	0.4105		0.6145	0.3951		0.6129	0.446		0.9745	0.4463
0.6459	0.4081		0.4208	0.4226		0.5085	0.5057		0.963	0.4716
0.6413	0.3478		0.6745	0.4097		0.5351	0.4448		0.8976	0.4892
0.7145	0.4239		0.6224	0.352		0.6026	0.4442		1	0.5104
0.7017	0.4472		0.3921	0.4108		0.6554	0.4839		1	0.4694
0.6554	0.4233		0.3551	0.3467		0.5803	0.5089		0.9347	0.4726
0.6745	0.4654		0.4597	0.4021		0.5977	0.4674		0.8727	0.4683
0.6177	0.3833		0.4899	0.4365		0.6142	0.4619		0.9716	0.3535
0.6468	0.354		0.5134	0.4835		0.6433	0.4793		0.9529	0.6358
0.7142	0.3976		0.5674	0.3874		0.6468	0.5248		1	0.365
0.5963	0.4354		0.484	0.302		0.6114	0.4198		0.9403	0.4492
0.4952	0.4419		0.6389	0.2702		0.6426	0.4751		0.9119	0.4163
0.5476	0.385		0.6519	0.3918		0.6004	0.533		0.8776	0.4471
0.52	0.3808		0.5556	0.389		0.6344	0.456		0.9039	0.5945
0.636	0.4245		0.616	0.3606		0.6032	0.4771		0.954	0.4282
0.5613	0.3719		0.5607	0.4471		0.6167	0.399		1	0.5108
0.4943	0.3306		0.5643	0.311		0.7445	0.4543		0.9707	0.4792
0.584	0.3219		0.7508	0.3712		0.7353	0.4633		0.8428	0.5012
0.6627	0.3903		0.667	0.3607		0.594	0.4673		0.9198	0.4879
0.546	0.3637		0.632	0.3842		0.5661	0.4553		0.9912	0.4789
0.5369	0.393		0.672	0.444		0.602	0.4834		0.9896	0.4707
0.5483	0.3334		0.6636	0.4152		0.7186	0.4101		0.9563	0.4714
0.5627	0.5201		0.7517	0.4537		0.6666	0.4426		0.9931	0.5063
0.6842	0.402		0.3877	0.3874		0.5413	0.4809		0.9111	0.5131
0.5566	0.4856		0.4899	0.2385		0.7125	0.4318		0.9007	0.5113
0.6168	0.3576		0.485	0.2769		0.6573	0.4483		0.9947	0.4657
0.5853	0.5265		0.5411	0.3968		0.574	0.464		0.9465	0.4309
0.5834	0.4683		0.5294	0.3069		0.5893	0.4072		0.965	0.424
0.6014	0.4842		0.5938	0.4525		0.6768	0.4106		0.9275	0.4634
0.62	0.5126		0.655	0.3328		0.6665	0.4384		0.9769	0.4645
0.5704	0.4371		0.634	0.3916		0.7252	0.4666		0.8776	0.3936
0.5922	0.4708		0.5796	0.417		0.5805	0.4643		0.9299	0.474
0.6147	0.4223		0.7439	0.311		0.7098	0.4454		0.936	0.501
0.5999	0.4136		0.3317	0.3219		0.5297	0.4968		0.3847	0.2729
0.6849	0.4306		0.4673	0.3228		0.709	0.4194		0.5938	0.3726
0.6198	0.4201		0.6008	0.3972		0.7092	0.413		0.4683	0.407
0.5913	0.4531		0.2318	0.5362		0.5642	0.4547		0.5896	0.4505
0.6091	0.428		-0.1161	0.7232		0.6621	0.5156		0.5127	0.4041
0.6302	0.454		0.3728	0.4376		0.7079	0.4652		0.5661	0.3798
0.6934	0.41		0.4593	0.4333		0.7219	0.458		0.6204	0.3759
0.6178	0.5288		0.621	0.5422		0.7304	0.4365		0.6223	0.4366
0.6025	0.4854		0.5252	0.4737		0.7201	0.4633		0.6374	0.3866
0.5696	0.5537		0.366	0.4303		0.5245	0.4607		0.5765	0.4056
0.5444	0.6954		0.5515	0.3462		0.6932	0.413		0.5654	0.4242
0.0526	0.475		0.5678	0.4321		0.6983	0.5084		0.5614	0.4731
0.4011	0.5243		0.6022	0.4223		0.6162	0.4152		0.5242	0.4322
0.396	0.6323		0.5386	0.4274		0.6558	0.4338		0.619	0.4671
0.3419	0.4421		0.614	0.4579		0.6034	0.477		0.6106	0.4593
0.3941	0.4681		0.6516	0.4527		0.7019	0.4323		0.6076	0.4308
0.583	0.6755		0.6236	0.3114		0.7238	0.475		0.6242	0.4385
0.4343	0.4943		0.7438	0.4583		0.6423	0.472		0.578	0.4412
0.6582	0.5745		0.6175	0.4443		0.4304	0.1713		0.5925	0.4935
0.6493	0.5468		0.6342	0.4938		0.6481	0.2498		0.6426	0.4204
0.5081	0.4742		0.5788	0.4412		0.7053	0.2891		0.5739	0.4844
0.6338	0.5342		0.7613	0.3773		0.6246	0.3576		0.5982	0.5247
0.5517	0.6333		0.6622	0.2524		0.7675	0.295		0.6775	0.4679
0.5017	0.5252		0.6289	0.4257		0.6792	0.2843		0.5274	0.4913
0.5651	0.6148		0.6868	0.3757		0.5681	0.3086		0.5193	0.457
0.3656	0.5026		0.702	0.4113		0.6273	0.2844		0.4864	0.4418
0.4783	0.5361		0.56	0.4343		0.653	0.2763		0.5498	0.4658
0.5195	0.6116		0.6949	0.385		0.6961	0.33		0.5725	0.5301
0.4346	0.5155		0.7208	0.4481		0.7017	0.3199		0.4691	0.4774
0.3214	0.6555		0.6333	0.4102		0.6309	0.3213		0.5213	0.458
0.3859	0.4563		0.7356	0.3884		0.5732	0.3279		0.6075	0.5012
0.724	0.5128		0.7698	0.4277		0.4792	0.3215		0.5832	0.4896
0.6821	0.5498		0.7804	0.3607		0.6746	0.2632		0.5263	0.4157
0.727	0.5885		0.7631	0.4887		0.5195	0.3016		0.5996	0.5117
0.8064	0.5991		0.4141	0.3831		0.7234	0.3737		0.5969	0.5013
0.7511	0.6912		0.5468	0.3511		0.6123	0.3545		0.5465	0.5201
0.7419	0.6273		0.5009	0.34		0.5413	0.343		0.6435	0.4646
0.7019	0.6439		0.5836	0.3185		0.6684	0.2819		0.5902	0.4279
0.7092	0.616		0.6062	0.3181		0.4814	0.2423		0.6088	0.4683
0.7357	0.6369		0.5884	0.3489		0.4747	0.2984		0.5348	0.4517
0.7274	0.7066		0.5292	0.2941		0.42	0.282		0.6	0.4608
0.7602	0.691		0.5804	0.3388		0.6354	0.3427		0.5484	0.5057
0.7045	0.6565		0.5579	0.3537		0.7341	0.3714		0.6416	0.6197
0.6847	0.6691		0.5134	0.3509		0.5531	0.3828		0.445	0.5148
0.7066	0.6887		0.6232	0.3358		0.6166	0.3602		0.4428	0.5361
0.7268	0.657		0.5878	0.3427		0.6736	0.3212		0.5361	0.4991
0.6657	0.6949		0.5482	0.3832		0.6359	0.3386		0.5884	0.4913
0.1418	0.2922		0.5256	0.2783		0.607	0.3178		0.5362	0.5457
0.347	0.4106		0.5585	0.3224		0.5981	0.2913		0.5094	0.4638
0.378	0.4829		0.6587	0.3631		0.3783	0.3013		0.6141	0.4891
0.3544	0.449		0.7452	0.3214		0.6169	0.2773		0.5581	0.4898
0.3337	0.4327		0.6133	0.2858		0.7451	0.3905		0.9994	0.3532
0.3525	0.4701		0.6195	0.301		0.6865	0.3792		1	0.4805
0.3766	0.4878		0.638	0.3052		0.7459	0.4001		0.9875	0.5872
0.3952	0.4216		0.5689	0.3308		0.7397	0.4666		0.9506	0.5114
0.4884	0.4401		0.6583	0.3283		0.7114	0.4504		0.9552	0.5632
0.4723	0.4159		0.5663	0.3241		0.7801	0.4025		0.913	0.5948
0.4836	0.4465		0.5853	0.3159		0.7104	0.4114		0.9914	0.591
0.4743	0.4342		0.5456	0.3203		0.7618	0.3917		1	0.6285
0.4702	0.4449		0.6077	0.323		0.6703	0.4691		0.9697	0.5053
0.4532	0.4421		0.6067	0.4186		0.3191	0.3991		0.9556	0.6399
0.3421	0.4129		0.6557	0.4592		0.6364	0.4028		1	0.543
0.4008	0.4255		0.6097	0.4174		0.6723	0.4089		0.886	0.5368
0.3892	0.4287		0.6127	0.4679		0.7329	0.3989		1	0.6421
0.4486	0.4445		0.5902	0.5358		0.6772	0.4108		0.9448	0.5904
0.4041	0.4643		0.8545	0.429		0.7999	0.4212		0.9299	0.545
0.4758	0.4526		0.5815	0.4106		0.7119	0.4844		0.9236	0.5631
0.3203	0.4322		0.6637	0.4213		0.6417	0.4905		0.9474	0.6499
0.4285	0.4413		0.7413	0.4514		0.8141	0.4158		1	0.4841
0.3454	0.4529		0.7872	0.3886		0.7264	0.3829		0.867	0.6133
0.4383	0.4544		0.7523	0.4088		0.7899	0.4246		0.906	0.5755
0.5202	0.4368		0.5688	0.3769		0.7709	0.3699		0.9229	0.6862
0.4961	0.4169		0.6243	0.4277		0.767	0.4583		1	0.6437
0.4003	0.3223		0.6652	0.3536		0.7675	0.4316		0.9694	0.5416
0.6843	0.3823		0.6543	0.4196		0.7508	0.3725		0.9341	0.5242
0.4302	0.5771		0.564	0.4954		0.7406	0.3479		1	0.5712
0.3349	0.48		0.6319	0.4043		0.7062	0.4007		0.9449	0.6226
0.4692	0.5192		0.7085	0.3685		0.7129	0.4109		0.9882	0.5445
0.2877	0.4993		0.6302	0.4032		0.4825	0.4421		0.9901	0.614
0.4536	0.5771		0.4926	0.4233		0.5958	0.4046		0.9542	0.4916
0.7827	0.4993		0.5739	0.3739		0.5768	0.435		0.9683	0.5222
0.594	0.4533		0.6904	0.4203		0.5823	0.417		0.9466	0.5392
0.5124	0.5613		0.517	0.367		0.6507	0.4757		0.8662	0.649
0.5008	0.5603		0.3467	0.6076		0.7679	0.5672		0.9637	0.5222
0.4356	0.503		0.3761	0.5407		0.4609	0.3832		0.9088	0.6036
0.5582	0.5879		0.4019	0.5522		0.4159	0.3888		0.9691	0.6635
0.6547	0.6119		0.4667	0.5073		0.6367	0.4794		0.9137	0.6216
0.4493	0.6122		0.3325	0.5671		0.6178	0.4467		0.8866	0.5644
0.6163	0.418		0.4399	0.5785		0.5975	0.3894		0.9306	0.568
0.5621	0.5135		0.4086	0.4683		0.6771	0.3944		0.9639	0.6711
0.4376	0.4459		0.3608	0.4901		0.7046	0.3868		0.978	0.6318
0.5418	0.4628		0.3085	0.3956		0.5681	0.3701		0.9123	0.6079
0.3995	0.4858		0.3794	0.4705		0.6083	0.4546		0.9605	0.5471
0.6409	0.5654		0.4192	0.4595		0.6717	0.4331		0.9294	0.5335
0.4638	0.5285		0.3841	0.5305		0.5963	0.4479		0.996	0.6132
0.4381	0.4987		0.3321	0.467		0.6646	0.436		0.9738	0.6803
0.4349	0.4168		0.2876	0.443		0.5932	0.4656		0.9326	0.6164
0.5505	0.5226		0.3434	0.4663		0.6292	0.3992		0.9615	0.6024
0.4171	0.4523		0.3307	0.422		0.7111	0.4243		0.8962	0.5575
0.6844	0.618		0.49	0.4547		0.7088	0.4027		0.9306	0.5491
0.7013	0.5415		0.3777	0.4576		0.756	0.4176		0.9149	0.5845
0.5095	0.5001		0.4241	0.4803		0.7276	0.4643		1	0.6226
0.3782	0.4957		0.3812	0.4852		0.4954	0.3964		0.9879	0.6379
0.6682	0.474		0.4616	0.4322		0.723	0.4381		1	0.5794
0.4468	0.6409		0.5084	0.4481		0.6237	0.3979		0.9584	0.6312
0.3886	0.6271		0.483	0.4927		0.605	0.4353		0.9608	0.6527
0.542	0.5012		0.4678	0.438		0.5705	0.4376		0.9649	0.5984
0.5706	0.4614		0.3175	0.3958		0.5007	0.4748		1	0.654
0.5446	0.5176		0.2982	0.4366		0.8772	0.4984		0.917	0.604
0.512	0.5688		0.5015	0.4249		0.803	0.5035		1	0.6987
0.6005	0.503		0.4319	0.361		0.863	0.4717		0.9919	0.7005
0.4339	0.5396		0.5335	0.3701		0.7879	0.3756		0.9256	0.6546
0.6011	0.6327		0.4767	0.3581		0.8241	0.4252		0.9567	0.6715
0.6032	0.5695		0.5146	0.4601		0.7701	0.4311		1	0.6438
0.6111	0.5378		0.4187	0.3939		0.8301	0.4958		0.9656	0.6776
0.6215	0.6147		0.3751	0.4584		0.5273	0.4755		0.9546	0.7331
0.4934	0.544		0.4883	0.3799		0.6835	0.3909		1	0.5923
0.217	0.374		0.4427	0.3717		0.4956	0.3906		0.8778	0.6661
0.5319	0.5685		0.2928	0.2968		0.5559	0.3686		0.9276	0.6881
0.4732	0.5904		0.2742	0.4142		0.4622	0.3246		0.9805	0.6762
0.5506	0.5029		0.2911	0.3447		0.6832	0.4359		0.9535	0.6509
0.4612	0.6043		0.5965	0.3327		0.7052	0.4315		0.9047	0.6185
0.5651	0.5848		0.525	0.3863		0.8296	0.5093		0.9462	0.7206
0.4327	0.5685		0.4285	0.4212		0.7706	0.422		0.9015	0.7236
0.4766	0.6109		0.41	0.3966		0.6785	0.3823		0.9438	0.6669
0.4962	0.5619		0.4138	0.3537		0.5146	0.4942		1	0.6922
0.432	0.5722		0.541	0.3703		0.3903	0.3683		0.9451	0.6176
0.5823	0.5189		0.3983	0.4162		0.6289	0.4134		0.9409	0.6022
0.6744	0.3037		0.5151	0.3432		0.6821	0.4577		0.9375	0.7967
0.7346	0.4332		0.5326	0.3874		0.5442	0.586		0.9824	0.6737
0.8186	0.4526		0.4029	0.3798		0.5003	0.5859		0.9832	0.7757
0.9666	0.4012		0.4997	0.353		0.6749	0.5861		0.9345	0.6209
0.8409	0.5929		0.4761	0.4307		0.5678	0.5247		0.9805	0.7534
0.914	0.8782		0.5586	0.4098		0.6783	0.5552		0.9884	0.6652
0.5968	0.4712		0.4602	0.4022		0.6022	0.5323		0.9608	0.694
0.7371	0.5085		0.5118	0.3759		0.5893	0.565		0.9014	0.6495
0.67	0.4258		0.4413	0.4096		0.5873	0.5217		0.9443	0.6539
0.6951	0.4108		0.6312	0.3912		0.6453	0.6292		0.9939	0.7171
0.8608	0.4739		0.55	0.339		0.6194	0.6109		1	0.7144
0.5829	0.4191		0.4595	0.3857		0.6533	0.6496		0.9412	0.6526
0.5837	0.3708		0.4804	0.4037		0.5411	0.5464		0.9518	0.7367
0.5556	0.331		0.6165	0.3567		0.6626	0.5887		0.8351	0.7127
0.6372	0.4093		0.5468	0.4008		0.6384	0.4947		0.9352	0.6853
0.7086	0.4498		0.6508	0.3724		0.7033	0.5147		0.9288	0.6554
0.6435	0.4174		0.5808	0.3814		0.6297	0.5962		0.9066	0.6392
0.6959	0.4381		0.4768	0.4239		0.6364	0.6027		0.9083	0.7626
0.7275	0.4224		0.6493	0.4099		0.6168	0.5536		0.9233	0.6828
0.7522	0.3944		0.7397	0.6023		0.5767	0.5557		0.8673	0.7171
0.6423	0.3828		0.589	0.4678		0.6683	0.5513		0.8992	0.7162
0.6872	0.479		0.6935	0.5814		0.6586	0.5946		0.9065	0.8386
0.7219	0.4561		0.7123	0.5908		0.6552	0.5649		0.9053	0.6644
0.699	0.413		0.7267	0.5039		0.6541	0.6263		0.6386	0.1614
0.798	0.4871		0.7354	0.5755		0.501	0.5702		0.6576	0.2816
0.7434	0.509		0.6493	0.5842		0.4831	0.5998		0.4634	0.2509
0.6206	0.4537		0.5996	0.3474		0.6555	0.6714		0.8417	0.2587
0.866	0.528		0.7069	0.4593		0.637	0.626		0.5647	0.2686
0.8857	0.5399		0.5987	0.3888		0.6588	0.4472		0.8387	0.2477
0.6773	0.3792		0.6632	0.4569		0.8617	0.6464		0.6317	0.3448
0.4895	0.5472		0.7509	0.5699		0.8523	0.4618		0.6132	0.3814
0.8241	0.2764		0.6458	0.5043		0.6793	0.4363		0.9247	0.4295
0.9134	0.4131		0.8173	0.6		0.8719	0.4903		0.7804	0.3973
0.8938	0.4196		0.5355	0.4402		0.6812	0.5374		0.7104	0.3703
0.8342	0.3402		0.7152	0.6046		0.7934	0.4457		0.8698	0.3753
0.8569	0.3355		0.5905	0.5413		0.6674	0.3689		0.9487	0.3725
0.8679	0.4593		0.6817	0.5219		0.9273	0.5896		0.8383	0.4418
0.8564	0.4076		0.6849	0.5765		0.9119	0.3551		0.902	0.4874
0.7932	0.2743		0.5764	0.4922		1	0.471		0.7277	0.3522
0.777	0.4223		0.6856	0.5913		1	0.5023		0.7267	0.403
0.7104	0.4458		0.6221	0.5069		0.708	0.5003		0.819	0.4342
0.682	0.4585		0.7477	0.4852		0.4774	0.3632		0.7564	0.5438
0.7945	0.4501		0.5505	0.4869		0.6555	0.391		0.8154	0.4952
0.7044	0.4311		0.6977	0.5755		0.6543	0.3115		0.6047	0.2361
0.5712	0.411		0.66	0.4171		1	0.4424		0.617	0.4095
0.7102	0.4797		0.6904	0.5349		0.7436	0.4889		0.4194	0.411
0.6066	0.4322		0.5814	0.3542		0.8363	0.5572		0.6274	0.296
0.8068	0.4279		0.5392	0.3643		0.9518	0.5299		0.7358	0.4133
0.7768	0.4792		0.5685	0.4892		1	0.5558		0.8955	0.4211
0.7629	0.4938		0.7188	0.3466		1	0.4992		0.8536	0.489
0.6677	0.3687		0.6042	0.4391		0.9336	0.5164		0.8824	0.3751
0.7735	0.4584		0.6193	0.4481		0.903	0.5479		0.6789	0.4471
0.7591	0.4452		0.6204	0.5055		0.7664	0.5104		0.8843	0.4475
0.7596	0.4628		0.5817	0.4629		1	0.549		0.6795	0.3911
0.7866	0.4933		0.5805	0.5198		0.7844	0.5148		0.6715	0.4014
0.6953	0.4025		0.5867	0.4268		0.7937	0.4737		0.6193	0.3557
0.774	0.5061		0.7556	0.3803		0.9593	0.459		0.8471	0.471
0.584	0.3295		0.673	0.474		0.7986	0.5162		0.7083	0.3934
0.7078	0.3831		0.6583	0.3574		0.9284	0.3802		0.9234	0.4386
0.6757	0.4176		0.8643	0.2925		0.8754	0.4765		0.5729	0.4171
0.6226	0.4878		0.5457	0.4259		0.8132	0.4989		0.8326	0.4773
0.843	0.4129		0.6508	0.4715		1	0.572		0.6199	0.406
0.7187	0.4366		0.612	0.4698		0.9493	0.4965		0.8212	0.4065
0.815	0.4229		0.7847	0.3793		0.9265	0.6017		0.6963	0.47
0.8923	0.3207		0.7742	0.3528		0.7947	0.4104		0.6545	0.4017
0.6211	0.4955		0.6345	0.4372		1	0.5135		0.8379	0.4644
0.791	0.4905		0.1852	0.5187		0.7846	0.3224		0.7581	0.4557
0.666	0.4035		0.402	0.5248		0.8571	0.5891		0.6929	0.3943
0.6958	0.4745		0.4602	0.5588		0.9172	0.59		0.7815	0.4946
0.7248	0.4867		0.5046	0.4913		0.9361	0.528		0.5064	0.378
0.7471	0.4634		0.4113	0.5252		0.7979	0.4421		0.7813	0.3245
0.4161	0.4695		0.4695	0.5682		0.7534	0.4493		0.7338	0.4028
0.732	0.4792		0.4342	0.5402		0.9876	0.5117		0.4685	0.3693
0.6348	0.5531		0.4204	0.5806		0.8573	0.362		0.4898	0.28
0.5719	0.4932		0.3753	0.531		0.6282	0.463		0.6489	0.3666
0.6911	0.52		0.4697	0.5728		0.781	0.5221		0.6088	0.441
0.7319	0.5036		0.3994	0.5481		0.8769	0.5245		0.7429	0.4394
0.7809	0.4709		0.4479	0.5561		0.9043	0.5923		0.7602	0.3939
0.7512	0.4009		0.3846	0.579		0.7046	0.4345		0.9256	0.4077
0.7657	0.3003		0.4036	0.587		0.9027	0.1867		0.7856	0.4551
0.825	0.5586		0.4082	0.603		0.9636	0.3293		0.6455	0.4515
0.6369	0.3779		0.3745	0.5201		1	0.2999		0.801	0.4763
0.8033	0.5045		0.4381	0.5329		0.9983	0.3404		0.7729	0.4072
0.9085	0.5559		0.4015	0.5997		1	0.3448		0.6405	0.3672
0.8524	0.5306		0.4804	0.6067		0.9694	0.4099		0.9058	0.4574
0.7118	0.5174		0.4664	0.5823		0.9571	0.4292		0.6806	0.4419
0.8245	0.507		0.5826	0.5268		1	0.3425		0.7901	0.376
0.6895	0.456		0.525	0.545		0.8829	0.3742		0.8076	0.3564
0.7996	0.5046		0.605	0.4902		0.9656	0.4369		0.6745	0.4047
0.7357	0.5413		0.5242	0.598		1	0.4411		0.7314	0.4108
0.8003	0.4801		0.5003	0.592		0.9101	0.4487		0.8076	0.5001
0.7812	0.478		0.5332	0.4545		0.9895	0.44		0.7772	0.3711
0.8574	0.5206		0.5922	0.4796		0.9327	0.4685		0.7758	0.361
0.7136	0.5121		0.5305	0.5619		0.9622	0.408		0.8556	0.5166
0.8242	0.4742		0.5334	0.5256		0.9365	0.4598		0.6145	0.3616
0.7748	0.5263		0.5042	0.5502		0.942	0.3959		0.7019	0.3636
0.7954	0.4935		0.4413	0.5541		0.9812	0.4788		0.8853	0.463
0.7038	0.4515		0.5029	0.5872		0.9833	0.3787		0.7332	0.4207
0.7343	0.5413		0.2734	0.544		0.9596	0.4587		0.7817	0.4256
0.8902	0.5156		0.3636	0.5341		0.9567	0.423		0.8564	0.4583
0.8297	0.5473		0.2763	0.6271		0.9137	0.4794		0.691	0.35
0.8486	0.538		0.2403	0.5591		0.9515	0.47		0.7359	0.4384
0.8675	0.4178		0.2374	0.6061		0.9005	0.4399		0.736	0.398
0.706	0.3672		0.2997	0.55		0.997	0.4568		0.7998	0.4879
0.741	0.5337		0.6152	0.3687		1	0.4387		0.9522	0.3978
0.6938	0.4003		0.6197	0.3448		0.938	0.4463		0.6301	0.3514
0.4264	0.4704		0.5018	0.3525		1	0.4474		0.4904	0.2695
0.7362	0.5984		0.567	0.5064		0.9591	0.4699		0.8154	0.4427
0.7044	0.5448		0.5238	0.4842		1	0.386		0.7581	0.4103
0.7618	0.4532		0.4691	0.4919		0.9651	0.4384		0.9699	0.403
0.8746	0.5423		0.5073	0.612		0.9579	0.4553		0.702	0.3469
0.851	0.4977		0.3155	0.5376		0.9591	0.4146		0.6302	0.4478
0.7857	0.478		0.4079	0.4256		0.9682	0.4744		0.7791	0.3563
0.9105	0.5049		0.5126	0.4634		1	0.4943		0.8402	0.3849
0.9195	0.5445		0.463	0.4831		0.9808	0.3712		0.7863	0.4139
0.7723	0.5282		0.4552	0.4346		0.9766	0.5402		0.8354	0.4031
0.8483	0.5436		0.4799	0.4434		1	0.451		0.8138	0.4507
0.8309	0.5521		0.5474	0.3875		1	0.4466		0.3281	0.2111
0.8101	0.5352		0.4537	0.4176		0.9753	0.4488		0.7821	0.4409
0.7835	0.5421		0.5353	0.3647		1	0.4543		0.6494	0.4343
0.8615	0.5479		0.5388	0.4349		0.9483	0.4441		0.5242	0.4473
0.8511	0.5524		0.5079	0.387		0.9719	0.4251		0.5533	0.5129
0.7877	0.5758		0.449	0.3366		0.9373	0.4089		0.7408	0.4179
0.8697	0.5767		0.4364	0.3391		0.9681	0.4499		0.9729	0.3379
0.769	0.5398		0.4425	0.3205		0.9624	0.5153		0.8009	0.5089
0.6968	0.5221		0.4607	0.3668		1	0.5106		0.9167	0.4432
0.7368	0.5495		0.4999	0.3737		0.9933	0.4888		0.8843	0.5584
0.8057	0.5681		0.5167	0.3726		0.9151	0.4827		0.936	0.4538
0.6746	0.5844		0.5426	0.3952		0.9504	0.4667		0.9241	0.4587
0.7698	0.565		0.5329	0.3637		0.9395	0.4695		0.9154	0.5236
0.7588	0.5384		0.3927	0.3812		1	0.4665		0.8724	0.6139
0.7318	0.4928		0.3512	0.3545		0.9836	0.49		0.8539	0.4513
0.7352	0.5269		0.3184	0.46		0.9453	0.4731		0.7819	0.533
0.8016	0.534		0.2592	0.3831		0.9471	0.4839		0.8647	0.5011
0.739	0.6405		0.2551	0.3826		1	0.4984		0.9242	0.5646
0.5919	0.6288		0.2827	0.3872		0.9974	0.4844		1	0.303
0.6491	0.5445		0.3166	0.3992		0.9147	0.4792		0.9256	0.5231
0.705	0.5985		0.3254	0.3302		0.9253	0.4682		0.8624	0.4512
0.6921	0.5621		0.2527	0.3761		0.982	0.4536		0.9141	0.4805
0.7424	0.547		0.2319	0.2763		0.9831	0.477		0.9239	0.5307
0.6537	0.5143		0.2694	0.2238		0.9561	0.4881		0.6061	0.3996
0.7411	0.5335		0.2932	0.273		0.9948	0.5096		0.9768	0.5395
0.8311	0.5477		0.2005	0.2603		0.974	0.535		0.9007	0.6335
0.5965	0.615		0.2211	0.2516		0.9852	0.4955		0.849	0.6494
0.6105	0.6113		0.2185	0.2687		0.9222	0.4915		0.8866	0.3426
0.6811	0.6031		0.1919	0.2494		1	0.4494		0.8558	0.5924
0.6326	0.6107		0.2603	0.2171		0.9477	0.4805		0.9522	0.4332
0.6088	0.6128		0.2894	0.2405		0.9958	0.504		0.8373	0.5132
0.5412	0.2432		0.2856	0.2258		0.9825	0.4766		0.8661	0.2971
0.3375	0.2473		0.2698	0.2652		0.966	0.5019		0.8008	0.4925
0.257	0.3132		0.3379	0.2301		0.8752	0.4615		0.7596	0.3727
0.6707	0.4123		0.2201	0.3011		0.9956	0.5053		0.7737	0.5801
0.6319	0.3328		0.1834	0.2405		1	0.4661		0.6723	0.3592
0.5529	0.2672		0.3718	0.2682		0.9479	0.5124		0.7912	0.486
0.2699	0.4105		0.3426	0.2549		0.9875	0.4456		0.8778	0.5079
0.0833	0.3816		0.3349	0.2529		0.9643	0.5119		0.8285	0.5406
0.0789	0.391		0.3372	0.2461		0.9682	0.4455		0.846	0.3894
0.2792	0.3339		0.3827	0.2635		0.9757	0.4627		0.8401	0.4127
0.0808	0.4271		0.3509	0.2856		0.9515	0.4757		0.9352	0.4265
0.4296	0.3241		0.3264	0.2759		0.9107	0.4362		0.8177	0.4312
0.4455	0.3734		0.3811	0.2979		0.9404	0.3763		0.8216	0.4656
0.1667	0.3152		0.3722	0.3059		0.9552	0.4695		0.874	0.5271
0.4402	0.445		0.442	0.2775		0.9498	0.4822		0.8247	0.5106
0.3911	0.39		0.454	0.346		0.9811	0.5035		0.8212	0.3706
0.4991	0.3651		0.2356	0.3513		1	0.4506		0.8309	0.4765
0.6146	0.4409		0.218	0.4212		0.9938	0.4438		0.8527	0.3849
0.6589	0.425		0.664	0.3804		0.9463	0.4045		0.7845	0.6147
0.3966	0.4722		0.7771	0.4166		0.9311	0.4974		0.7746	0.5736
0.4041	0.4817		0.7265	0.3693		1	0.4067		0.9314	0.5921
0.4453	0.3689		0.7499	0.397		1	0.4723		0.8627	0.4017
0.4804	0.4259		0.7519	0.4211		0.9301	0.4764		0.948	0.5249
0.5528	0.4871		0.6724	0.3428		0.9987	0.515		0.892	0.5178
0.5057	0.4736		0.6951	0.405		0.9183	0.4758		0.8662	0.4652
0.4179	0.3779		0.6909	0.4042		0.9887	0.4615		0.7911	0.648
0.4834	0.4305		0.6892	0.4678		0.9613	0.5237		0.9562	0.5397
0.66	0.4448		0.6445	0.4335		0.96	0.4319		0.8543	0.5367
0.7568	0.3738		0.7321	0.3882		1	0.5448		1	0.3716
0.7268	0.4294		0.7477	0.4325		0.9337	0.563		0.8123	0.3916
0.7359	0.4639		0.7501	0.3798		1	0.4222		0.833	0.3888
0.6805	0.4368		0.7314	0.4362		0.8667	0.0383		0.8456	0.5724
0.6011	0.4813		0.7026	0.3938		0.9372	0.057		0.7962	0.5278
0.5931	0.3963		0.6561	0.3852		0.9027	0.5327		0.4083	0.3846
0.2872	0.5885		0.7375	0.4455		0.6066	0.3215		0.6976	0.3737
0.4856	0.4025		0.7472	0.396		0.7075	0.3708		0.5544	0.4789
0.1558	0.4889		0.79	0.4313		0.5843	0.3775		0.5201	0.4483
0.4413	0.4973		0.7373	0.4624		0.5922	0.542		0.5535	0.4774
0.1032	0.4658		0.6716	0.3381		0.7008	0.5537		0.4508	0.4394
0.0136	0.427		0.7224	0.563		0.5836	0.5815		0.4823	0.5179
0.1984	0.4577		0.6152	0.3641		0.6832	0.5715		0.3552	0.4455
0.3635	0.5129		0.881	0.6019		0.5159	0.5264		0.4189	0.5551
0.6514	0.407		0.7444	0.443		0.6591	0.7056		0.474	0.5371
0.4142	0.4559		0.5891	0.5678		0.5731	0.5775		0.3003	0.5804
0.6105	0.4459		0.8176	0.4285		0.6864	0.5724		0.647	0.6208
0.5182	0.4644		0.6323	0.419		0.5556	0.6142		0.7205	0.5574
0.5398	0.521		0.7373	0.3961		0.6008	0.5661		0.4447	0.4934
0.5064	0.4752		0.591	0.4331		0.6832	0.4588		0.3067	0.5081
0.5666	0.4235		0.7351	0.6498		0.5882	0.8076		0.2904	0.5151
0.3391	0.4679		0.6129	0.4051		0.477	0.7804		0.507	0.548
0.4164	0.3994		0.5522	0.4866		0.445	0.5219		0.3538	0.3522
0.5459	0.3747		0.8214	0.5482		0.5826	0.6327		0.5717	0.4249
0.4896	0.4279		0.6037	0.6731		0.5053	0.5549		0.7607	0.373
0.2809	0.4315		0.7098	0.4017		0.4409	0.6427		0.5428	0.425
0.5264	0.4732		0.6363	0.6749		0.5824	0.4964		0.6348	0.3797
0.5001	0.4691		0.8891	0.4414		0.5917	0.6343		0.9877	0.4468
0.5088	0.4162		0.6874	0.5656		0.6306	0.55		0.4555	0.3421
0.1623	0.2659		0.6701	0.4602		0.6542	0.5049		0.9948	0.523
0.3759	0.4501		0.7966	0.5382		0.6007	0.4645		0.9665	0.3386
0.3355	0.3309		0.6563	0.5963		0.7461	0.4568		0.8274	0.4315
0.4175	0.4078		0.6601	0.4655		0.6206	0.5994		0.7613	0.6004
0.4835	0.3836		0.9816	0.4359		0.4304	0.6112		0.5658	0.6153
0.3924	0.3884		0.5337	0.3584		0.4898	0.5869		0.8229	0.502
0.4388	0.3207		0.8165	0.5259		0.6263	0.4999		0.6554	0.5635
0.4465	0.378		0.6447	0.2951		0.5097	0.6147		0.6883	0.5643
0.4148	0.5355		0.8298	0.4664		0.5831	0.566		0.866	0.486
0.3539	0.4043		0.6813	0.516		0.6004	0.4398		0.8309	0.5798
0.4115	0.4905		0.5083	0.3468		0.3974	0.5392		0.7135	0.6434
0.6013	0.4792		0.5743	0.6508		0.5389	0.5747		0.9846	0.505
0.2917	0.4301		0.9116	0.3475		0.5108	0.4125		0.7255	0.5753
0.7164	0.4908		0.4144	0.4825		0.6209	0.5595		0.795	0.6256
0.5646	0.4883		0.751	0.4897		0.6665	0.4553		0.8716	0.6537
0.5282	0.4179		0.6531	0.419		0.5864	0.5724		0.7482	0.5118
0.4183	0.386		0.6072	0.6078		0.6283	0.6469		0.6096	0.5225
0.4798	0.4741		0.7924	0.5775		0.5886	0.5437		0.8613	0.4863
0.3605	0.5042		0.5842	0.5396		0.5928	0.5516		0.8399	0.5158
0.074	0.3919		0.8047	0.4749		0.6184	0.5172		0.8704	0.4568
0.6831	0.4725		0.8684	0.5303		0.5458	0.3558		0.7166	0.5356
0.3063	0.4425		0.7012	0.4436		0.6779	0.5166		0.7181	0.5755
0.4519	0.4337		0.777	0.5941		0.6349	0.4859		0.6584	0.5634
0.5363	0.5024		0.8845	0.4473		0.6567	0.6296		0.7888	0.4595
0.6462	0.4642		0.7241	0.538		0.5976	0.5252		0.5287	0.5722
0.3703	0.438		0.6611	0.4753		0.5741	0.4655		0.681	0.5927
0.3894	0.425		0.5775	0.4238		0.6336	0.4687		0.284	0.4113
0.466	0.4703		0.6594	0.571		0.6642	0.727		0.8355	0.6656
0.296	0.4107		0.8823	0.469		0.5414	0.2966		0.7069	0.5414
0.438	0.435		0.7815	0.5513		0.5862	0.346		0.8777	0.4802
0.182	0.3863		0.7111	0.6162		0.494	0.4445		1	0.5421
0.2954	0.4104		0.6397	0.4948		0.4114	0.4426		1	0.4362
0.5818	0.3851		0.7329	0.5652		0.2927	0.3676		0.7558	0.4574
0.1298	0.4446		0.638	0.5494		0.5203	0.3699		0.8224	0.5089
0.4389	0.478		0.7878	0.3535		0.5372	0.3582		1	0.3797
0.1068	0.3757		0.8333	0.4937		0.4454	0.3746		0.8842	0.4795
0.1437	0.3868		0.6948	0.6602		0.5047	0.3582		0.7696	0.4426
0.1195	0.5008		0.6375	0.4008		0.4718	0.3812		0.9584	0.4351
-0.0976	0.3202		0.6068	0.5034		0.4599	0.3909		0.8377	0.3695
0.2669	0.3506		0.4035	0.3928		0.4764	0.4061		1	0.4186
0.4604	0.4828		0.7723	0.5868		0.528	0.4167		1	0.508
0.3108	0.4174		0.7049	0.4518		0.588	0.4255		1	0.5169
0.2624	0.3836		0.7052	0.5415		0.5903	0.4572		1	0.4475
0.7741	0.5766		0.779	0.5706		0.5071	0.5534		1	0.4382
0.7551	0.5874		0.6913	0.4726		0.5546	0.572		0.7995	0.5258
0.7736	0.5627		0.6866	0.5833		0.5537	0.6077		0.9718	0.447
0.6889	0.525		0.6799	0.4739		0.4141	0.5379		0.6698	0.4371
0.7361	0.5672		0.6629	0.4497		0.5074	0.549		0.7732	0.4008
0.6848	0.597		0.8646	0.5558		0.478	0.509		0.8738	0.5559
0.6676	0.5475		0.6694	0.4927		0.4963	0.525		0.9955	0.4574
0.6858	0.6278		0.5732	0.6662		0.5918	0.5223		0.9301	0.3907
0.6646	0.589		0.7588	0.5027		0.5575	0.5726		1	0.4064
0.6147	0.5518		0.6039	0.2787		0.5968	0.6107		0.8662	0.3453
0.679	0.5959		0.6091	0.4329		0.7016	0.5636		0.8894	0.439
0.6892	0.5864		0.8864	0.5181		0.5239	0.5485		0.7814	0.4055
0.6271	0.5724		0.7465	0.4171		0.5704	0.6194		0.8617	0.4706
0.6704	0.5867		0.8024	0.5428		0.5405	0.6181		1	0.3362
0.6666	0.5921		0.86	0.3779		0.5626	0.5876		0.8789	0.4017
0.641	0.5963		0.6726	0.4364		0.5169	0.6216		0.7363	0.3967
0.598	0.6377		0.532	0.4402		0.5737	0.574		0.7713	0.4118
0.6688	0.6124		0.5739	0.4477		0.5084	0.612		0.7695	0.4406
0.6511	0.5862		0.6187	0.4924		0.631	0.5748		0.9258	0.4057
0.5725	0.6025		0.6118	0.4443		0.5513	0.6942		0.7588	0.3895
0.6128	0.6402		0.6105	0.4619		0.5339	0.6194		0.8297	0.3344
0.5614	0.6328		0.5513	0.4899		0.5648	0.6302		0.7959	0.3589
0.5017	0.6088		0.5532	0.519		0.4989	0.7087		0.9808	0.3762
0.575	0.6		0.5996	0.4883		0.6202	0.5922		1	0.3611
0.5962	0.6272		0.6277	0.451		0.6273	0.6115		0.9332	0.2794
0.545	0.6036		0.5752	0.389		0.4873	0.6306		1	0.2624
0.5932	0.6164		0.5469	0.528		0.6314	0.6589		0.9193	0.3324
0.5762	0.4456		0.5671	0.5655		0.1912	0.3352		0.9113	0.2622
0.5657	0.4413		0.5835	0.461		0.7385	0.4562		0.6412	0.3383
0.5625	0.4794		0.5995	0.4805		0.5981	0.5679		0.5472	0.5345
0.5883	0.4783		0.6261	0.4408		0.6158	0.5742		0.6271	0.4213
0.573	0.4676		0.5824	0.5376		0.4975	0.4232		0.7417	0.4316
0.5867	0.4836		0.5645	0.3479		0.5441	0.5595		0.6506	0.4518
0.5839	0.4355		0.6533	0.4255		0.5545	0.568		0.746	0.4545
0.6941	0.5003		0.66	0.4266		0.6406	0.3809		0.9102	0.4198
0.5899	0.4412		0.6114	0.4611		0.5902	0.4995		0.8	0.4818
0.5844	0.4509		0.5835	0.5102		0.4381	0.4738		0.7278	0.4676
0.5894	0.4589		0.4035	0.5586		0.631	0.5321		0.6064	0.5182
0.5962	0.4751		0.5482	0.5084		0.6737	0.5052		0.7302	0.5204
0.5768	0.4928		0.564	0.4251		0.6454	0.5074		0.7305	0.5094
0.6562	0.6174		0.6064	0.5221		0.6873	0.5071		0.6888	0.5248
0.5694	0.5689		0.5191	0.492		0.7993	0.5048		0.7479	0.4883
0.6254	0.5939		0.5462	0.5133		0.6118	0.5878		0.6455	0.5618
0.5685	0.485		0.5873	0.4013		0.753	0.5347		0.758	0.5338
0.7641	0.4062		0.549	0.4652		0.6639	0.5554		0.5923	0.4884
0.7653	0.4523		0.5751	0.4825		0.7201	0.4901		0.6592	0.5516
0.7133	0.4567		0.5832	0.5417		0.6545	0.5813		0.7096	0.483
0.7357	0.4934		0.5049	0.4569		0.7627	0.4849		0.8645	0.4605
0.7377	0.4709		0.5814	0.4485		0.6248	0.5189		0.9064	0.478
0.7241	0.5373		0.5624	0.5249		0.4863	0.4911		0.7208	0.5353
0.8074	0.5432		0.5242	0.5423		0.6568	0.5002		0.9381	0.436
0.7351	0.468		0.6354	0.4802		0.5649	0.5388		0.9228	0.4324
0.7057	0.5475		0.5748	0.5555		0.6432	0.4939		0.8329	0.4292
0.6154	0.5831		0.5563	0.5487		0.677	0.5119		0.891	0.504
0.5571	0.5949		0.59	0.4436		0.5391	0.5353		1	0.4794
0.5665	0.5254		0.6011	0.4468		0.5635	0.4926		1	0.4845
0.5595	0.5974		0.7633	0.6364		0.6763	0.5721		0.8846	0.4655
0.4955	0.5814		0.3016	0.4158		0.6374	0.5553		0.9399	0.4332
0.5415	0.6349		0.6445	0.4143		0.5831	0.5736		1	0.4668
0.5673	0.5066		0.5279	0.4753		0.6309	0.4829		1	0.4419
0.5583	0.5477		0.6323	0.3543		0.7068	0.5106		0.8979	0.4891
0.5982	0.5668		0.7252	0.5838		0.6274	0.5856		0.987	0.4558
0.6224	0.5327		0.6866	0.5315		0.6062	0.5475		0.974	0.4588
0.5979	0.4466		0.7962	0.5414		0.8323	0.4716		0.9167	0.4617
0.684	0.4731		0.6615	0.6565		0.6458	0.4984		0.9846	0.4851
0.6465	0.5166		0.3726	0.3418		0.7523	0.5567		0.9809	0.476
0.6412	0.4818		0.7318	0.4361		0.5963	0.5212		0.8605	0.4166
0.546	0.4853		0.5891	0.438		0.716	0.557		0.9342	0.468
0.7135	0.4207		0.827	0.6204		0.4072	0.4832		1	0.4896
0.6069	0.4276		0.8051	0.5943		0.5341	0.5825		1	0.4854
0.6358	0.4808		0.5551	0.4933		0.4718	0.4585		1	0.4497
0.7334	0.4294		0.6706	0.5104		0.4301	0.4996		0.9013	0.4797
0.7635	0.4565		0.6766	0.4301		0.503	0.5217		0.8838	0.4462
0.6575	0.5195		0.6683	0.4556		0.3939	0.5072		1	0.466
0.576	0.4164		0.6752	0.5538		0.3681	0.6043		0.9678	0.4455
0.6439	0.4418		0.8467	0.3662		0.3503	0.6291		1	0.4537
0.6419	0.4998		0.6689	0.4534		0.3835	0.6162		1	0.4521
0.5508	0.5378		0.6686	0.4998		0.5927	0.4531		0.9469	0.5185
0.6636	0.5477		0.5014	0.4666		0.654	0.4643		0.9684	0.5064
0.6062	0.5035		0.7128	0.5699		0.6324	0.479		0.9648	0.4657
0.6629	0.4468		0.5907	0.4683		0.6536	0.4821		0.9795	0.4833
0.5656	0.5034		0.8167	0.4016		0.6076	0.5074		0.9967	0.4747
0.5076	0.5064		0.772	0.1703		0.5588	0.5066		0.8658	0.4549
0.5801	0.5386		0.7377	0.2716		0.6049	0.479		0.9286	0.5285
0.6476	0.5003		0.5965	0.2209		0.5944	0.5183		1	0.4102
0.4928	0.5621		0.7475	0.2864		0.6319	0.4933		0.9011	0.4839
0.5456	0.5198		0.7614	0.3059		0.593	0.5028		1	0.4787
0.5082	0.5006		0.7809	0.2911		0.5026	0.5403		0.9337	0.5167
0.579	0.5525		0.6934	0.2817		0.663	0.4971		0.9215	0.5016
0.4955	0.5386		0.695	0.3196		0.5555	0.5376		0.9456	0.5023
0.5629	0.5511		0.82	0.294		0.4954	0.5257		0.9069	0.4493
0.5495	0.5243		0.7053	0.3186		0.5071	0.5536		1	0.4612
0.4946	0.5758		0.7455	0.3279		0.416	0.5573		0.8105	0.5379
0.4771	0.5867		0.7841	0.3324		0.6904	0.3621		0.9079	0.5209
0.4708	0.5457		0.7584	0.3564		0.7262	0.4531		0.9547	0.4868
0.4426	0.7135		0.7716	0.3649		0.7127	0.4212		0.9835	0.4786
1	0.2503		0.7311	0.3821		0.7391	0.4238		0.8636	0.4823
0.9055	0.4166		0.7724	0.3798		0.6507	0.4952		0.8683	0.5178
0.9649	0.2896		0.7288	0.3593		0.6037	0.4343		0.8808	0.4962
0.9576	0.3071		0.7547	0.3673		0.7326	0.4942		1	0.5246
1	0.3324		0.7317	0.3745		0.6422	0.4587		0.8052	0.4907
0.9706	0.3047		0.7567	0.3316		0.6489	0.4727		0.9003	0.4313
0.9909	0.3047		0.7263	0.3787		0.6807	0.5257		1	0.4463
0.9971	0.3483		0.7523	0.3594		0.73	0.4689		0.9379	0.4763
0.99	0.3449		0.7812	0.3929		0.6907	0.46		0.9327	0.486
0.9179	0.3483		0.7538	0.3997		0.7061	0.4983		0.9957	0.5108
1	0.3694		0.7573	0.3761		0.7115	0.4989		0.9845	0.5378
1	0.3551		0.7578	0.3919		0.66	0.4548		1	0.5079
0.9709	0.3533		0.7514	0.3911		0.6505	0.4812		0.8814	0.4906
0.9715	0.38		0.68	0.4026		0.6597	0.4772		0.9662	0.4874
1	0.41		0.7168	0.4009		0.7385	0.4849		0.9019	0.3852
0.977	0.4232		0.7268	0.3798		0.7155	0.4839		0.9189	0.5628
0.8604	0.4261		0.7191	0.3264		0.6745	0.4494		0.8412	0.5175
0.9479	0.4671		0.7235	0.3197		0.6628	0.4851		0.945	0.493
1	0.4413		0.739	0.3493		0.6282	0.4913		0.8271	0.4972
0.8892	0.4269		0.712	0.3808		0.7605	0.9194		0.934	0.5168
1	0.4093		0.6513	0.4043		0.4118	0.353		0.9675	0.4804
1	0.3992		0.6407	0.3925		0.5221	0.4424		0.9924	0.5002
0.8786	0.4331		0.6267	0.3943		0.3993	0.4288		0.8383	0.4913
0.856	0.4144		0.6729	0.3795		0.6291	0.5607		0.9473	0.5111
1	0.432		0.6615	0.36		0.5285	0.5692		0.9487	0.503
0.9952	0.483		0.6657	0.3663		0.5802	0.5716		0.9798	0.5349
1	0.37		0.6761	0.3613		0.5751	0.5258		0.9479	0.5407
0.9968	0.3889		0.7078	0.3917		0.5591	0.641		0.9527	0.5241
0.9645	0.4089		0.6708	0.383		0.516	0.5559		1	0.5657
0.9589	0.4165		0.7192	0.3925		0.435	0.4722		0.9784	0.4265
1	0.3986		0.6323	0.4446		0.44	0.5244		1	0.4368
0.9715	0.4026		0.7273	0.4062		0.3955	0.4788		0.9523	0.5705
1	0.4109		0.6715	0.4146		0.5505	0.5414		0.543	0.2598
1	0.4256		0.6797	0.4245		0.6351	0.6116		0.5709	0.3581
0.9775	0.3888		0.6107	0.3893		0.5391	0.5992		0.6701	0.4299
0.932	0.3853		0.6904	0.3933		0.5357	0.5695		0.5948	0.4134
1	0.3814		0.6344	0.4079		0.5244	0.548		0.4837	0.4127
1	0.4178		0.5431	0.3424		0.7435	0.6639		0.7262	0.4079
1	0.4443		0.6742	0.4121		0.5191	0.5715		0.5711	0.411
0.9329	0.4936		0.6131	0.4243		0.6201	0.6121		0.4745	0.3434
1	0.42		0.6939	0.4345		0.7898	0.2317		0.7191	0.3962
0.9158	0.4957		0.6897	0.4041		0.7725	0.2657		0.5487	0.4334
0.9918	0.4706		0.635	0.4417		0.6882	0.3506		0.5232	0.3885
0.9588	0.4572		0.689	0.4425		0.7194	0.3102		0.5678	0.3408
0.8968	0.4072		0.6947	0.4336		0.8615	0.3937		0.5841	0.3429
1	0.4493		0.6345	0.4578		0.7703	0.3457		0.6451	0.3628
0.9009	0.415		0.6683	0.4552		0.8225	0.3436		0.753	0.3745
1	0.4523		0.6673	0.4561		0.933	0.3362		0.5839	0.4221
0.9636	0.4235		0.6372	0.4497		0.7856	0.3645		0.7464	0.4302
0.9492	0.4213		0.6902	0.3951		0.7576	0.3498		0.6435	0.3596
0.8986	0.4656		0.7143	0.4023		0.8786	0.39		0.6776	0.3883
0.8915	0.4478		0.7126	0.4423		0.8356	0.3558		0.6365	0.4117
0.9081	0.4739		0.6753	0.4343		0.6702	0.2981		0.5701	0.3462
0.8818	0.4583		0.6632	0.4524		0.7801	0.4352		0.6169	0.4138
0.9402	0.4222		0.7265	0.44		0.7022	0.3257		0.7314	0.394
0.8441	0.4333		0.7033	0.4602		0.853	0.3847		0.6149	0.4257
0.9128	0.4768		0.7263	0.4982		0.6354	0.5151		0.6975	0.4156
0.9001	0.5141		0.6953	0.4835		0.693	0.3242		0.7555	0.4742
0.9587	0.454		0.7086	0.4841		0.5975	0.3492		0.6917	0.4251
1	0.3872		0.7124	0.5039		0.9081	0.3955		0.7226	0.4348
0.9421	0.4194		0.6471	0.4152		0.8399	0.3959		0.6802	0.4172
1	0.4257		0.7053	0.4962		0.9512	0.3132		0.775	0.4801
0.8231	0.4136		0.6692	0.4934		0.7289	0.307		0.5677	0.4101
0.9599	0.4388		0.593	0.5027		0.416	0.4083		0.7101	0.4134
0.9035	0.4884		0.6202	0.4857		0.7297	0.2701		0.7728	0.4353
0.9627	0.4383		0.4764	0.4521		0.8043	0.4163		0.7171	0.3757
0.9621	0.4293		0.2743	0.4255		0.798	0.4288		0.851	0.408
0.8982	0.4777		0.2232	0.4549		0.6617	0.3868		0.5778	0.3494
0.9808	0.4132		0.0638	0.4063		0.7386	0.3347		0.5096	0.3999
0.8656	0.5491		0.7443	0.435		0.8688	0.4029		0.7246	0.3642
0.8959	0.4629		0.8033	0.5485		0.839	0.4756		0.8006	0.415
0.9984	0.4367		0.7214	0.4462		0.8144	0.3628		0.6792	0.3995
0.9297	0.4655		0.8301	0.3146		0.7232	0.4701		0.7073	0.2748
1	0.4458		0.7041	0.3395		0.6376	0.4304		0.1153	0.1634
0.9388	0.4556		0.767	0.408		0.6658	0.5669		0.7105	0.2211
0.8973	0.4901		0.7928	0.4127		0.2713	0.3623		0.5385	0.4397
0.9202	0.4825		0.8114	0.4256		0.4976	0.3411		0.8462	0.3661
0.854	0.4777		0.6157	0.3346		0.5742	0.3353		0.5929	0.3898
0.922	0.4074		0.648	0.3432		0.8251	0.3893		0.662	0.3149
0.9895	0.442		0.8736	0.3808		0.747	0.4257		0.8549	0.2262
0.9861	0.444		0.6341	0.3792		0.9958	0.3721		0.7504	0.3824
0.8636	0.4608		0.6733	0.3829		0.8665	0.4347		0.4808	0.344
0.9823	0.4357		0.5574	0.3398		0.7493	0.4035		0.5225	0.3416
0.8764	0.4327		0.7474	0.4068		0.7709	0.5146		0.639	0.5368
0.8982	0.4422		0.6494	0.379		0.7175	0.4049		0.4938	0.4223
0.9231	0.4581		0.5463	0.3794		0.907	0.4313		0.6157	0.585
0.8674	0.4428		0.7507	0.3487		0.7463	0.4147		0.5968	0.5329
0.9495	0.4853		0.7247	0.3872		0.908	0.5134		0.6773	0.3737
0.895	0.5113		0.6832	0.3914		0.8997	0.4329		0.3974	0.4228
0.8803	0.5		0.7098	0.4043		0.8789	0.4714		0.7763	0.4198
0.9914	0.4674		0.7812	0.3392		0.8433	0.4053		0.7286	0.4567
1	0.4777		0.6635	0.2937		0.7378	0.5472		0.6571	0.5167
0.958	0.4329		0.7361	0.5228		0.5286	0.466		0.7344	0.4452
0.9099	0.4903		1	0.1981		0.7865	0.3358		0.4969	0.4093
0.8919	0.4582		0.6281	0.333		0.9024	0.4509		0.5411	0.3813
0.9317	0.4941		0.8284	0.2449		0.7145	0.3782		0.5146	0.4687
0.9137	0.4941		0.817	0.4385		0.599	0.4436		0.6109	0.4965
1	0.4102		0.8264	0.31		0.943	0.5153		0.5249	0.4077
0.9249	0.4846		0.5581	0.3482		0.5871	0.435		0.4268	0.3516
0.902	0.4955		0.7028	0.3915		0.7386	0.3887		0.8198	0.4328
0.7837	0.3023		0.9733	0.3312		0.8552	0.3709		0.6782	0.3982
0.845	0.3929		0.6186	0.2499		0.7652	0.4687		0.6367	0.4734
0.778	0.372		0.4172	0.2344		0.755	0.4429		0.3511	0.4106
0.796	0.3991		0.8069	0.3664		0.7257	0.4531		0.7009	0.3562
0.7331	0.4611		0.6163	0.4233		1	0.3563		0.7293	0.4509
0.7267	0.4891		0.7497	0.2986		0.5186	0.3406		0.4803	0.4705
0.6862	0.5007		0.6188	0.2124		0.5014	0.2878		0.6075	0.4773
0.7348	0.4938		0.6765	0.2241		0.7867	0.4049		0.607	0.4718
0.8865	0.4319		0.5348	0.3461		0.6838	0.4067		0.6101	0.4625
0.8331	0.4816		0.7699	0.3105		0.7959	0.4934		0.6793	0.5506
0.7558	0.4255		0.8466	0.2555		0.7543	0.3931		0.3963	0.3999
0.7884	0.4585		0.7484	0.2479		0.767	0.5211		0.7477	0.4626
0.7498	0.4699		0.7019	0.3358		0.8158	0.3685		0.4608	0.4264
0.6691	0.5347		0.7296	0.415		0.8704	0.4148		0.5719	0.4446
0.7398	0.5166		0.6784	0.3459		0.6874	0.4568		0.584	0.5625
0.6859	0.5429		0.6668	0.2026		0.8245	0.4485		0.6307	0.3647
0.959	0.2439		0.6324	0.2818		0.9007	0.5155		0.9541	0.4665
0.8913	0.59		0.9558	0.3131		0.5515	0.5247		0.5347	0.46
0.8219	0.5318		0.7241	0.2808		0.4093	0.545		1	0.4674
0.9174	0.5732		0.8931	0.248		0.5428	0.5337		0.5137	0.4435
0.8037	0.562		0.7922	0.2591		0.439	0.4767		0.7263	0.3956
0.8437	0.6321		0.6003	0.3601		0.2143	0.3753		0.737	0.4064
0.8256	0.5738		0.74	0.3258		0.6202	0.4419		0.6515	0.45
0.8783	0.5982		0.6539	0.3183		0.3342	0.4622		0.7271	0.614
0.8634	0.6111		0.8849	0.3592		0.1908	0.5659		0.6104	0.395
0.8986	0.6048		0.5814	0.2306		0.4099	0.5292		0.5291	0.5288
0.8914	0.6068		0.5734	0.3072		0.338	0.4735		0.5603	0.3389
0.8167	0.6131		0.5614	0.3183		0.5915	0.5184		0.6488	0.396
0.8177	0.6291		0.6144	0.311		0.4283	0.3695		0.5875	0.4127
0.8142	0.6483		0.8893	0.33		0.4812	0.442		0.4611	0.3952
0.8506	0.6279		0.4731	0.2561		0.5583	0.5239		0.4917	0.2881
0.8223	0.6196		0.7639	0.3315		0.5233	0.645		0.5888	0.2636
0.8934	0.602		0.735	0.3135		0.7067	0.5867		0.6834	0.5497
0.7678	0.7453		0.7749	0.2601		0.5988	0.5269		0.6966	0.4621
0.8376	0.6242		0.9767	0.3464		0.6297	0.5331		0.5737	0.3678
0.7963	0.6304		0.6555	0.2843		0.3645	0.5346		0.6846	0.4576
0.8701	0.637		0.7119	0.2751		0.4275	0.6237		0.6008	0.4449
0.8326	0.6484		0.7937	0.2791		0.4928	0.4283		0.7686	0.4014
0.8602	0.6429		0.6232	0.3935		0.4484	0.6709		0.7154	0.3881
0.8429	0.6345		0.6438	0.495		0.1105	0.9563		0.6219	0.3306
0.812	0.6719		1	0.4483		0.1637	0.9396		0.5949	0.5841
0.8043	0.6788		0.9998	0.4075		0.1253	0.8605		0.714	0.36
0.8369	0.5962		0.9621	0.4331		0.0805	1		0.5739	0.5329
0.8346	0.6552		0.9605	0.4988		0.3815	0.619		0.6381	0.4591
0.813	0.6328		1	0.4142		0.4169	0.6078		0.6548	0.577
0.8446	0.6519		0.997	0.4098		0.685	0.4369		0.4641	0.4903
0.81	0.6219		0.9383	0.4605		0.6272	0.4623		0.6415	0.4556
0.7923	0.6617		1	0.4025		0.6759	0.5262		0.659	0.5277
0.8971	0.6519		1	0.3771		0.7035	0.4984		0.7606	0.3797
0.8311	0.629		0.9277	0.5473		0.7249	0.4415		0.7327	0.1968
0.8517	0.6425		1	0.4405		0.7152	0.4666		0.5705	0.3362
0.8117	0.6541		0.9723	0.4237		0.4053	0.4406		0.6646	0.3813
0.4198	0.2659		0.969	0.4451		0.7431	0.5338		0.9002	0.39
0.4995	0.3177		1	0.3746		0.6785	0.4885		0.5927	0.434
0.5387	0.3047		0.9767	0.4357		0.7094	0.4562		0.6567	0.4408
0.5399	0.3666		0.9784	0.4417		0.7231	0.5117		0.6127	0.4451
0.6535	0.3934		0.9163	0.4258		0.7559	0.4655		0.5868	0.3964
0.6222	0.3919		1	0.5642		0.7681	0.4257		0.237	0.3405
0.5411	0.4135		1	0.4194		0.7498	0.4182		0.642	0.3709
0.5532	0.4033		0.9955	0.3608		0.7485	0.4475		0.8613	0.4569
0.4654	0.4061		0.9138	0.3323		0.7293	0.4391		0.6568	0.3821
0.5074	0.3974		0.9532	0.3482		0.7207	0.4161		0.7576	0.4325
0.5936	0.4331		1	0.3558		0.7473	0.453		0.7481	0.341
0.4882	0.3743		1	0.3285		0.6364	0.4719		0.5316	0.4367
0.6027	0.4415		0.8858	0.3518		0.7116	0.3952		0.4932	0.202
0.504	0.4329		0.9587	0.3651		0.729	0.5609		0.6473	0.3329
0.5053	0.4235		1	0.3371		0.3357	0.5273		0.543	0.3267
0.4318	0.3786		1	0.3586		0.2909	0.4296		0.6331	0.4082
0.6316	0.4548		0.9929	0.3711		0.3203	0.4914		0.6017	0.3393
0.5319	0.4851		0.98	0.3752		0.3148	0.4911		0.7182	0.4057
0.5365	0.4627		0.9903	0.3566		0.2824	0.5513		0.5401	0.4263
0.5109	0.4206		0.956	0.3929		0.3012	0.4563		0.5219	0.3706
0.4965	0.458		0.9923	0.3637		0.2467	0.4611		0.7588	0.5558
0.1081	0.1987		1	0.353		0.3156	0.4892		0.806	0.5752
0.3967	0.4623		0.971	0.3838		0.3322	0.4626		0.797	0.5985
0.1929	0.3876		0.9612	0.3679		0.3531	0.4614		1	0.5168
0.1569	0.3886		1	0.36		0.3192	0.492		0.8945	0.6356
0.2447	0.3512		0.9189	0.3542		0.5447	0.355		0.8183	0.5331
0.4448	0.38		0.9831	0.401		0.6776	0.3795		0.7848	0.5159
0.574	0.3591		0.9368	0.3578		0.6737	0.3547		0.8419	0.5169
0.435	0.3316		1	0.3296		0.6491	0.3256		0.5514	0.4266
0.5617	0.3769		1	0.3864		0.6844	0.3465		0.7154	0.5911
0.5406	0.3581		1	0.3505		0.6412	0.3571		0.9394	0.5261
0.4918	0.3116		1	0.3433		0.6433	0.3479		0.9611	0.5013
0.5554	0.3665		0.9927	0.3283		0.5949	0.2907		0.7729	0.5809
0.6162	0.4293		0.9194	0.3594		0.6935	0.328		0.8997	0.5247
0.4417	0.3844		1	0.3625		0.7261	0.2853		0.8679	0.4781
0.5178	0.3978		0.9446	0.3407		0.7629	0.3659		0.8954	0.5537
0.406	0.3306		1	0.3136		0.6871	0.2717		0.9468	0.4676
0.5191	0.3563		0.9424	0.3754		0.7457	0.2919		0.9053	0.5664
0.5242	0.4394		0.9298	0.4118		0.761	0.3334		0.8916	0.6173
0.4754	0.4222		0.9724	0.3662		0.7865	0.3572		0.782	0.4038
0.4967	0.3891		0.9686	0.3559		0.7384	0.3971		1	0.5498
0.4712	0.3843		1	0.3687		0.7559	0.3956		0.7716	0.5237
0.5729	0.4081		1	0.3717		0.746	0.3565		0.7493	0.5413
0.5019	0.3658		0.9403	0.4084		0.7403	0.3643		0.8571	0.5477
0.513	0.4143		0.9621	0.3703		0.7882	0.2878		1	0.617
0.3751	0.3546		0.9446	0.4151		0.7472	0.331		0.9125	0.4627
0.5108	0.3613		0.9604	0.3893		0.7227	0.308		0.9513	0.5519
0.511	0.4331		1	0.3932		0.8246	0.3852		0.634	0.5316
0.5219	0.4017		0.9685	0.3935		0.7275	0.3409		0.9976	0.6227
0.5739	0.4013		1	0.34		0.6937	0.3437		0.7433	0.6362
0.4847	0.3375		1	0.3713		0.7316	0.3234		0.6868	0.422
0.4138	0.3138		1	0.3602		0.7625	0.312		0.6037	0.4969
0.4151	0.2989		0.9885	0.4024		0.7663	0.3847		1	0.3358
0.3992	0.3614		1	0.3267		0.701	0.3684		0.928	0.5506
0.5152	0.4204		0.9487	0.3501		0.7718	0.3303		0.8607	0.5875
0.4726	0.3664		1	0.3807		0.7558	0.2298		1	0.5854
0.4676	0.3579		0.9353	0.418		0.8053	0.2543		0.9155	0.5435
0.5333	0.4261		1	0.3946		0.7674	0.3234		0.877	0.5615
0.4871	0.4112		1	0.3615		0.7532	0.2661		0.8054	0.5697
0.4176	0.3273		1	0.3839		0.7432	0.2225		0.8597	0.6023
0.5015	0.4051		0.9468	0.3731		0.7561	0.246		1	0.506
0.4759	0.4514		0.9657	0.391		0.7627	0.2737		0.8103	0.4372
0.4936	0.4379		0.921	0.3467		0.6843	0.2578		0.7915	0.6713
0.4792	0.3919		1	0.3722		0.8107	0.415		0.8681	0.5955
0.3913	0.3192		0.9979	0.3838		0.727	0.4882		1	0.5726
0.4703	0.3846		1	0.3241		0.8207	0.4205		0.9912	0.5252
0.5989	0.4119		1	0.3491		0.8032	0.4429		0.798	0.6463
0.6281	0.3405		0.9716	0.3518		0.8083	0.4335		0.865	0.4882
0.6688	0.2863		0.9675	0.3546		0.8413	0.5077		0.979	0.5641
0.556	0.4306		0.9527	0.3442		0.8178	0.4925		0.8929	0.3562
0.7164	0.3571		0.9993	0.3584		0.8891	0.4977		0.8586	0.4904
0.5905	0.366		0.9496	0.3833		0.7237	0.5251		0.926	0.5821
0.5849	0.4028		0.9667	0.381		0.8256	0.5481		0.905	0.5973
0.4628	0.4682		1	0.3284		0.8447	0.5042		0.9873	0.5557
0.3973	0.4485		0.983	0.3856		0.8665	0.5245		0.7927	0.5168
0.4968	0.4129		0.9452	0.4111		0.8716	0.5267		0.758	0.451
0.5357	0.4854		0.9518	0.3869		0.7364	0.597		1	0.4726
0.4143	0.3978		1	0.395		0.8285	0.5297		0.6608	0.5871
0.5231	0.4673		0.6591	0.5572		0.8513	0.5242		0.6166	0.4575
0.5583	0.4338		0.671	0.5437		0.8366	0.4563		0.7505	0.5647
0.4993	0.4645		0.6202	0.5483		0.8581	0.5971		0.8609	0.5625
0.6119	0.4369		0.582	0.5528		0.7625	0.4709		0.5639	0.5035
0.4847	0.3714		0.6065	0.5889		0.7945	0.5536		0.8841	0.5816
0.5625	0.4248		0.6415	0.639		0.8382	0.5013		0.595	0.6087
0.5799	0.4056		0.5732	0.5408		0.7884	0.5016		0.5673	0.671
0.5556	0.3926		0.6295	0.6009		0.8332	0.5065		0.9324	0.742
0.5031	0.4535		0.598	0.5942		0.7884	0.5248		0.7929	0.5972
0.5251	0.4772		0.6659	0.5926		0.8103	0.5346		0.7462	0.49
0.448	0.3918		0.7082	0.4895		0.7677	0.5295		1	0.5107
0.3821	0.3983		0.6466	0.6645		0.7979	0.5392		0.7994	0.6469
0.4788	0.4144		0.6235	0.5366		0.8475	0.5386		1	0.4247
0.4819	0.4143		0.6721	0.5682		0.9095	0.5301		1	0.5297
0.4581	0.4174		0.7427	0.5981		0.7499	0.4494		0.8606	0.6197
0.6208	0.493		0.7463	0.4653		0.4646	0.388		0.7699	0.7721
0.5529	0.5202		0.782	0.4965		0.5853	0.3689		0.9641	0.3834
0.5915	0.4861		0.769	0.5466		0.7351	0.4143		1	0.5447
0.5881	0.5199		0.738	0.4976		0.8326	0.3904		1	0.5814
0.4593	0.4206		0.7349	0.4603		0.5954	0.3572		0.8336	0.6118
0.5459	0.4779		0.7941	0.4593		0.6906	0.3517		0.8097	0.4684
0.4733	0.5289		0.7566	0.4565		0.6346	0.3265		0.9544	0.6013
0.5016	0.5324		0.7574	0.4131		0.6704	0.3428		0.9061	0.4482
0.5846	0.4544		0.7442	0.3726		0.665	0.3566		0.9687	0.5559
0.5391	0.5447		0.7977	0.4313		0.663	0.3602		0.8812	0.5454
0.5116	0.5043		0.7249	0.4392		0.6486	0.4368		0.8008	0.5502
0.4393	0.4993		0.7713	0.4379		0.6257	0.3722		0.7526	0.536
0.464	0.4417		0.6302	0.4181		0.6239	0.3955		0.9575	0.5713
0.4764	0.4818		0.591	0.3001		0.6039	0.3949		0.9339	0.5912
0.5532	0.475		0.9068	0.3678		0.5961	0.333		0.8965	0.4604
0.564	0.4402		0.7831	0.4013		0.6567	0.3304		0.9878	0.5302
0.5346	0.4648		0.5329	0.4005		0.5966	0.3261		0.9259	0.543
0.4632	0.4618		0.7339	0.4522		0.7708	0.3178		0.9491	0.6684
0.5636	0.483		0.8912	0.4589		0.8149	0.2889		0.9735	0.5006
0.4776	0.387		0.8647	0.4385		0.8668	0.3468		0.8937	0.5618
0.5947	0.4719		0.3401	0.3642		0.7077	0.3917		0.9231	0.5826
0.4978	0.4946		0.6396	0.292		0.6633	0.3768		0.9819	0.4994
0.5077	0.4791		0.4914	0.5162		0.6004	0.3267		0.9426	0.426
0.4971	0.4668		0.6318	0.4364		0.6983	0.3039		0.9819	0.5857
0.5583	0.5688		0.569	0.3489		0.7487	0.4485		0.9383	0.6721
0.5107	0.4448		0.4182	0.4345		0.7064	0.3772		0.8385	0.6069
0.569	0.4763		0.3174	0.4061		0.8107	0.4763		0.9149	0.5738
0.589	0.5004		0.443	0.4769		0.3488	0.4154		0.8411	0.5442
0.5324	0.4586		0.4745	0.3592		0.3276	0.3803		0.8247	0.5119
0.482	0.4642		0.5832	0.5217		0.276	0.4644		0.8592	0.617
0.563	0.5111		0.3335	0.3809		0.3075	0.4584		0.7504	0.5189
0.5905	0.5498		0.1718	0.4818		0.4327	0.4438		0.9689	0.4693
0.6425	0.4837		0.1413	0.4062		0.4819	0.5091		0.8297	0.7202
0.4342	0.4655		0.4591	0.3988		0.201	0.3026		0.7678	0.4989
0.5545	0.4577		0.6274	0.3242		0.2752	0.4511		0.8008	0.5628
0.5898	0.4575		0.4845	0.6579		0.3692	0.3826		0.9307	0.5496
0.7091	0.6357		0.364	0.4025		0.2881	0.3869		0.9376	0.4656
0.6101	0.6534		0.2471	0.3115		0.2341	0.4992		0.965	0.643
0.7304	0.6379		0.6021	0.4341		0.1931	0.4114		1	0.4603
0.7589	0.622		0.6197	0.404		0.3667	0.4597		0.93	0.5568
0.6836	0.6884		0.6537	0.3437		0.3031	0.4426		0.9104	0.4514
0.7155	0.6369		0.7136	0.3928		0.6544	0.4601		0.9523	0.5338
0.8022	0.6475		0.7264	0.4716		0.6585	0.4875		0.8377	0.5364
0.7512	0.6416		0.6626	0.3078		0.6037	0.5681		0.8372	0.6931
0.7587	0.6487		0.6153	0.3678		0.6632	0.6359		1	0.5421
0.7468	0.6564		0.6603	0.3934		0.6141	0.516		0.9224	0.5415
0.7574	0.624		0.6286	0.4491		0.5882	0.5391		0.9889	0.6479
0.71	0.7092		0.5584	0.4101		0.6519	0.5243		0.9392	0.5325
0.8238	0.6075		0.6688	0.384		0.4046	0.6127		0.8277	0.5444
0.7226	0.6608		0.5584	0.3643		0.4349	0.4746		1	0.655
0.6405	0.7203		0.6483	0.3834		0.5175	0.7395		0.9573	0.5891
0.7931	0.6461		0.5983	0.3487		0.7407	0.7666		0.9617	0.536
0.6689	0.7096		0.5287	0.3345		0.5693	0.9171		0.8887	0.564
0.7262	0.6897		0.5869	0.3877		0.716	0.4582		0.7851	0.5049
0.7266	0.6819		0.5901	0.3712		0.7436	0.4747		0.9025	0.4831
0.7938	0.6543		0.5509	0.2935		0.7341	0.5046		0.8054	0.5036
0.8396	0.5482		0.5953	0.438		0.6973	0.5061		1	0.5346
0.9372	0.4768		0.6323	0.4401		0.6683	0.5195		0.8997	0.5538
0.7224	0.5002		0.5729	0.4227		0.7486	0.5464		0.9787	0.4548
0.78	0.5676		0.6005	0.3936		0.7432	0.4969		0.3449	0.5633
0.8663	0.8711		0.6454	0.3521		0.5659	0.5375		0.6804	0.4429
0.764	0.544		0.5908	0.6058		0.5023	0.5086		0.6092	0.6686
0.9115	0.6695		0.5344	0.5356		0.5376	0.5564		0.649	0.6507
0.8775	0.5508		0.5831	0.5938		0.5278	0.4684		0.525	0.6104
0.8868	0.6495		0.4986	0.542		0.5592	0.4805		0.6619	0.6435
0.9477	0.6624		0.5487	0.5146		0.5649	0.4667		0.737	0.6017
0.7615	0.4941		0.6426	0.501		0.5488	0.4441		0.6622	0.6763
0.856	0.646		0.537	0.4965		0.5265	0.3745		0.8025	0.5179
0.8905	0.5131		0.6023	0.5724		0.4962	0.4818		0.5994	0.6719
0.8536	0.6702		0.6291	0.5396		0.612	0.5069		0.5604	0.5556
0.9076	0.387		0.4754	0.5519		0.533	0.416		0.4868	0.624
0.7502	0.3345		0.5761	0.5245		0.5593	0.4524		0.5985	0.619
0.9247	0.6395		0.4325	0.5063		0.6041	0.4608		0.7334	0.607
0.9715	0.5633		0.6646	0.3917		0.5526	0.5218		0.6593	0.7006
0.9097	0.6772		0.4779	0.4887		0.5312	0.4656		0.6712	0.6426
0.7247	0.6851		0.6335	0.567		0.2956	0.6439		0.5616	0.6074
0.6411	0.5541		0.5068	0.5516		0.0493	0.5217		0.5282	0.7154
0.7464	0.6564		0.6297	0.4837		0.5266	0.6308		0.4902	0.716
0.8604	0.761		0.4845	0.5982		0.7296	0.5832		0.393	0.6372
0.7209	0.4411		0.5381	0.5216		0.559	0.6391		0.5944	0.5877
0.9464	0.566		0.5209	0.4711		0.7125	0.722		0.6621	0.6141
0.8348	0.5662		0.6058	0.5018		0.6322	0.619		0.6559	0.6415
0.9608	0.5634		0.5639	0.4574		0.5576	0.7957		0.6523	0.5983
0.8627	0.5187		0.5469	0.4641		0.5303	0.4945		0.6815	0.7262
1	0.4295		0.5658	0.4918		0.6867	0.6129		0.5954	0.5848
0.8212	0.5647		0.4682	0.5342		0.6451	0.702		0.6806	0.6052
0.7795	0.5709		0.5267	0.518		0.6722	0.6353		0.5357	0.62
0.7878	0.502		0.6732	0.5348		0.6472	0.7068		0.7501	0.7815
0.9054	0.6042		0.6667	0.5979		0.5089	0.6692		0.619	0.553
0.7947	0.4717		0.5032	0.509		0.6481	0.659		0.5662	0.5038
0.9569	0.4623		0.6147	0.5803		0.6417	0.5041		0.8278	0.4616
0.751	0.4524		0.533	0.5478		0.5992	0.5791		0.2232	0.3684
0.6738	0.5506		0.5908	0.5334		0.7521	0.7098		0.5295	0.4521
0.7203	0.5317		0.5413	0.5307		0.6948	0.5992		0.6648	0.4154
0.7875	0.7293		0.4632	0.537		0.6121	0.5934		0.6761	0.4985
0.8948	0.4799		0.5818	0.4626		0.6828	0.5789		0.6315	0.4407
0.8389	0.4988		0.6172	0.5318		0.5937	0.6009		0.5652	0.4103
0.9455	0.4631		0.4661	0.4963		0.6165	0.6434		0.0465	0.3084
0.7307	0.6172		0.6363	0.4691		0.7112	0.6093		0.6161	0.419
0.8529	0.6201		0.534	0.5053		0.6754	0.649		0.9261	0.4876
0.8716	0.5605		0.5838	0.494		0.6443	0.6407		0.631	0.6174
0.8088	0.604		0.536	0.4838		0.7171	0.6962		0.6739	0.5366
0.8046	0.6178		0.5381	0.4422		0.7424	0.6744		0.5439	0.4289
0.8343	0.4886		0.8644	0.4865		0.6755	0.6668		0.4866	0.5642
0.8428	0.5925		0.8296	0.4772		0.5672	0.7236		0.5864	0.5279
0.9296	0.6355		0.6551	0.4501		0.5187	0.6242		0.6326	0.3649
0.9042	0.5058		0.5878	0.6474		0.6382	0.7064		0.7016	0.4218
0.917	0.5806		0.7271	0.5328		0.5298	0.6835		0.8363	0.6218
0.8443	0.5482		0.5513	0.5637		0.5921	0.5773		0.7597	0.4918
0.8952	0.4766		0.8693	0.461		0.6567	0.6917		0.5938	0.5675
0.9867	0.5358		0.7815	0.5398		0.4599	0.7237		0.6008	0.4708
0.8073	0.5101		0.7562	0.4111		0.5141	0.593		0.4795	0.5499
0.911	0.5058		0.7465	0.4602		0.4715	0.6741		0.5397	0.4977
0.7431	0.4904		0.715	0.4628		0.5948	0.6555		0.3209	0.4988
0.904	0.563		0.7332	0.4592		0.6418	0.6754		0.5075	0.4514
0.9213	0.4652		0.5692	0.4096		0.6256	0.6168		0.5876	0.4453
0.8538	0.4963		0.6812	0.4392		0.7503	0.7161		0.6305	0.4476
0.8278	0.5548		0.7462	0.4619		0.5809	0.4666		0.4919	0.5027
0.8724	0.5549		0.5639	0.403		0.5739	0.6662		0.6197	0.5688
0.9628	0.5791		0.8445	0.445		0.665	0.55		0.524	0.5075
0.9035	0.4733		0.8255	0.4087		0.721	0.6662		0.5577	0.4716
0.8974	0.4688		0.7231	0.3931		0.6934	0.686		0.5529	0.4411
0.7517	0.4705		0.7806	0.3967		0.6355	0.6984		0.3942	0.4721
0.9582	0.5363		0.7953	0.5196		0.6714	0.5312		0.2583	0.393
0.9266	0.5591		0.8803	0.5016		0.728	0.5923		0.5071	0.4773
0.8722	0.7125		0.5781	0.4465		0.8121	0.4799		0.5526	0.5263
0.9353	0.5455		0.6311	0.4022		0.7321	0.6927		0.7723	0.5092
0.2024	0.5551		0.5812	0.3878		0.8115	0.6255		0.6512	0.6122
0.3023	0.5983		0.6766	0.3981		0.7387	0.6079		0.6243	0.5941
0.3008	0.6315		0.5555	0.5219		0.7205	0.6886		0.4536	0.4774
0.4405	0.6035		0.4814	0.4593		0.7227	0.6428		0.5302	0.3016
0.3381	0.5836		0.5852	0.4286		0.6942	0.5901		0.7609	0.5529
0.6171	0.5339		0.5256	0.419		0.639	0.4941		0.7029	0.6091
0.4846	0.648		0.6731	0.4582		0.6335	0.6271		0.6052	0.5082
0.503	0.5617		0.6305	0.4661		0.4619	0.5675		0.1437	0.5111
0.323	0.6102		0.5178	0.4782		0.6128	0.6551		0.3887	0.4674
0.4026	0.6483		0.712	0.3746		0.5295	0.5878		0.5727	0.3272
0.4815	0.6452		0.7173	0.4335		0.7467	0.6537		0.6646	0.5704
0.4422	0.6616		0.7703	0.4261		0.6931	0.5557		0.4865	0.2219
0.4249	0.6288		0.6872	0.4635		0.6943	0.6055		0.4534	0.3435
0.5045	0.6231		0.7594	0.4235		0.6769	0.7135		0.5476	0.422
0.447	0.6358		0.6609	0.4358		0.5605	0.575		0.4807	0.3776
0.5411	0.5115		0.509	0.5343		0.6605	0.6409		0.607	0.4995
0.5973	0.5342		0.6122	0.4963		0.6564	0.6204		0.5595	0.4794
0.6396	0.4852		0.7174	0.4528		0.6663	0.6006		0.5588	0.482
0.6407	0.5818		0.6302	0.4304		0.6476	0.6454		0.6093	0.3986
0.6109	0.5292		0.6409	0.4067		0.6628	0.631		0.4274	0.5295
0.5135	0.5252		0.6229	0.4863		0.6158	0.6623		0.4442	0.4876
0.6946	0.5163		0.6128	0.5249		0.6817	0.6714		0.6634	0.55
0.5931	0.5543		0.6271	0.4542		0.5813	0.668		0.3739	0.4491
0.6698	0.5286		0.6372	0.4785		0.5786	0.6893		0.4179	0.4831
0.6485	0.49		0.6369	0.4139		0.6464	0.5688		0.6141	0.5684
0.6122	0.5681		0.5943	0.5019		0.6364	0.6514		0.5973	0.6198
0.5469	0.5551		0.4508	0.4029		0.5976	0.5036		0.4933	0.5019
0.6163	0.5592		0.4518	0.4072		0.5223	0.647		0.5292	0.4758
0.6507	0.5593		0.4244	0.4714		0.6796	0.6023		0.6494	0.564
0.6353	0.6084		0.459	0.41		0.5596	0.5522		0.4706	0.6141
0.6594	0.4979		0.4271	0.4667		0.5447	0.5516		0.5189	0.5015
0.7337	0.59		0.5004	0.3958		0.7116	0.619		0.5309	0.5304
0.5882	0.5368		0.5139	0.4685		0.6386	0.6236		0.5286	0.6065
0.4044	0.5626		0.4245	0.4074		0.6534	0.6081		0.3987	0.4708
0.5488	0.5071		0.4105	0.3801		0.6363	0.647		0.3865	0.4546
0.4613	0.5655		0.3311	0.3794		0.5499	0.3181		0.418	0.4965
0.518	0.6211		0.3243	0.4844		0.5883	0.2965		0.4891	0.45
0.4588	0.6142		0.3444	0.4103		0.546	0.4084		0.4446	0.5293
0.5599	0.5966		0.3658	0.4665		0.6172	0.4007		0.5013	0.5635
0.5129	0.566		0.4024	0.5718		0.6829	0.3565		0.5596	0.529
0.538	0.5764		0.3112	0.3829		0.6596	0.3456		0.4786	0.5838
0.5201	0.5905		0.2174	0.3866		0.6467	0.4078		0.6237	0.5715
0.5636	0.6105		0.2363	0.389		0.5823	0.4695		0.4025	0.4978
0.568	0.5859		0.3521	0.3695		0.6017	0.4538		0.4061	0.5105
0.5467	0.5428		0.3008	0.4562		0.5768	0.4673		0.4737	0.557
0.4649	0.6206		0.4732	0.4584		0.6467	0.3698		0.4972	0.5819
0.5477	0.5721		0.3202	0.3654		0.6405	0.4043		0.4308	0.481
0.4829	0.592		0.4455	0.3707		0.6552	0.4112		0.4588	0.574
0.5679	0.5729		0.516	0.3695		0.6204	0.4479		0.5112	0.6515
0.437	0.616		0.5932	0.303		0.6586	0.418		0.4364	0.5964
0.5292	0.6066		0.442	0.437		0.6617	0.441		0.4778	0.5873
0.6043	0.5211		0.595	0.4557		0.6401	0.3634		0.4853	0.4734
0.7876	0.5918		0.4345	0.041		0.6056	0.4455		0.5425	0.5178
0.6469	0.5981		0.5676	0.2175		0.6714	0.4014		0.4331	0.5487
0.6794	0.6536		0.6911	0.3933		0.66	0.4184		0.4443	0.5759
0.4725	0.4694		0.67	0.4174		0.5765	0.4637		0.262	0.5203
0.3918	0.3908		0.5768	0.459		0.6688	0.4361		0.2902	0.5408
0.5061	0.5625		0.4751	0.3878		0.6722	0.4519		0.4094	0.4549
0.502	0.4897		0.6213	0.3992		0.6957	0.3951		0.4091	0.5737
0.5158	0.5334		0.6296	0.4535		0.6354	0.4676		0.5557	0.7028
0.6495	0.5278		0.6085	0.3858		0.6469	0.4563		0.4176	0.5614
0.6094	0.5086		0.5083	0.4184		0.6534	0.4268		0.4556	0.548
0.4716	0.5113		0.6737	0.4915		0.6888	0.3929		0.4304	0.5353
0.4376	0.3443		0.6322	0.462		0.726	0.3544		0.5126	0.5627
0.5274	0.5409		0.5548	0.4606		0.1562	0.4703		0.4006	0.5699
0.4243	0.405		0.5836	0.4605		0.571	0.5272		0.4981	0.5698
0.5693	0.5371		0.6155	0.4647		0.4589	0.5348		0.4704	0.5746
0.5083	0.5433		0.5502	0.4076		0.381	0.5343		0.621	0.5059
0.6164	0.5332		0.5882	0.4414		0.1731	0.398		0.7377	0.5049
0.4842	0.4732		0.5775	0.4242		0.704	0.4405		0.749	0.5659
0.509	0.4832		0.5924	0.4769		0.5976	0.3988		0.4678	0.5593
0.4538	0.4304		0.5866	0.4646		0.6678	0.6858		0.935	0.4295
0.5684	0.4643		0.4758	0.4511		0.5238	0.5396		0.9816	0.4026
0.4575	0.5552		0.6189	0.4479		0.5787	0.51		0.9278	0.4432
0.5743	0.4858		0.5126	0.395		0.6337	0.4864		0.9921	0.4616
0.4766	0.4606		0.5113	0.4336		0.2678	0.7292		0.9274	0.3826
0.7437	0.3942		0.496	0.4806		0.5307	0.6583		0.8995	0.4178
0.4681	0.4613		0.4845	1		0.5228	0.6153		0.9309	0.4836
0.4712	0.399		0.2658	0.5931		0.6686	0.425		0.9115	0.4278
0.5414	0.4747		0.4379	0.539		0.8061	0.6394		0.9338	0.4317
0.2969	0.4708		0.3678	0.5304		0.7203	0.542		0.9843	0.445
0.5532	0.4707		0.5402	0.5538		0.5174	0.3284		0.9579	0.4448
0.5792	0.4779		0.5782	0.5009		0.5498	0.5188		0.9594	0.4709
0.5981	0.4914		0.6409	0.4731		0.6603	0.5458		0.9187	0.4044
0.6293	0.5003		0.6861	0.6022		0.5326	0.3613		0.923	0.4345
0.4552	0.4415		0.6838	0.5322		0.5182	0.4478		0.9418	0.4076
0.5606	0.3511		0.5012	0.5499		0.728	0.5097		0.9372	0.4772
0.5494	0.5084		0.5029	0.7397		0.5806	0.4748		0.893	0.4788
0.4353	0.3502		0.6117	0.592		0.702	0.5053		0.9643	0.4656
0.4384	0.4087		0.6998	0.4697		0.6352	0.5719		0.1537	0.1855
0.5161	0.4776		0.6452	0.4767		0.6734	0.4778		0.5846	0.3199
0.5	0.3998		0.6271	0.4843		0.6062	0.5936		0.4845	0.2947
0.5425	0.4932		0.579	0.5702		0.5498	0.5792		0.5611	0.3568
0.5913	0.4322		0.4924	0.4957		0.5074	0.524		0.5137	0.3309
0.506	0.4126		0.5337	0.5136		0.6467	0.5761		0.4835	0.348
0.5339	0.4158		0.5681	0.4828		0.6405	0.5872		0.4184	0.3093
0.5359	0.4947		0.6429	0.3447		0.4854	0.6191		0.533	0.3358
0.5481	0.4989		0.5805	0.4458		0.5699	0.6387		0.6104	0.358
0.5983	0.4752		0.5366	0.4361		0.4387	0.672		0.5009	0.3522
0.6973	0.423		0.5268	0.421		0.4735	0.5171		0.636	0.3851
0.635	0.4625		0.6059	0.3926		0.6674	0.5013		0.5772	0.3287
0.5198	0.3844		0.651	0.4786		0.7654	0.5266		0.5819	0.3528
0.5115	0.4396		0.5821	0.6128		0.7309	0.5684		0.5281	0.401
0.4593	0.3936		0.5668	0.5694		0.6342	0.4883		0.6116	0.3558
0.6051	0.505		0.6415	0.2532		0.8457	0.5046		0.6457	0.3784
0.5427	0.4089		0.7474	0.4149		0.6863	0.576		0.5853	0.3311
0.686	0.4504		0.6962	0.3009		0.7364	0.5627		0.6137	0.3584
0.5264	0.4678		0.6753	0.3951		0.7089	0.4907		0.578	0.4067
0.5658	0.4453		0.6125	0.4204		0.5001	0.4872		0.4982	0.3619
0.4426	0.4332		0.656	0.4008		0.8232	0.4088		0.5921	0.3762
0.6281	0.5253		0.7002	0.3721		0.5716	0.5926		0.5405	0.3862
0.6374	0.4715		0.7544	0.3481		0.6386	0.4689		0.6085	0.4059
0.5652	0.457		0.6635	0.3813		0.8007	0.5298		0.6563	0.4222
0.4483	0.4154		0.6482	0.3271		0.5173	0.499		0.5646	0.3301
0.6042	0.4561		0.641	0.4002		0.5975	0.5365		0.492	0.3479
0.5568	0.4438		0.6526	0.3246		0.6621	0.4946		0.5201	0.3175
0.4723	0.4745		0.7043	0.4052		0.6377	0.3938		0.5517	0.2782
0.4004	0.4816		0.6807	0.3388		0.7864	0.589		0.5452	0.3167
0.4712	0.5148		0.8156	0.3376		0.7325	0.4622		0.5018	0.3442
0.4694	0.5231		0.6436	0.3092		0.8525	0.5142		0.4063	0.2845
0.5102	0.5128		0.6663	0.385		0.7254	0.5644		0.4972	0.3502
0.4702	0.4084		0.6713	0.3797		0.6937	0.5459		0.4888	0.3464
0.7926	0.3938		0.7576	0.3732		0.7947	0.5478		0.6169	0.3178
0.399	0.5087		0.7081	0.4033		0.7161	0.5817		0.5652	0.3405
0.4838	0.4306		0.686	0.4068		0.6821	0.4114		0.5117	0.3275
0.271	0.4658		0.6274	0.3585		0.7072	0.6082		0.4589	0.3743
0.2819	0.4356		0.6971	0.3849		0.7629	0.5043		0.5274	0.3099
0.5123	0.4461		0.6448	0.3717		0.7955	0.4659		0.5089	0.3235
0.3278	0.4773		0.6828	0.33		0.7835	0.4626		0.5984	0.3427
0.4716	0.5577		0.7473	0.3168		0.6398	0.4599		0.5476	0.357
0.5048	0.4902		0.6786	0.3387		0.6701	0.5144		0.5965	0.4191
0.4045	0.4367		0.6195	0.3041		0.6918	0.49		0.5545	0.3905
0.4041	0.4369		0.7273	0.3634		0.806	0.635		0.6025	0.4649
0.4409	0.5016		0.6677	0.3284		0.1267	0.248		0.5045	0.4098
0.5288	0.469		0.6984	0.3017		0.5145	0.5241		0.5412	0.4281
0.3539	0.4454		0.6382	0.3321		0.766	0.3525		0.5252	0.3446
0.5306	0.4639		0.7486	0.3031		0.465	0.4431		0.546	0.4187
0.4165	0.4737		0.7362	0.3025		0.6704	0.5432		0.6197	0.4194
0.4846	0.3659		0.6515	0.3298		0.5576	0.5192		0.6296	0.4243
0.3999	0.4134		0.6617	0.305		0.4073	0.3973		0.5648	0.4318
0.3697	0.4657		0.7237	0.3391		0.5111	0.4707		0.7177	0.3456
0.5442	0.4638		0.6604	0.353		0.6228	0.356		0.6513	0.4038
0.4861	0.5546		0.6715	0.4272		0.5445	0.4062		0.6342	0.4066
0.4811	0.4488		0.7061	0.4006		0.8554	0.2923		0.629	0.3664
0.4395	0.504		0.7009	0.36		0.621	0.4863		0.6823	0.304
0.356	0.457		0.7173	0.308		0.7412	0.4176		0.6205	0.436
0.298	0.3822		0.6937	0.3721		0.5474	0.4583		0.6656	0.3215
0.4342	0.4333		0.6044	0.2951		0.5093	0.5937		0.6408	0.3891
0.5086	0.4234		0.655	0.4123		0.7262	0.6311		0.6327	0.3909
0.497	0.4356		0.6347	0.3836		0.5707	0.5185		0.7108	0.3354
0.3745	0.4132		0.639	0.4291		0.5241	0.425		0.5641	0.4692
0.3622	0.4637		0.5539	0.4262		0.4887	0.4582		0.7147	0.3786
0.3409	0.4802		0.6604	0.4176		0.2909	0.4877		0.595	0.4457
0.4125	0.4451		0.6058	0.3793		0.5422	0.614		0.5923	0.3465
0.4621	0.4606		0.7422	0.3861		0.6208	0.5847		0.5969	0.2921
0.2128	0.4146		0.6461	0.4082		0.5398	0.5884		0.5141	0.3414
0.4107	0.4162		0.7101	0.3238		0.6512	0.5682		0.6938	0.4168
0.4704	0.4537		0.609	0.3242		0.6683	0.6629		0.594	0.3616
0.3754	0.3933		0.5719	0.3762		0.6396	0.6213		0.5693	0.4008
0.363	0.3823		0.755	0.3018		0.5057	0.6502		0.6802	0.349
0.4327	0.3991		0.6712	0.3322		0.4236	0.4937		0.3183	0.412
0.4694	0.4553		0.7365	0.3346		0.5005	0.452		0.6502	0.4193
0.3899	0.4813		0.5996	0.3166		0.8159	0.5348		0.6296	0.4231
0.3502	0.4146		0.7371	0.323		0.456	0.546		0.6377	0.3942
0.5586	0.4973		0.6267	0.2958		0.4844	0.5388		0.6004	0.4475
0.6171	0.5076		0.6932	0.348		0.5495	0.6024		0.6182	0.3803
0.5369	0.4718		0.7304	0.3439		0.5059	0.6109		0.5155	0.3095
0.6174	0.4835		0.6317	0.3567		0.5509	0.5777		0.6312	0.4133
0.6327	0.5378		0.6575	0.2974		0.5343	0.615		0.6335	0.3188
0.4467	0.4573		0.6607	0.3229		0.6456	0.508		0.5358	0.3836
0.4379	0.3404		0.6669	0.3474		0.6814	0.5716		0.6644	0.4258
0.5405	0.4368		0.6474	0.3235		0.737	0.523		0.65	0.4279
0.5224	0.5145		0.685	0.3621		0.4884	0.6639		0.5551	0.3857
0.6524	0.4842		0.6093	0.3318		0.7866	0.5829		0.607	0.4006
0.6726	0.5436		0.6406	0.2803		0.1045	0.2385		0.7537	0.4643
0.7209	0.509		0.5142	0.253		0.21	0.3261		0.6209	0.4124
0.6595	0.539		0.629	0.2884		0.5606	0.4617		0.5444	0.3985
0.5554	0.6295		0.7048	0.2985		0.5641	0.5199		0.5948	0.4299
0.5974	0.5997		0.6637	0.3017		0.6706	0.4586		0.6407	0.3947
0.5911	0.8492		0.5689	0.3445		0.6264	0.4833		0.67	0.4577
0.4809	0.6516		0.7439	0.3528		0.6988	0.5082		0.5984	0.4262
0.5598	0.5996		0.6654	0.3201		0.6389	0.4975		0.6199	0.4932
0.6976	0.5907		0.7003	0.2741		0.6101	0.4721		0.6505	0.4249
0.6225	0.6227		0.6485	0.3514		0.6201	0.5347		0.6267	0.4703
0.6462	0.6241		0.7402	0.3014		0.5417	0.4892		0.5067	0.4563
0.5275	0.654		0.6775	0.3295		0.6223	0.515		0.7572	0.5069
0.709	0.6757		0.7471	0.3631		0.6776	0.5545		0.753	0.521
0.6464	0.6031		0.7972	0.3777		0.6291	0.5243		0.7502	0.4984
0.7112	0.5835		0.6636	0.291		0.6845	0.5414		0.7942	0.5167
0.5916	0.692		0.7376	0.2765		0.6375	0.5526		0.7172	0.6175
0.5696	0.5861		0.6613	0.3099		0.5936	0.4915		0.7203	0.49
0.4343	0.6306		0.6146	0.2877		0.6571	0.5253		0.7346	0.4685
0.897	0.2353		0.6905	0.3192		0.2391	0.9309		0.6809	0.4849
0.5811	0.3607		0.7165	0.2738		0.0334	0.8234		0.7378	0.5765
0.7039	0.3754		0.7126	0.2842		0.088	0.8829		0.6828	0.6689
0.5987	0.4313		0.7884	0.3169		0.9587	0.3782		0.5786	0.4933
0.519	0.4972		0.633	0.2687		0.963	0.5058		0.7151	0.5351
0.514	0.4826		0.6492	0.3027		0.9536	0.4762		0.7142	0.3098
0.5008	0.6151		0.6543	0.3342		0.9156	0.537		0.8594	0.3793
0.4997	0.5554		0.6886	0.2965		0.9402	0.5508		1	0.4723
0.5396	0.5063		0.6638	0.2535		0.9582	0.5189		0.9975	0.4129
0.567	0.4735		0.5959	0.328		0.9538	0.545		0.7586	0.3191
0.7075	0.4439		0.6856	0.3041		0.9184	0.545		0.8606	0.4123
0.7518	0.4708		0.759	0.2676		0.9284	0.5231		0.8664	0.3703
0.6874	0.4493		0.6726	0.3422		0.9082	0.5298		0.9757	0.4554
0.7306	0.4934		0.8426	0.3865		0.9226	0.5647		1	0.4433
0.7068	0.4733		0.7909	0.3836		0.8887	0.601		0.9414	0.3831
0.779	0.437		0.6807	0.3702		0.881	0.6004		1	0.4748
0.6362	0.4744		0.5048	0.1916		0.8881	0.6417		0.9506	0.3452
0.4246	0.6286		0.6569	0.4729		0.8624	0.5479		0.8303	0.4568
0.5205	0.5243		0.8183	0.3074		0.897	0.6173		0.81	0.434
0.9922	0.4288		0.4395	0.2895		0.881	0.6584		0.8549	0.2834
0.6012	0.6188		0.7197	0.3408		0.9016	0.6092		0.7685	0.5003
0.6296	0.5527		0.7852	0.5337		0.8735	0.6403		0.7313	0.4841
0.5159	0.5883		0.7784	0.3139		0.8702	0.5415		0.817	0.4669
0.5173	0.6133		0.9681	0.3255		0.9162	0.4055		0.994	0.5344
0.5023	0.5881		0.7006	0.3776		0.9956	0.5518		0.9049	0.3714
0.5161	0.5717		0.6876	0.3881		0.773	0.5111		0.8224	0.5228
0.5662	0.5466		0.7237	0.3176		0.8644	0.503		0.8314	0.4134
0.526	0.6278		0.6758	0.3958		0.8286	0.4334		0.7108	0.469
0.4555	0.6315		0.7419	0.2478		0.7662	0.3781		0.6249	0.463
0.3901	0.6475		0.7728	0.3182		0.8296	0.3861		0.7879	0.4055
0.458	0.5776		0.6715	0.4387		0.8513	0.447		0.8059	0.4826
0.4511	0.6022		0.6923	0.3748		0.8914	0.4117		0.9006	0.5005
0.4173	0.6023		0.6219	0.6293		0.841	0.5067		0.7177	0.4168
0.4846	0.5941		0.567	0.2921		0.8064	0.3662		0.809	0.4623
0.4112	0.4968		0.5919	0.333		0.9223	0.4358		1	0.3985
0.5663	0.5813		0.7288	0.3859		0.8447	0.4878		0.9011	0.5068
0.3999	0.5909		0.8521	0.5296		0.8005	0.5294		0.7915	0.5009
0.4403	0.5225		0.7013	0.3711		0.9813	0.3958		0.8539	0.4994
0.4884	0.5532		0.7514	0.3182		0.9026	0.3866		0.708	0.3853
0.5007	0.5462		0.748	0.3372		1	0.4199		0.8253	0.4533
0.4902	0.5724		0.6423	0.35		0.8609	0.4591		0.8058	0.4318
0.797	0.6446		0.7526	0.3579		0.8982	0.4757		0.9745	0.4304
0.7568	0.5834		0.6316	0.3392		0.9427	0.4234		0.9234	0.519
0.9442	0.5403		0.6731	0.3991		0.8691	0.4765		1	0.4675
0.8283	0.5919		0.998	0.3898		0.8206	0.4393		0.8621	0.4298
0.6927	0.616		0.7072	0.3246		0.8247	0.4812		0.7956	0.3662
0.8137	0.6037		0.7574	0.2625		0.8295	0.4701		0.9818	0.4825
0.8422	0.6129		0.8309	0.4024		0.8617	0.3997		0.823	0.3843
0.9063	0.4394		0.668	0.288		0.886	0.4565		0.1198	0.2334
0.7866	0.5578		0.7521	0.33		0.9623	0.4871		0.402	0.3063
0.7222	0.6543		0.7574	0.3475		0.9418	0.3826		0.5121	0.3458
0.6975	0.5895		0.6618	0.3101		0.8367	0.4095		0.5366	0.2555
0.8067	0.6176		0.6405	0.4155		0.9101	0.4256		0.4757	0.3803
0.7476	0.6788		0.6964	0.4021		0.9389	0.4104		0.3667	0.3927
0.7959	0.6082		0.8123	0.5189		0.9055	0.3409		0.4132	0.3284
0.7803	0.6207		0.5228	0.4747		0.9473	0.5087		0.3446	0.4336
0.8428	0.5214		0.6482	0.3031		0.8554	0.4767		0.423	0.4339
0.7566	0.5471		0.6915	0.3489		0.9832	0.4987		0.3568	0.4298
1	0.5362		0.7971	0.5172		0.8885	0.4506		0.3141	0.4399
0.676	0.6063		0.8791	0.3469		0.9812	0.4259		0.3767	0.4768
0.927	0.5581		0.9033	0.3203		0.8586	0.4863		0.4142	0.4208
0.6878	0.6435		0.5627	0.3303		0.8543	0.4526		0.4	0.4397
0.7416	0.5696		0.7872	0.4295		0.8905	0.4674		0.4118	0.4054
0.6819	0.6371		0.5939	0.4555		0.8166	0.391		0.3279	0.4407
0.9122	0.4775		0.7352	0.4087		0.9146	0.479		0.4092	0.3938
0.8128	0.6445		0.6474	0.4447		0.9044	0.5007		0.4041	0.423
0.6492	0.5854		0.7602	0.9837		0.9648	0.4554		0.452	0.4047
0.7197	0.6553		0.6166	0.3366		0.9415	0.4356		0.4587	0.4173
0.802	0.5974		0.7565	0.4014		0.9181	0.3866		0.3637	0.405
0.934	0.5089		0.7458	0.3377		0.9099	0.4987		0.4175	0.4668
0.9894	0.6229		0.8287	0.3244		1	0.5102		0.4265	0.3995
0.7318	0.6447		0.7645	0.3788		0.8801	0.5018		0.3708	0.4492
0.8233	0.6355		0.8371	0.5863		0.8185	0.485		0.4276	0.4839
0.7111	0.681		0.8604	0.6094		0.8304	0.487		0.3492	0.5019
0.6664	0.5461		0.7697	0.4357		0.8527	0.48		0.3751	0.4721
0.8059	0.5987		0.9595	0.4533		0.9014	0.4615		0.3573	0.5341
0.8848	0.5691		0.979	0.4703		0.8263	0.508		0.3438	0.3725
0.8492	0.5917		0.8586	0.5161		0.856	0.4377		0.4299	0.4642
0.6935	0.6633		0.946	0.4685		0.7656	0.4242		0.4662	0.4074
0.746	0.6612		1	0.2529		0.8014	0.4713		0.4923	0.3937
0.9264	0.5503		0.8923	0.4296		0.9246	0.4546		0.4049	0.3996
0.9199	0.5418		0.9637	0.5913		0.8241	0.4086		0.3765	0.475
0.9996	0.4788		0.8881	0.4749		0.8811	0.4347		0.499	0.4278
0.9394	0.4898		0.8381	0.4017		0.765	0.4816		0.5759	0.4823
0.9397	0.4751		0.8677	0.4145		0.9606	0.45		0.6055	0.4819
0.8472	0.6274		0.8465	0.5056		0.93	0.4959		0.6261	0.4755
0.837	0.6095		0.8684	0.4426		0.9344	0.4176		0.5635	0.4777
0.8458	0.5842		0.9343	0.5175		0.9176	0.4473		0.7066	0.4444
0.7575	0.6009		0.9013	0.4429		0.9221	0.4465		0.6956	0.4904
0.7658	0.592		0.9181	0.3994		0.8188	0.4665		0.7434	0.5764
0.7091	0.5746		0.9142	0.528		0.7425	0.3964		0.7078	0.5285
0.6296	0.5886		0.9709	0.4201		0.9213	0.501		0.5404	0.4998
0.7936	0.5229		0.9599	0.5448		0.8488	0.5185		0.6752	0.4807
0.4833	0.5721		0.8615	0.3903		0.9386	0.3651		0.678	0.465
0.594	0.6709		0.9538	0.4374		0.8366	0.4638		0.6473	0.5321
0.463	0.5489		0.9063	0.4535		0.9215	0.3695		0.6643	0.4436
0.6662	0.5397		0.9815	0.2682		1	0.3778		0.6595	0.5356
0.5728	0.587		0.8618	0.2865		0.9093	0.4575		0.6625	0.4837
0.6204	0.5633		1	0.378		0.8788	0.396		0.5362	0.5361
0.5312	0.6873		0.8751	0.41		0.7774	0.4774		0.5913	0.5032
0.4191	0.4953		0.8597	0.4885		0.8347	0.5486		0.672	0.5255
0.5962	0.6666		0.8661	0.4241		0.8512	0.4637		0.6517	0.5211
0.6746	0.5491		1	0.3488		0.9191	0.407		0.6351	0.5227
0.7465	0.5913		0.9366	0.4389		0.8606	0.455		0.744	0.5593
0.4132	0.561		0.9095	0.4571		0.8705	0.3994		0.6651	0.6351
0.377	0.5162		0.9806	0.3728		0.9852	0.3256		0.6131	0.5486
0.36	0.5796		1	0.5556		0.5824	0.4468		0.6692	0.5693
0.6533	0.7169		0.8506	0.5109		0.5015	0.5524		0.6466	0.5389
0.5298	0.7084		1	0.2904		0.5445	0.5973		0.6916	0.6016
0.4713	0.6465		0.9991	0.211		0.5178	0.5454		0.6663	0.5372
0.8931	0.434		0.841	0.3564		0.5654	0.6535		0.7028	0.6295
0.5989	0.5281		0.9525	0.4419		0.5582	0.5415		0.6253	0.566
0.5563	0.6068		0.8057	0.5162		0.5608	0.5093		0.5877	0.5296
0.3936	0.5654		0.6671	0.3298		0.3923	0.6831		0.6465	0.6435
0.5068	0.6928		0.8139	0.3959		0.9959	0.5174		0.5592	0.5532
0.6595	0.5769		0.4992	0.4101		0.9268	0.5522		0.5543	0.5893
0.5148	0.5952		0.732	0.403		0.9883	0.5395		0.595	0.565
0.5631	0.4971		0.6798	0.3427		0.9905	0.4658		0.6298	0.6015
0.524	0.6642		0.729	0.4125		0.9674	0.5076		0.6087	0.5852
0.6679	0.5729		0.7935	0.3937		1	0.5015		0.6394	0.5606
0.5117	0.6014		0.6896	0.4416		1	0.4094		0.593	0.5735
0.8532	0.5244		0.7681	0.4976		0.9264	0.496		0.589	0.6012
0.4196	0.5776		0.7539	0.4129		0.9175	0.5568		0.6634	0.5937
0.4584	0.6908		0.7497	0.3975		0.907	0.4952		0.6433	0.6036
0.6632	0.6265		0.6875	0.4271		0.9787	0.4751		0.5313	0.59
0.5361	0.2118		0.8599	0.3674		0.9513	0.5622		0.7647	0.5162
0.5304	0.2837		0.747	0.4337		0.6181	0.6749		0.7894	0.474
0.5902	0.2585		0.6637	0.4076		0.5503	0.6734		0.7396	0.3431
0.7705	0.3275		0.7309	0.4949		0.5054	0.6634		0.7557	0.4229
0.7615	0.257		0.8254	0.4012		0.7247	0.6396		0.8302	0.4068
0.5717	0.2509		0.797	0.3637		0.9744	0.5151		0.7799	0.3485
0.5968	0.3696		0.6694	0.4269		0.937	0.4728		0.8276	0.4176
0.6892	0.2957		0.8182	0.367		1	0.5141		0.8025	0.3716
0.6786	0.4003		0.7729	0.4629		0.5852	0.6786		0.7926	0.4583
0.7701	0.4503		0.9933	0.6756		1	0.4404		0.8033	0.4293
0.7847	0.3187		0.708	0.3039		0.9206	0.4532		0.7728	0.3827
0.6338	0.3878		0.641	0.4575		0.6269	0.6294		0.8308	0.4854
0.7156	0.461		0.7249	0.4736		0.9893	0.5146		0.8824	0.4417
0.785	0.3402		0.8078	0.3348		0.9389	0.5225		0.8735	0.463
0.7853	0.4224		0.7849	0.4434		0.7977	0.5364		0.8213	0.45
0.6765	0.3499		0.7109	0.3122		0.9517	0.4587		0.7887	0.4412
0.6866	0.3982		0.4508	0.233		1	0.4963		0.7786	0.3908
0.64	0.3436		0.6481	0.4117		0.9816	0.4881		0.8467	0.4456
0.604	0.2621		0.6809	0.4008		0.9556	0.5821		0.8945	0.4733
0.7986	0.3154		0.5594	0.4117		0.9471	0.5846		0.8633	0.4454
0.6198	0.2417		0.5185	0.4157		0.7975	0.6254		0.7727	0.451
0.6074	0.3963		0.76	0.4176		0.509	0.4843		0.7779	0.4419
0.7368	0.4158		0.6847	0.4107		0.5634	0.4964		0.7892	0.5129
0.7177	0.3211		0.5673	0.348		0.5599	0.4698		0.7633	0.9687
0.6009	0.2862		0.7082	0.3037		0.5445	0.5182		0.0339	0.996
0.6711	0.3901		0.8242	0.3674		0.5836	0.5553		0.5077	0.6092
0.5417	0.2956		0.7543	0.3901		0.6454	0.5201		0.6025	0.6065
0.6884	0.3959		0.5658	0.3762		0.5936	0.5991		0.6125	0.6959
0.7805	0.3755		0.6701	0.3288		0.5855	0.4467		0.6241	0.6205
0.671	0.2982		0.5861	0.3235		0.6297	0.4508		0.6093	0.6516
0.6609	0.4029		0.6512	0.3643		0.636	0.574		0.6033	0.6722
0.8359	0.2155		0.3155	0.3845		0.6547	0.4976		0.6537	0.6906
0.8548	0.4663		0.9073	0.3716		0.6072	0.5187		0.6105	0.7008
0.835	0.3513		0.901	0.279		0.639	0.4997		0.547	0.7154
0.8378	0.4464		0.6147	0.3439		0.6205	0.4676		0.6004	0.667
0.7597	0.3952		0.6458	0.3403		0.6071	0.4903		0.5467	0.6168
0.8034	0.3877		0.6699	0.3981		0.6625	0.4229		0.5996	0.6705
0.7635	0.4523		0.7879	0.2186		0.6605	0.5072		0.6949	0.6246
0.8563	0.4655		0.7434	0.2608		0.6543	0.5284		0.6565	0.6732
0.796	0.4451		0.6372	0.2819		0.6796	0.5936		0.644	0.681
0.8734	0.4403		0.7559	0.3497		0.6528	0.6328		0.5774	0.6458
0.8748	0.5174		0.6111	0.3624		0.6916	0.6403		0.6364	0.6843
0.9126	0.5107		0.6495	0.3458		0.6241	0.6463		0.6776	0.6533
0.8534	0.5431		0.6889	0.3911		0.7578	0.2824		0.668	0.6498
0.7916	0.4985		0.5971	0.4568		0.7433	0.3728		0.5919	0.6316
0.8049	0.5348		0.6146	0.3235		0.8751	0.3026		0.6891	0.6323
0.8727	0.5544		0.5969	0.3333		0.9516	0.2758		0.6426	0.6553
0.8008	0.4497		0.3936	0.4246		0.8871	0.5073		0.5946	0.6092
0.7538	0.48		0.6077	0.4814		1	0.4889		0.6431	0.6325
0.8629	0.4966		0.7512	0.4117		0.9363	0.5043		0.6747	0.6843
0.7763	0.4615		0.7621	0.3787		1	0.2767		0.672	0.692
0.8049	0.4298		0.6087	0.5131		0.9217	0.386		0.6369	0.6409
0.751	0.4378		0.7905	0.3796		0.9415	0.5574		0.6438	0.6244
0.8148	0.5138		0.6482	0.4303		0.8634	0.4191		0.6431	0.6699
0.7916	0.4214		0.6293	0.4048		1	0.3636		0.5741	0.6238
0.7887	0.4361		0.6735	0.4129		0.953	0.4156		0.5104	0.6563
0.6885	0.3907		0.8065	0.4578		0.9499	0.3715		0.5221	0.6429
0.7316	0.4233		0.5157	0.3208		1	0.3595		0.4424	0.6185
0.6895	0.4313		0.7249	0.2849		1	0.3808		0.4787	0.6752
0.711	0.4968		0.6487	0.4242		0.8506	0.462		0.7611	0.7107
0.7798	0.4671		0.849	0.3166		0.9293	0.4134		0.5572	0.6595
0.7578	0.4904		0.6178	0.4374		0.8019	0.4613		0.4624	0.6779
0.701	0.4126		0.7306	0.4114		1	0.3896		0.393	0.6897
0.7497	0.4406		0.74	0.4006		0.9506	0.3663		0.4802	0.6746
0.7518	0.4519		0.5196	0.4331		0.9338	0.4757		0.4827	0.6539
0.7987	0.4419		0.5232	0.4173		1	0.5015		0.4391	0.6415
0.7594	0.5225		0.7285	0.4474		0.9884	0.3641		0.5439	0.6442
0.7583	0.5594		0.596	0.451		1	0.4034		0.4605	0.657
0.7423	0.4802		0.945	0.2597		1	0.3043		0.4707	0.6318
0.7319	0.5281		0.6206	0.3329		0.9221	0.4489		0.4473	0.7235
0.7669	0.4704		0.5661	0.3688		0.8488	0.4879		0.4297	0.575
0.8048	0.4823		0.6989	0.4103		1	0.4195		0.5432	0.5758
0.6989	0.4897		0.6644	0.3934		1	0.3486		0.4717	0.5866
0.8074	0.5207		0.7204	0.268		1	0.4376		0.5123	0.5713
0.7849	0.5936		0.6243	0.3708		0.9782	0.4294		0.5573	0.5741
0.7649	0.5421		0.6561	0.3787		1	0.3387		0.4455	0.5479
0.7603	0.5378		0.7162	0.3471		0.8599	0.406		0.4687	0.611
0.7783	0.5379		0.4142	0.3445		0.944	0.4479		0.4338	0.5843
0.798	0.5949		0.7446	0.3532		1	0.3316		0.4717	0.5844
0.7533	0.5225		0.6941	0.3059		1	0.4449		0.4712	0.532
0.7626	0.5636		0.7084	0.3607		0.8559	0.4695		0.4935	0.5796
0.8108	0.5712		0.8406	0.3563		1	0.5464		0.6335	0.5792
0.7514	0.5582		0.7835	0.4029		1	0.4105		0.6023	0.6045
0.7681	0.6008		0.7759	0.3586		0.9737	0.3874		0.5131	0.535
0.794	0.5549		0.6275	0.3024		0.9233	0.4234		0.8392	0.4654
0.8043	0.5029		0.7754	0.5086		0.9746	0.5564		0.8892	0.4949
0.757	0.5132		0.7319	0.4288		0.8875	0.4897		0.9651	0.4264
0.7181	0.5384		0.7395	0.3945		1	0.4497		0.6905	0.4532
0.7124	0.5528		0.5862	0.3683		0.9933	0.4255		0.8555	0.4316
0.813	0.6059		0.8345	0.3832		0.9329	0.5277		0.7326	0.5009
0.7284	0.4676		0.7118	0.4083		1	0.4964		0.8126	0.3646
0.7038	0.5078		0.7432	0.3264		1	0.4049		0.8251	0.5148
0.722	0.5219		0.6995	0.3884		1	0.5326		0.6776	0.4955
0.7817	0.5521		0.589	0.3918		0.9618	0.4242		0.9239	0.4784
0.7835	0.5623		0.7178	0.3728		0.8796	0.4532		0.9817	0.4966
0.7466	0.5412		0.7374	0.3975		1	0.4792		1	0.4146
0.77	0.6001		0.792	0.3904		0.9877	0.4272		0.9793	0.5208
0.7685	0.5849		0.7818	0.2744		1	0.4507		1	0.4036
0.7948	0.5997		0.6569	0.4058		1	0.4335		0.9888	0.45
0.7649	0.5164		0.6996	0.4061		0.9129	0.5485		1	0.468
0.7718	0.5609		0.788	0.3299		0.9421	0.5364		1	0.495
0.7566	0.5755		0.8108	0.3756		0.8667	0.5297		1	0.4618
0.7713	0.5901		0.7802	0.3367		0.8656	0.418		0.8735	0.5877
0.794	0.5391		0.8471	0.3448		1	0.5855		0.9641	0.4371
0.8083	0.5498		0.7385	0.3712		0.8963	0.4298		1	0.4056
0.7693	0.5843		0.7488	0.3263		1	0.5005		0.9738	0.429
0.749	0.5933		0.7112	0.3381		0.9764	0.4888		1	0.447
0.784	0.5227		0.7421	0.928		1	0.5266		1	0.4763
0.8585	0.5913		0.726	0.3556		1	0.466		0.9458	0.4841
0.8433	0.5501		0.6108	0.3577		1	0.3392		1	0.523
0.916	0.4621		0.7205	0.4404		0.9995	0.3767		0.8414	0.5109
0.7967	0.5136		0.66	0.365		0.9306	0.4256		0.8134	0.4448
0.8136	0.5686		0.5822	0.3895		0.9358	0.5322		1	0.4245
0.8813	0.5283		0.662	0.3672		0.9524	0.4968		1	0.4415
0.8037	0.5529		1	0.2727		0.9907	0.4775		0.9232	0.5238
0.8617	0.5392		0.7675	0.3619		0.9589	0.5095		0.9766	0.5244
0.8252	0.5649		0.5704	0.334		0.9547	0.4947		1	0.4588
0.8706	0.5139		0.5492	0.263		1	0.4505		0.8759	0.4919
0.9561	0.5099		0.6324	0.4795		1	0.6428		1	0.4619
0.83	0.5617		0.6305	0.4445		0.9823	0.4579		1	0.4451
0.8398	0.5137		0.3988	0.4595		1	0.5259		0.8278	0.4467
0.9021	0.5253		0.3735	0.3878		1	0.5303		1	0.4704
0.7956	0.5116		0.3553	0.4412		0.9151	0.3992		0.9855	0.7091
0.768	0.4859		0.5165	0.4511		0.984	0.4259		1	0.16
0.8378	0.5326		0.493	0.4442		1	0.4354		0.899	0.4462
0.8236	0.5162		0.4236	0.4552		1	0.4865		1	0.4167
0.8716	0.4869		0.5711	0.4706		1	0.4911		0.9017	0.3937
0.7682	0.5077		0.6612	0.3391		1	0.4907		1	0.421
0.9318	0.5386		0.4535	0.3428		1	0.526		1	0.4612
0.9314	0.5139		0.5599	0.391		1	0.4234		1	0.4359
0.8441	0.4818		0.4496	0.4354		1	0.4043		0.9909	0.4242
0.8946	0.5125		0.7993	0.3703		1	0.4222		0.9979	0.3597
0.8376	0.5891		0.4193	0.411		0.8728	0.3753		1	0.4295
0.8814	0.5176		0.6593	0.4768		0.9158	0.424		1	0.5012
0.9807	0.5968		0.471	0.4107		1	0.4429		0.8679	0.5211
0.8441	0.5338		0.5125	0.4363		0.9164	0.5033		0.9785	0.4714
0.8323	0.5244		0.6982	0.4456		0.9306	0.4542		1	0.3969
0.9144	0.4698		0.5362	0.4665		0.9322	0.4114		0.9265	0.4316
0.8021	0.5078		0.6004	0.361		0.957	0.4971		0.9108	0.4994
0.9362	0.5452		0.5512	0.3797		0.9276	0.5154		0.9827	0.5137
0.9402	0.494		0.5524	0.4013		1	0.4157		1	0.5369
0.8963	0.5387		0.3934	0.4121		0.8068	0.4544		0.9699	0.4482
0.82	0.4738		0.6227	0.3736		0.9393	0.5		0.9962	0.5078
0.8419	0.5124		0.7347	0.4199		0.9359	0.2343		0.9419	0.4859
0.816	0.5643		0.4731	0.4269		0.8278	0.2468		0.9972	0.4806
0.8476	0.5515		0.6262	0.4967		0.8754	0.3415		1	0.4434
0.8485	0.5185		0.4815	0.4344		0.9192	0.3047		1	0.458
0.8541	0.3784		0.5298	0.4387		0.9066	0.4181		0.9064	0.544
0.8305	0.3419		0.4121	0.6561		0.9146	0.3836		1	0.4487
0.857	0.5779		0.3475	0.5196		0.9061	0.4607		1	0.4688
0.8605	0.5653		0.4094	0.391		0.9246	0.3277		0.8852	0.5225
0.922	0.574		0.6412	0.3604		0.925	0.3897		0.8949	0.5381
0.8242	0.4923		0.685	0.412		0.9614	0.3598		1	0.4859
0.8962	0.5985		0.5377	0.4172		0.8997	0.3704		1	0.5045
0.8464	0.4872		0.739	0.4253		0.9176	0.3849		0.9623	0.4726
0.8845	0.4719		0.6835	0.5928		0.847	0.3819		0.9929	0.4516
0.7765	0.48		0.6883	0.4371		0.8979	0.4517		1	0.3976
0.7454	0.4727		0.7394	0.5152		0.9634	0.4367		0.9716	0.4792
0.8334	0.489		0.778	0.4574		0.8937	0.4742		1	0.4364
0.8559	0.5051		0.6747	0.3289		0.9317	0.4388		0.9672	0.482
0.8004	0.5049		0.7272	0.4073		0.8545	0.4438		1	0.5567
0.8146	0.5242		0.7025	0.3514		0.8481	0.4122		0.9883	0.5254
0.8676	0.5524		0.8088	0.5199		0.8838	0.4282		0.9018	0.4749
0.8521	0.579		0.7215	0.2789		0.8715	0.4622		1	0.45
0.8693	0.5733		0.8298	0.4359		0.8634	0.3773		0.9787	0.4421
0.7674	0.5439		0.7022	0.443		0.8933	0.4406		0.9889	0.4745
0.8323	0.5382		0.7643	0.4333		0.8414	0.4594		0.9472	0.4949
0.8609	0.4742		0.6676	0.3848		0.9285	0.4313		0.9744	0.5277
0.7497	0.5218		0.698	0.4007		0.8946	0.451		1	0.457
0.9431	0.5112		0.6097	0.4264		0.8798	0.4598		0.9681	0.4636
0.6667	0.8617		0.6963	0.3699		0.8544	0.4416		0.8865	0.4187
0.3722	0.1493		0.699	0.4114		0.9465	0.3688		1	0.4337
0.745	0.2591		0.6222	0.3471		0.8725	0.3862		1	0.4886
0.6191	0.2801		0.5724	0.4989		0.8958	0.4887		0.9504	0.4934
0.7385	0.3202		0.6471	0.358		0.8942	0.4074		0.9841	0.4242
0.556	0.3705		0.7137	0.5553		0.9294	0.4969		0.9247	0.4396
0.5763	0.337		0.565	0.5215		0.9009	0.4493		1	0.4677
0.6679	0.3545		0.5829	0.3495		0.8733	0.418		0.9644	0.4438
0.5561	0.4309		0.7753	0.3545		0.9433	0.3927		1	0.4593
0.5151	0.3355		0.6971	0.4657		0.8758	0.4591		1	0.4768
0.654	0.1825		0.7517	0.4398		0.9064	0.4706		0.9405	0.5216
0.8536	0.4701		0.7164	0.5553		0.9049	0.4827		0.8982	0.4324
0.6838	0.3468		0.6102	0.4483		0.9135	0.4293		1	0.4496
0.6266	0.4016		0.7435	0.4154		0.8985	0.4432		0.9709	0.45
0.748	0.4203		0.6059	0.3941		0.8698	0.4124		1	0.434
0.9218	0.4582		0.6655	0.3309		0.9019	0.4432		0.8451	0.5481
0.8839	0.5274		0.7206	0.5207		0.9207	0.4677		0.9936	0.5054
0.9501	0.3684		0.757	0.4038		0.9039	0.4633		0.8923	0.4741
0.4138	0.3899		0.5949	0.3553		0.8925	0.4197		0.9931	0.5196
0.6677	0.3222		0.6199	0.3269		0.8647	0.4925		1	0.4078
0.5026	0.3661		0.7074	0.3687		0.8746	0.4086		0.9388	0.4549
0.9561	0.4495		0.7415	0.4221		0.9105	0.4421		0.9443	0.4929
0.6016	0.3933		0.76	0.4024		0.868	0.4361		1	0.5653
0.6662	0.3369		0.7749	0.3533		0.8885	0.4496		0.9981	0.5496
0.9268	0.4048		0.5803	0.3179		0.8403	0.4416		0.9456	0.4823
1	0.4223		0.7117	0.5428		0.9023	0.451		0.7897	0.3511
0.9598	0.4577		0.5748	0.3994		0.9164	0.4178		1	0.4588
0.8377	0.4452		0.7574	0.4938		0.935	0.4969		0.9935	0.4646
0.9913	0.5042		0.721	0.3893		0.9361	0.4605		0.9266	0.5087
0.9809	0.4337		0.6694	0.4023		0.8839	0.4636		0.9508	0.4762
0.8881	0.3382		0.668	0.4048		0.852	0.4388		1	0.5228
0.9673	0.4705		0.6902	0.6356		0.8923	0.4242		0.9178	0.5083
0.8003	0.5288		0.7399	0.4043		0.9049	0.4362		0.8869	0.4769
0.7897	0.4486		0.7102	0.3446		0.8493	0.4269		0.8865	0.4875
0.8005	0.3618		0.754	0.4295		0.8592	0.4593		0.9204	0.5463
0.7986	0.4284		0.432	0.282		0.9288	0.4872		1	0.4759
0.7761	0.3708		0.5517	0.504		0.8938	0.4349		0.8915	0.5027
0.8252	0.4488		0.6022	0.3151		0.925	0.4491		0.9504	0.5199
0.7565	0.4383		0.6738	0.3732		0.8447	0.4144		1	0.4794
0.7081	0.3276		0.5832	0.3563		0.9005	0.4553		0.9343	0.5326
0.8277	0.4618		0.5532	0.3707		0.9146	0.451		0.9414	0.5248
0.7556	0.4778		0.5175	0.3683		0.9008	0.5049		0.9165	0.4957
0.7559	0.446		0.7028	0.3728		0.839	0.4192		0.99	0.5065
0.8434	0.4521		0.5911	0.4953		0.9163	0.4892		0.9619	0.5611
0.8082	0.5124		0.6717	0.4691		0.9608	0.4892		0.9981	0.5527
0.7635	0.4633		0.6074	0.3293		0.9315	0.4403		0.9973	0.51
0.9683	0.542		0.7246	0.3691		0.8348	0.432		0.9518	0.4918
0.8912	0.4284		0.698	0.3947		0.8545	0.426		0.9401	0.4612
0.8481	0.5081		0.7306	0.4211		0.8586	0.4794		1	0.4764
0.8991	0.5024		0.6619	0.301		0.8746	0.4455		0.9443	0.5002
0.8087	0.454		0.6266	0.2324		0.8964	0.5297		0.9845	0.4477
0.7642	0.5356		0.6403	0.3853		0.8635	0.4358		0.9665	0.5405
0.8344	0.4461		0.5396	0.3392		0.8613	0.4182		1	0.5283
0.8867	0.4933		0.5415	0.3846		0.907	0.5641		0.973	0.5201
0.7785	0.5111		0.5637	0.4029		0.9033	0.4724		0.9593	0.4945
0.7336	0.4596		0.5654	0.3256		0.8945	0.4168		1	0.4661
0.8107	0.5013		0.7695	0.3911		0.8927	0.4301		0.9849	0.51
0.785	0.4839		0.552	0.3339		0.8702	0.4162		1	0.4765
0.8449	0.405		0.665	0.3168		0.8311	0.5344		1	0.3257
0.8241	0.4228		0.7473	0.3337		0.8568	0.5146		1	0.4446
0.7923	0.4782		0.7332	0.3111		0.8752	0.4752		1	0.6011
0.7868	0.4594		0.6244	0.3746		0.9383	0.4612		0.9498	0.5576
0.7444	0.4881		0.7676	0.3437		0.887	0.4596		0.9191	0.5955
0.7574	0.4773		0.5823	0.2914		0.9113	0.3637		0.9393	0.5406
0.8525	0.415		0.4854	0.3159		0.8851	0.5147		1	0.4736
0.7897	0.4472		0.6558	0.3756		0.9588	0.4334		0.9495	0.6418
0.7529	0.5171		0.6906	0.3851		0.8378	0.4304		0.9875	0.4134
0.738	0.3995		0.6413	0.3189		0.9125	0.4949		1	0.4649
0.7396	0.3891		0.5822	0.3394		0.9168	0.4649		0.9961	0.4966
0.7851	0.5036		0.5568	0.2714		0.9042	0.4682		0.9675	0.5381
0.8235	0.4995		0.5765	0.3734		0.8684	0.4784		0.8594	0.549
0.8302	0.5156		0.6794	0.4345		0.9036	0.4876		0.9391	0.4429
0.8422	0.4455		0.6923	0.4393		0.9052	0.4886		0.925	0.5227
0.5535	0.5366		0.436	0.4134		0.9935	0.466		1	0.4916
0.4531	0.4834		0.5333	0.4562		1	0.4364		0.9919	0.4738
0.4293	0.6285		0.5221	0.4487		1	0.4491		1	0.4825
0.4365	0.5158		0.5598	0.3437		0.9931	0.467		0.9855	0.558
0.4543	0.5392		0.5407	0.4326		1	0.4753		0.9919	0.5393
0.4371	0.5841		0.5205	0.4051		0.9665	0.491		1	0.5207
0.5953	0.4828		0.4211	0.4596		0.9696	0.4262		1	0.4917
0.5248	0.5302		0.4554	0.5265		1	0.4738		0.9424	0.55
0.5438	0.5722		0.4925	0.4774		0.9664	0.4666		0.9473	0.4928
0.4682	0.5158		0.5361	0.4368		0.9633	0.4707		0.9526	0.5829
0.5271	0.5589		0.514	0.3439		0.9845	0.5224		0.943	0.4841
0.5813	0.4661		0.4787	0.3648		0.972	0.5031		0.95	0.4851
0.5116	0.5863		0.5227	0.4323		0.9701	0.521		0.9826	0.5436
0.6099	0.5819		0.3983	0.4428		0.9844	0.4899		0.9235	0.551
0.5182	0.499		0.5876	0.4436		0.9708	0.479		0.9704	0.4299
0.3961	0.5695		0.4834	0.562		1	0.5072		0.9344	0.5932
0.5547	0.5885		0.5207	0.4854		0.9995	0.4725		0.9725	0.5085
0.4803	0.5047		0.3902	0.5809		1	0.4814		0.9871	0.4704
0.5559	0.5555		0.5295	0.4036		1	0.4818		0.9641	0.4814
0.5725	0.5248		0.5286	0.4371		1	0.4809		0.9179	0.5276
0.5359	0.505		0.2944	0.3815		0.9646	0.4961		0.9818	0.5256
0.5339	0.5767		0.5413	0.5399		1	0.513		0.9207	0.5557
0.5734	0.5703		0.4901	0.352		0.9772	0.4926		0.9674	0.4703
0.4967	0.5294		0.4425	0.4124		1	0.4866		0.9634	0.5781
0.5433	0.4534		0.4018	0.3799		1	0.5283		0.9603	0.4845
0.9633	0.54		0.2957	0.3494		1	0.51		0.942	0.4781
0.5862	0.4192		0.5578	0.3634		1	0.4725		0.9007	0.5132
0.6876	0.6125		0.4311	0.3787		0.982	0.4957		0.8	0.4728
0.7711	0.2705		0.3728	0.3134		1	0.4767		0.9906	0.5464
0.6947	0.5544		0.3678	0.4129		0.9613	0.5412		0.9305	0.5449
0.5454	0.7162		0.3743	0.504		1	0.4932		0.9646	0.4904
0.5144	0.6825		0.5798	0.4387		0.9956	0.5269		0.9307	0.5234
0.5424	0.5973		0.5514	0.3209		0.9709	0.5269		0.9163	0.4785
0.4211	0.4446		0.5141	0.3981		0.9951	0.4859		0.8428	0.4912
0.5689	0.6554		0.6276	0.4044		0.9987	0.5008		0.9053	0.5251
0.5888	0.5822		0.5718	0.3557		1	0.5159		0.9311	0.4582
0.5736	0.5788		0.6699	0.3539		1	0.4932		0.8857	0.5348
0.6385	0.5856		0.6025	0.4299		1	0.5508		0.9358	0.5259
0.5856	0.5628		0.4738	0.5186		1	0.5034		1	0.5212
0.6001	0.6487		0.6371	0.5679		0.9611	0.5114		0.91	0.5648
0.6128	0.6159		0.5497	0.4096		0.9302	0.5247		0.9454	0.551
0.7157	0.6343		0.6716	0.4558		0.9477	0.4999		0.9115	0.4529
0.4934	0.6331		0.5089	0.5625		1	0.4881		0.9236	0.5163
0.6617	0.6641		0.5357	0.5131		1	0.4915		0.996	0.4683
0.5382	0.7955		0.5922	0.4145		0.9304	0.5494		0.9987	0.5016
0.618	0.6634		0.5722	0.499		0.9731	0.5318		1	0.4663
0.5542	0.3764		0.5367	0.4121		0.9686	0.5302		0.9099	0.4675
0.4787	0.4555		0.5755	0.4247		1	0.4605		1	0.4993
0.5098	0.384		0.5633	0.4588		1	0.5395		0.891	0.324
0.5784	0.4999		0.5691	0.4084		0.9627	0.5228		0.9079	0.3649
0.5984	0.4034		0.8378	0.3818		0.9731	0.4927		0.7885	0.416
0.3166	0.4039		0.7929	0.4282		0.9708	0.5006		0.9017	0.4455
0.6173	0.4758		0.8283	0.49		1	0.5085		0.9609	0.4251
0.6263	0.4612		0.5685	0.4843		1	0.5242		0.9477	0.4335
0.4916	0.405		0.5337	0.5008		1	0.526		0.9185	0.4357
0.5887	0.5592		0.6223	0.496		0.9714	0.4658		0.9062	0.4007
0.4967	0.6621		0.5966	0.4673		0.9492	0.491		0.9044	0.3772
0.5848	0.3596		0.5056	0.483		0.9662	0.4905		0.9583	0.4458
0.6178	0.3807		0.5709	0.4073		0.9568	0.5467		0.8962	0.4608
0.5647	0.5314		0.4683	0.4791		1	0.5231		1	0.2563
0.4256	0.3952		0.6857	0.4657		1	0.482		0.8377	0.4564
0.6247	0.4255		0.5615	0.5215		1	0.5048		0.9883	0.4133
0.5277	0.635		0.4774	0.4252		0.9525	0.4959		0.9102	0.427
0.6409	0.2979		0.5827	0.5512		0.9615	0.5232		0.9842	0.3945
0.528	0.4694		0.5586	0.4501		0.9227	0.5311		1	0.3966
0.4232	0.3613		0.5498	0.448		0.9662	0.527		0.9729	0.4142
0.6614	0.4437		0.7411	0.4923		0.9595	0.5372		0.9559	0.3868
0.493	0.4814		0.6087	0.5561		0.9984	0.543		0.9674	0.4372
0.3889	0.4832		0.5721	0.4098		1	0.4921		0.8353	0.4408
0.4263	0.5159		0.3805	0.3655		1	0.5288		0.9286	0.4573
0.3364	0.5106		0.6317	0.5422		1	0.5383		0.9098	0.4175
0.5246	0.5886		0.5861	0.4489		0.99	0.4825		0.9011	0.4232
0.3818	0.6057		0.6342	0.4849		1	0.5426		0.8934	0.453
0.4559	0.5151		0.3026	0.4475		0.9887	0.5568		0.9057	0.406
0.7472	0.6603		0.3075	0.431		1	0.5347		0.8992	0.4356
0.6189	0.5808		0.4339	0.3845		0.9983	0.5185		0.9727	0.4544
0.7629	0.6197		0.3556	0.3869		0.976	0.5017		0.9511	0.497
0.6517	0.672		0.3731	0.4133		0.9793	0.4829		0.9286	0.4239
0.5679	0.6028		0.2632	0.3852		0.9352	0.5396		0.8288	0.3705
0.5669	0.622		0.3374	0.4207		0.9062	0.5367		0.8535	0.4021
0.6022	0.6655		0.3832	0.4809		1	0.5318		0.923	0.4302
0.6141	0.6876		0.3771	0.4558		1	0.5431		0.9589	0.4153
0.5785	0.7003		0.3264	0.4597		0.9943	0.5294		0.9356	0.4516
0.6979	0.7798		0.3412	0.4255		1	0.5501		0.9784	0.4931
0.6379	0.8312		0.3137	0.4432		1	0.4792		0.9382	0.5236
0.4961	0.7541		0.3821	0.4322		1	0.5162		0.9792	0.4617
0.5677	0.7427		0.3559	0.4499		0.9615	0.5357		1	0.48
0.6748	0.7304		0.3372	0.4413		0.9672	0.501		0.9258	0.3711
0.6387	0.673		0.4079	0.4498		0.9605	0.5475		0.9772	0.4961
0.5623	0.6811		0.3691	0.4972		0.9689	0.5066		0.9933	0.4383
0.5778	0.7405		0.3614	0.4316		1	0.5726		0.9946	0.4403
0.6664	0.7176		0.3859	0.4286		0.967	0.5558		0.894	0.4599
0.8709	0.7157		0.4061	0.4857		0.9625	0.5283		0.9973	0.4763
0.8126	0.5882		0.4059	0.4988		1	0.5385		0.995	0.5272
0.7774	0.6886		0.3873	0.5615		1	0.5404		1	0.5016
0.8885	0.2249		0.5581	0.4096		1	0.5549		0.9757	0.3357
1	0.3349		0.5859	0.5365		1	0.5557		0.9729	0.4483
0.8881	0.3751		0.4325	0.4932		0.9743	0.551		0.9361	0.4477
0.8329	0.5427		0.4583	0.4344		0.9659	0.5348		0.9863	0.4096
0.5308	0.389		0.4224	0.511		1	0.5084		0.9855	0.4199
0.658	0.5473		0.4071	0.5822		0.5408	0.3718		1	0.4407
0.3995	0.3788		0.4099	0.5979		0.9247	0.4933		0.9788	0.4738
0.4172	0.3901		0.3412	0.2821		0.9074	0.5098		1	0.4743
0.5803	0.4536		0.2711	0.3119		1	0.5099		1	0.3831
0.6587	0.5586		0.3066	0.4071		0.9261	0.4602		0.8964	0.4375
0.5992	0.6479		0.3936	0.3192		0.926	0.4703		0.9704	0.4361
0.3893	0.3749		0.4161	0.3712		0.9668	0.5455		1	0.4478
0.4346	0.3712		0.3408	0.5026		0.9579	0.5098		0.9818	0.467
0.1749	0.2835		0.311	0.4229		1	0.4298		0.9961	0.4384
0.4294	0.3726		0.3753	0.5172		0.884	0.5146		0.9707	0.4634
0.2515	0.3327		0.3872	0.4025		0.9434	0.5172		1	0.4126
0.5956	0.3737		0.3458	0.5143		0.9698	0.4874		1	0.4897
0.4645	0.4092		0.2982	0.4353		0.8961	0.4914		0.998	0.4416
0.1341	0.4045		0.3498	0.4696		0.9725	0.4802		0.9582	0.4622
0.5517	0.4761		0.34	0.5389		0.9864	0.5549		0.9418	0.4064
0.5127	0.3273		0.3565	0.4368		1	0.4495		1	0.4465
0.4606	0.5792		0.4952	0.4138		0.9573	0.528		0.938	0.4611
0.5473	0.5216		0.4417	0.4899		1	0.435		0.9139	0.4714
0.1915	0.3768		0.4746	0.3481		0.8722	0.4804		0.525	0.3424
0.6046	0.5053		0.4043	0.3334		0.9834	0.5274		0.5607	0.3511
0.5656	0.4676		0.5455	0.3608		1	0.4854		0.4531	0.4231
0.6445	0.4401		0.3608	0.5048		0.9441	0.46		0.6661	0.4326
0.441	0.4286		0.459	0.4041		0.8964	0.4205		0.8831	0.3877
0.7528	0.3881		0.3988	0.4302		0.9347	0.488		0.6046	0.4491
0.4082	0.4343		0.4693	0.4216		0.9084	0.5185		0.5313	0.3648
0.2033	0.3408		0.3838	0.3896		0.9551	0.4538		0.5916	0.4743
0.6074	0.3319		0.2406	0.1913		0.8771	0.5431		0.4766	0.3656
0.6114	0.4735		0.1973	0.3848		0.9405	0.5173		0.6465	0.3931
0.2768	0.425		0.1626	0.3541		0.9711	0.5354		0.597	0.4477
0.5034	0.3366		0.4626	0.2674		0.9918	0.5225		0.6755	0.5099
0.4128	0.427		0.4206	0.4441		0.9723	0.4765		0.5862	0.2704
0.3631	0.4038		0.6597	0.3817		0.8827	0.4772		0.7056	0.4042
0.4788	0.4196		0.5401	0.3549		0.9509	0.501		0.3371	0.3283
0.5429	0.4588		0.5678	0.4579		0.9374	0.5346		0.5746	0.4514
0.3962	0.4251		0.4978	0.3888		0.9689	0.4934		0.5556	0.497
0.5132	0.3705		0.4994	0.4511		1	0.4366		0.6291	0.4509
0.6206	0.4484		0.5496	0.3989		0.9086	0.4937		0.5338	0.4854
0.5264	0.4607		0.5459	0.5476		0.9705	0.4506		0.6361	0.5086
0.6637	0.4723		0.5945	0.4068		0.9632	0.6267		0.5332	0.5092
0.5515	0.4643		0.609	0.4743		0.9227	0.5034		0.6047	0.4421
0.6321	0.477		0.5775	0.4887		1	0.4584		0.7013	0.5071
0.3064	0.3694		0.6467	0.4696		0.976	0.5145		0.757	0.3206
0.5842	0.4837		0.575	0.4111		0.9661	0.5162		0.531	0.4608
0.5632	0.3997		0.6259	0.5314		1	0.4716		0.6118	0.4694
0.5668	0.5935		0.5418	0.4078		0.9903	0.4533		0.5916	0.3816
0.5717	0.5432		0.5741	0.4871		0.9134	0.5499		0.7285	0.395
0.4976	0.4942		0.6039	0.4106		0.9563	0.4181		0.4429	0.3334
0.7087	0.4958		0.6578	0.4802		0.9694	0.4992		0.5404	0.4386
0.4471	0.4934		0.5632	0.4443		0.9194	0.4434		0.3946	0.3482
0.2004	0.3219		0.6985	0.4964		0.9406	0.5111		0.4489	0.3864
0.5738	0.5076		0.5348	0.4236		0.9092	0.477		0.4254	0.2951
0.4229	0.4521		0.6246	0.408		0.9522	0.5257		0.5003	0.3949
0.6068	0.4242		0.45	0.3407		0.9762	0.5142		0.3913	0.3554
0.5357	0.3768		0.5647	0.3789		0.9877	0.4909		0.6686	0.3462
0.6192	0.4899		0.575	0.3718		0.9464	0.5024		0.5663	0.3944
0.0806	0.2696		0.679	0.4047		0.9981	0.5009		0.5489	0.3509
0.4857	0.4562		0.5682	0.3524		0.9708	0.4505		0.6833	0.3983
0.4705	0.2671		0.5574	0.3696		0.9321	0.4834		0.5382	0.5112
0.5984	0.3976		0.6013	0.3941		0.8975	0.4614		0.6615	0.4303
0.3025	0.322		0.6408	0.3966		0.9612	0.5008		0.5269	0.4073
0.5755	0.4929		0.617	0.3993		0.9694	0.5151		0.6359	0.4066
0.7177	0.494		0.5981	0.3823		1	0.4748		0.4009	0.3526
0.7008	0.4528		0.562	0.4116		1	0.463		0.5276	0.3409
0.4256	0.3457		0.5682	0.3721		0.991	0.5059		0.5004	0.4813
0.3444	0.4239		-0.3	0.0998		0.9815	0.4616		0.4025	0.4153
0.5163	0.5022		0.7598	0.4483		0.9847	0.4987		0.5166	0.4369
0.6854	0.4488		0.68	0.4128		0.9527	0.5279		0.4595	0.3948
0.7265	0.4433		0.7056	0.4567		0.9795	0.4584		0.4114	0.3818
0.594	0.3586		0.7268	0.4295		0.9702	0.4832		0.4309	0.409
0.5387	0.4901		0.6085	0.4378		0.9165	0.4974		0.5559	0.3907
0.6491	0.4814		0.7317	0.4314		1	0.5238		0.6444	0.3898
0.5228	0.3246		0.6556	0.3362		1	0.4828		0.4889	0.4442
0.6388	0.5315		0.6567	0.4057		0.9472	0.4828		0.7322	0.3165
0.6761	0.6356		0.6523	0.3305		0.8956	0.4752		0.4978	0.4317
0.726	0.4177		0.7894	0.3764		0.9771	0.3645		0.5717	0.4479
0.627	0.4001		0.6516	0.3902		0.962	0.646		0.4871	0.3775
0.6444	0.5641		0.6394	0.3125		1	0.3775		0.4807	0.372
0.6534	0.4335		0.7185	0.4115		0.9517	0.4596		0.4465	0.4084
0.6026	0.4605		0.6754	0.3506		0.9283	0.4251		0.4368	0.3762
0.5904	0.5		0.661	0.3627		0.8997	0.4543		0.3695	0.3781
0.6304	0.4477		0.737	0.3733		0.9217	0.6027		0.4294	0.3348
0.7046	0.4689		0.6756	0.3818		0.9629	0.4391		0.5135	0.4581
0.4155	0.3963		0.6731	0.3116		1	0.5242		0.634	0.4125
0.5699	0.5652		0.6764	0.3906		0.9765	0.4911		0.7927	0.4539
0.5392	0.4596		0.8006	0.3606		0.8703	0.5066		0.4795	0.4501
0.4685	0.4184		0.808	0.385		0.9349	0.4972		0.4905	0.4223
0.4002	0.5283		0.6424	0.1781		0.993	0.4919		0.5663	0.3276
0.3255	0.3716		0.692	0.2465		0.9917	0.4836		0.6342	0.2965
0.6457	0.4953		0.6745	0.2469		0.9648	0.4826		0.5251	0.2878
0.495	0.3987		0.7579	0.2278		0.9945	0.5193		0.478	0.4516
0.515	0.4551		0.7753	0.2654		0.9277	0.522		0.6214	0.3147
0.3786	0.4143		0.8391	0.2921		0.919	0.5197		0.5056	0.408
0.5414	0.499		0.8858	0.2633		0.9958	0.4789		0.4171	0.4478
0.5148	0.5108		0.7564	0.2722		0.9567	0.4415		0.4377	0.3026
0.4684	0.5522		0.7936	0.3127		0.9719	0.4354		0.5394	0.3304
0.5061	0.5357		0.7061	0.2869		0.9412	0.4731		0.6219	0.3461
0.4652	0.5583		0.4972	0.2686		0.9815	0.4767		0.4883	0.3737
0.5008	0.5599		0.5166	0.2658		0.8997	0.4005		0.5239	0.3998
0.4667	0.5237		0.3895	0.2255		0.9432	0.4839		0.4773	0.3364
0.5194	0.532		0.1364	0.2589		0.9482	0.5112		0.3727	0.3753
0.4725	0.5082		0.2562	0.2838		0.9996	0.3655		0.5548	0.3862
0.4524	0.557		0.6429	0.3156		1	0.4939		0.3406	0.4085
0.451	0.5322		0.3978	0.2859		0.99	0.5996		0.557	0.405
0.4609	0.5682		0.2205	0.2221		0.9601	0.5224		0.682	0.3691
0.4976	0.5799		0.3094	0.254		0.9639	0.5742		0.5458	0.3827
0.4558	0.558		0.3199	0.2236		0.9292	0.6034		0.5534	0.4229
0.4905	0.6288		0.0411	0.3048		0.9931	0.6035		0.3748	0.4106
0.4129	0.5051		0.5316	0.2746		1	0.641		0.4551	0.4814
0.4999	0.5099		0.2963	0.2565		0.9757	0.5172		0.6929	0.3522
0.4878	0.5053		0.1659	0.2346		0.9642	0.6502		0.7039	0.3617
0.4901	0.5201		0.3846	0.2746		1	0.5563		0.4148	0.3848
0.6037	0.5709		0.5281	0.3024		0.9068	0.5444		0.499	0.4316
0.5451	0.5301		0.4364	0.2995		1	0.6544		0.1767	0.2908
0.5	0.5186		0.4095	0.3016		0.9554	0.6007		0.6074	0.3213
0.5117	0.537		0.2981	0.3394		0.9432	0.5548		0.3795	0.3226
0.5251	0.5361		0.4013	0.304		0.938	0.5725		0.5341	0.3741
0.4995	0.5276		0.2473	0.2723		0.9575	0.6597		0.4693	0.3922
0.4926	0.6009		0.8572	0.3101		1	0.4975		0.5222	0.3359
0.4311	0.5467		0.1693	0.268		0.8908	0.6196		0.842	0.708
0.5968	0.5024		0.3276	0.2967		0.9234	0.5839		0.7735	0.6106
0.5481	0.4242		0.6544	0.2857		0.9374	0.6943		0.9705	0.5605
0.5247	0.4595		0.2352	0.2897		1	0.656		1	0.601
0.565	0.4303		0.6991	0.3047		0.9754	0.5534		0.9092	0.6885
[truncated: 10,666 more rows]

## Sheet: Figure 3
3a			3b			3c			3d			3f
												Translocation event 1
E	S		E	S		E	S		E	S		lowFRET Dwelltime	Closing rate (s-1)	Error
0.5417	0.2944		0.5047	0.4065		0.7468	0.5155		0.688	0.167		1.733	2.77111	0.249143
0.6754	0.4693		0.2784	0.3196		0.6451	0.4829		0.8499	0.2239		1.99
0.6285	0.4936		0.5764	0.5176		0.7287	0.5655		0.8439	0.3264		1.69
0.6483	0.4312		0.6355	0.4968		0.5665	0.5395		0.7417	0.3012
0.6483	0.3876		0.6746	0.6591		0.6867	0.4562		0.6406	0.327		Translocation event 2
0.4377	0.3688		0.7746	0.4356		0.6748	0.4807		0.2589	0.4735		lowFRET Dwelltime	Closing rate (s-1)	Error
0.352	0.4293		0.3626	0.4069		0.6841	0.5382		0.8855	0.2669		1.533	3.28947	0.129631
0.5812	0.3506		0.7158	0.5323		0.5663	0.4835		0.8359	0.38		1.433
0.4437	0.3771		0.5552	0.4273		0.833	0.5283		0.5744	0.3613		1.545
0.3706	0.3642		0.6671	0.4404		0.5518	0.4838		0.7912	0.4267		1.569
0.5236	0.4081		0.5938	0.5331		0.5763	0.4365		0.7042	0.415
0.3873	0.3722		0.5361	0.3558		0.6861	0.5213		0.6779	0.4169
0.4216	0.3987		0.6647	0.4762		0.6826	0.5292		0.8166	0.3825		Translocation event 1 (n1)				Translocation event 1 (n2)				Translocation event 1 (n3)				Translocation event 1 (n4)				Translocation event 1 (n5)				Translocation event 2 (n1)				Translocation event 2 (n2)				Translocation event 2 (n3)				Translocation event 2 (n4)				Translocation event 2 (n5)
0.4019	0.4017		0.3344	0.4595		0.6372	0.5431		0.4591	0.4447
0.5117	0.3868		0.6707	0.6328		0.7165	0.4778		0.6079	0.4204
0.5466	0.3689		0.475	0.4223		0.6708	0.4485		0.6835	0.273		E_before transition	E_after transition	Lifetime		E_before transition	E_after transition	Lifetime		E_before transition	E_after transition	Lifetime		E_before transition	E_after transition	Lifetime		E_before transition	E_after transition	Lifetime		E_before transition	E_after transition	Lifetime		E_before transition	E_after transition	Lifetime		E_before transition	E_after transition	Lifetime		E_before transition	E_after transition	Lifetime		E_before transition	E_after transition
0.5562	0.4276		0.5521	0.5778		0.6343	0.5409		0.6917	0.3832		0.891692	0.629449	0.4		0.59866	0.65898	0.2		0.868592	0.661721	0.4		0.652218	0.887067	6.4		0.874533	0.608318	2.8		0.68872	0.63793	7.6		0.90223	0.59426	3.2		0.71925	0.55254	6.2		0.88413	0.68586	8.4		0.81435	0.55554
0.5443	0.4584		0.3142	0.3709		0.5157	0.4765		0.6234	0.4449		0.598415	0.629449	5.4		0.59866	0.8361	0.6		0.661721	0.868592	0.8		0.887067	0.652218	0.6		0.608318	0.874533	0.4		0.63793	0.88397	1.2		0.90575	0.64716	0.2		0.55254	0.84415	0.2		0.68586	0.88413	2.6		0.55554	0.81435
0.5152	0.4456		0.7104	0.4454		0.6657	0.5454		0.4658	0.4135		0.629449	0.891692	2.8		0.8361	0.59866	0.6		0.868592	0.661721	0.8		0.652218	0.887067	0.4		0.874533	0.608318	1.2		0.88397	0.68872	0.2		0.90223	0.66301	0.2		0.84415	0.55254	0.4		0.88413	0.68586	0.8		0.8634	0.6226
0.495	0.3985		0.5654	0.5857		0.7087	0.4732		0.6038	0.3951		0.891692	0.629449	0.2		0.59866	0.8361	0.6		0.661721	0.868592	0.2		0.887067	0.652218	0.2		0.608318	0.874533	0.2		0.68872	0.88397	0.8		0.66301	0.64716	1.4		0.55254	0.84415	0.2		0.68586	0.88413	13.6		0.6226	0.8634
0.4875	0.4738		0.4417	0.4139		0.542	0.507		0.567	0.4583		0.629449	0.891692	9.4		0.8361	0.59866	0.4		0.868592	0.661721	3.4		0.652218	0.567066	5		0.874533	0.608318	0.8		0.88397	0.63793	0.4		0.64716	0.66301	2		0.84415	0.55254	0.8		0.88413	0.68586	0.8		0.8634	0.55554
0.4844	0.4437		0.6514	0.5902		0.6388	0.465		0.6037	0.3776		0.891692	0.629449	0.2		0.59866	0.8361	0.4		0.661721	0.868592	0.2		0.646926	0.887648	2		0.608318	0.812794	2		0.88397	0.63793	0.2		0.90223	0.66301	0.2		0.55254	0.84415	0.2		0.68586	0.88413	4.2		0.88306	0.6226
0.5473	0.418		0.6944	0.5247		0.6627	0.5053		0.7491	0.4313		0.909733	0.640202	1.2		0.8361	0.59866	3		0.661721	0.49161	1.8		0.887648	0.646926	1		0.812794	0.608318	1.4		0.63793	0.68872	2.4		0.89666	0.59426	0.2		0.84415	0.55254	2.2		0.88413	0.68586	0.4		0.6226	0.88306
0.4641	0.4375		0.5682	0.5533		0.6127	0.483		0.5061	0.3999		0.640202	0.909733	2.4		0.59866	0.8361	0.6		0.49161	0.661721	0.8		0.646926	0.887648	1		0.608318	0.812794	1.8		0.29614	0.63793	0.2		0.59426	0.89666	1		0.84415	0.55254	2.2		0.68586	0.88413	1.8		0.88306	0.6226
0.4671	0.4422		0.5703	0.5488		0.7013	0.5209		0.5915	0.4152		0.909733	0.640202	1.4		0.8361	0.59866	0.6		0.661721	0.868592	3.4		0.887648	0.646926	1.2		0.878623	0.874533	0.8		0.63793	0.88397	0.2		0.89666	0.59426	0.6		0.55254	0.84415	0.4		0.57903	0.88413	1.4		0.6226	0.8634
0.5062	0.4709		0.6329	0.5832		0.5294	0.5126		0.8246	0.3395		0.640202	0.909733	0.2		0.59866	0.8361	2		0.868592	0.49161	0.4		0.646926	0.887648	0.2		0.874533	0.878623	1.4		0.88397	0.63793	4.2		0.64716	0.90575	0.2		0.84415	0.55254	0.4		0.88413	0.57903	4.6		0.8634	0.6226
0.3474	0.4065		0.4658	0.5795		0.6036	0.5225		0.6014	0.4497		0.909733	0.640202	1		0.8361	0.59866	0.4		0.49161	0.661721	0.2		0.887648	0.646926	2.6		0.537971	0.812794	0.4		0.63793	0.88397	0.4		0.89666	0.59426	2		0.55254	0.84415	0.4		0.57903	0.88413	0.8		0.6226	0.55554
0.274	0.3844		0.7027	0.5498		0.6676	0.5081		1	0.3569		0.640202	0.909733	0.6		0.59866	0.8361	0.2		0.785016	0.751177	1		0.646926	0.887648	0.6		0.812794	0.537971	2.8		0.88397	0.63793	0.2		0.90575	0.64716	0.4		0.84415	0.55254	4		0.88413	0.57903	0.6		0.6226	0.88306
0.4184	0.4261		0.5214	0.4924		0.7523	0.5512		0.5793	0.491		0.909733	0.640202	0.2		0.8361	0.59866	0.6		0.751177	0.785016	4.4		0.887648	0.646926	0.6		0.537971	0.812794	1.6		0.63793	0.88397	0.6		0.64716	0.90223	0.6		0.55254	0.84415	2.8		0.57903	0.88413	0.6		0.88306	0.6226
0.5002	0.4386		0.6528	0.4668		0.5971	0.5448		0.5747	0.5878		0.640202	0.909733	0.8		0.59866	0.8361	1		0.785016	0.767134	15.6		0.646926	0.887648	0.6		0.812794	0.537971	0.4		0.88397	0.63793	0.8		0.90223	0.66301	0.4		0.88138	0.55254	0.2		0.88413	0.57903	1		0.6226	0.88306
0.5145	0.5308		0.5772	0.576		0.73	0.5824		0.4567	0.3931		0.909733	0.640202	0.4		0.8361	0.59866	0.4		0.767134	0.49161	0.4		0.887648	0.646926	0.8		0.812794	0.537971	10		0.63793	0.88397	0.4		0.66301	0.90223	0.2		0.55254	0.84415	5		0.57903	0.88413	1.2		0.88306	0.6226
0.5202	0.587		0.6016	0.5095		0.6848	0.5205		0.5964	0.5145		0.640202	0.909733	0.6		0.59866	0.8361	1.6		0.868592	0.49161	6.6		0.646926	0.887648	0.4		0.878623	0.626763	0.2		0.88397	0.63793	0.8		0.90223	0.66301	0.8		0.71925	0.67989	0.4		0.88413	0.57903	2.4		0.6226	0.88306
0.5185	0.4775		0.6745	0.5395		0.6502	0.565		0.4189	0.4107		0.909733	0.640202	0.6		0.8361	0.59866	1		0.661721	0.868592	5.4		0.887648	0.646926	0.4		0.626763	0.878623	0.2		0.63793	0.88397	0.2		0.66301	0.90223	0.6		0.67989	0.88138	1.4		0.57903	0.88413	0.4		0.6226	0.88306
0.4742	0.549		0.5615	0.5526		0.7353	0.5726		0.7883	0.3528		0.598415	0.891692	0.6		0.59866	0.8361	0.4		0.868592	0.661721	0.8		0.646926	0.887648	0.8		0.878623	0.626763	0.6		0.68872	0.88397	0.4		0.90223	0.66301	0.2		0.67989	0.55254	1		0.88413	0.57903	1.6		0.88306	0.6226
0.4558	0.466		0.5952	0.5162		0.6807	0.5287		0.6153	0.4301		0.891692	0.598415	3.8		0.8361	0.59866	1.4		0.661721	0.868592	4.2		0.887648	0.646926	2.2		0.626763	0.878623	0.6		0.88397	0.68872	1.4		0.66301	0.90223	0.4		0.55254	0.88138	0.4		0.57903	0.86751	0.8		0.6226	0.88306
0.5107	0.4733		0.6175	0.5498		0.6628	0.5358		0.5016	0.4542		0.598415	0.891692	0.4		0.59866	0.8361	0.6		0.868592	0.661721	0.2		0.646926	0.887648	0.2		0.878623	0.626763	0.2		0.68872	0.88397	1		0.90223	0.66301	0.2		0.67989	0.55254	0.6		0.86751	0.57903	0.8		0.88306	0.6226
-0.0491	0.3249		0.5113	0.5663		0.6354	0.5932		0.7594	0.5449		0.891692	0.598415	5.2		0.8361	0.59866	0.4		0.661721	0.868592	3		0.887648	0.646926	0.8		0.626763	0.878623	0.2		0.88397	0.68872	1		0.64716	0.90575	5		0.55254	0.88138	0.2		0.57903	0.86751	0.6		0.55554	0.81435
0.3355	0.5465		0.8118	0.5434		0.61	0.5789		0.8111	0.5334		0.629449	0.909733	2.4		0.59866	0.8361	0.2		0.868592	0.661721	0.2		0.646926	0.887648	1		0.878623	0.626763	0.6		0.85124	0.29614	4.4		0.90575	0.64716	0.2		0.88138	0.55254	0.4		0.86751	0.57903	1.4		0.55554	0.8634
0.4427	0.5282		0.5684	0.5228		0.6741	0.5229		0.7045	0.4622		0.598415	0.891692	1.6		0.8361	0.59866	0.2		0.661721	0.868592	0.4		0.887648	0.646926	3.8		0.874533	0.608318	1.2		0.63793	0.85124	0.4		0.64716	0.90575	0.4		0.55254	0.88138	0.8		0.57903	0.86751	0.4		0.8634	0.6226
0.434	0.4568		0.5923	0.4298		0.7818	0.5483		0.5568	0.4197		0.891692	0.598415	3		0.59866	0.8361	0.4		0.868592	0.661721	0.6		0.646926	0.887648	1		0.608318	0.874533	0.2		0.85124	0.73878	1.4		0.90575	0.64716	0.6		0.88138	0.55254	0.6		0.86751	0.57903	0.6		0.6226	0.8634
0.3219	0.447		0.5383	0.6129		0.7067	0.5122		0.6602	0.5021		0.598415	0.891692	0.2		0.8361	0.59866	0.2		0.661721	0.868592	0.8		0.887648	0.646926	1.6		0.878623	0.626763	0.4		0.73878	0.85124	1.2		0.64716	0.90575	3.4		0.84415	0.55254	0.2		0.57903	0.86751	1		0.88306	0.6226
0.3949	0.4894		0.6638	0.4344		0.7921	0.5654		0.6426	0.323		0.629449	0.891692	0.4		0.59866	0.8361	1.8		0.868592	0.661721	0.8		0.646926	0.887648	0.8		0.626763	0.878623	1.8		0.85124	0.29614	4.8		0.90575	0.64716	0.6		0.55254	0.84415	0.8		0.86751	0.57903	1		0.6226	0.88306
0.6808	0.4367		0.6921	0.4407		0.7549	0.5526		0.5805	0.5204		0.909733	0.640202	0.8		0.8361	0.59866	0.4		0.661721	0.868592	0.4		0.887648	0.646926	0.4		0.878623	0.626763	0.4		0.68872	0.88397	0.2		0.64716	0.90575	0.8		0.84415	0.55254	0.4		0.57903	0.86751	0.6		0.88306	0.6226
0.8713	0.4123		0.5944	0.5797		0.7224	0.6469		0.6198	0.4786		0.640202	0.909733	3.2		0.59866	0.8361	2.2		0.49161	0.868592	1.8		0.646926	0.887648	0.6		0.626763	0.878623	1.2		0.68872	0.88397	5.8		0.90575	0.64716	0.2		0.55254	0.84415	3		0.86751	0.57903	0.2		0.6226	0.88306
0.5377	0.478		0.706	0.5041		0.6673	0.6114		0.4489	0.4651		0.909733	0.640202	0.4		0.8361	0.59866	1.4		0.868592	0.661721	0.4		0.887648	0.646926	1		0.878623	0.626763	0.6		0.88397	0.68872	0.4		0.64716	0.90575	2.6		0.84415	0.55254	0.4		0.57903	0.86751	0.2		0.8634	0.55554
0.5361	0.4442		0.4326	0.4528		0.8154	0.605		0.4345	0.4947		0.640202	0.909733	3.8		0.59866	0.8361	0.4		0.661721	0.868592	0.8		0.646926	0.887648	0.4		0.626763	0.878623	0.6		0.73878	0.85124	3.6		0.90575	0.64716	0.6		0.55254	0.84415	1		0.86751	0.57903	2.8		0.55554	0.8634
0.5878	0.4775		0.4957	0.3819		0.7636	0.4837		0.6502	0.5483		0.909733	0.640202	0.2		0.8361	0.59866	0.2		0.868592	0.661721	0.2		0.887648	0.646926	1.2		0.878623	0.626763	0.8		0.85124	0.73878	6.8		0.64716	0.90575	0.8		0.84415	0.55254	1		0.57903	0.86751	2.4		0.8634	0.55554
0.5909	0.4758		0.6617	0.5982		0.6761	0.4734		0.5697	0.4811		0.640202	0.909733	0.4		0.59866	0.8361	0.4		0.868592	0.661721	1.4		0.567066	0.652218	1.8		0.626763	0.878623	4.8		0.73878	0.85124	0.2		0.90575	0.64716	0.8		0.55254	0.88138	0.4		0.86751	0.57903	1.6		0.55554	0.81435
0.6421	0.5227		0.64	0.6012		0.6306	0.4147		0.8319	0.4431		0.909733	0.640202	1		0.8361	0.59866	1.8		0.661721	0.868592	0.8		0.652218	0.567066	1.4		0.878623	0.626763	1		0.85124	0.73878	1		0.64716	0.90575	0.4		0.88138	0.55254	2		0.57903	0.86751	1.6		0.81435	0.55554
0.5251	0.5011		0.6958	0.5127		0.665	0.5565		0.5621	0.518		0.640202	0.909733	1.8		0.59866	0.8361	1.8		0.868592	0.661721	1.6		0.887067	0.546972	0.4		0.537971	0.608318	0.4		0.73878	0.85124	2.8		0.90575	0.64716	1.4		0.84415	0.55254	1		0.86751	0.57903	0.4		0.55554	0.8634
0.6806	0.5006		0.6401	0.5403		0.6478	0.5597		0.8322	0.37		0.909733	0.640202	0.6		0.8361	0.59866	0.2		0.661721	0.868592	0.2		0.546972	0.652218	0.2		0.608318	0.537971	7.2		0.73878	0.85124	0.2		0.64716	0.90575	0.6		0.67989	0.88138	0.2		0.57903	0.86751	0.6		0.8634	0.55554
0.4814	0.4984		0.555	0.5692		0.7079	0.5374		0.5071	0.4402		0.909733	0.629449	0.6		0.59866	0.8361	3.4		0.868592	0.49161	5.2		0.652218	0.887067	0.2		0.874533	0.812794	0.2		0.85124	0.63793	2.4		0.90575	0.64716	0.4		0.88138	0.67989	0.2		0.86751	0.57903	0.2		0.55554	0.8634
0.58	0.4402		0.6489	0.4861		0.6696	0.5463		0.544	0.4888		0.629449	0.909733	0.2		0.8361	0.59866	0.2		0.49161	0.661721	2.8		0.887067	0.652218	1.4		0.812794	0.608318	1.8		0.63793	0.85124	0.4		0.64716	0.90575	1.6		0.67989	0.88138	0.2		0.57903	0.86751	0.2		0.8634	0.81435
0.6645	0.4829		0.5876	0.6158		0.6686	0.5653		0.7722	0.4837		0.909733	0.629449	0.2		0.59866	0.8361	0.2		0.661721	0.868592	0.2		0.652218	0.887067	0.4		0.608318	0.812794	2		0.85124	0.73878	1		0.90575	0.64716	0.4		0.88138	0.55254	1.6		0.86751	0.57903	2.4		0.81435	0.55554
0.57	0.4507		0.6144	0.5709		0.5506	0.5265		0.7659	0.5239		0.629449	0.909733	1.4		0.8361	0.59866	0.2		0.868592	0.661721	2.4		0.887067	0.546972	0.2		0.812794	0.537971	2.8		0.73878	0.85124	0.2		0.64716	0.90575	0.6		0.67989	0.55254	0.4		0.57903	0.86751	0.8		0.8634	0.55554
0.5468	0.6349		0.6347	0.5323		0.5837	0.5064		0.4772	0.5198		0.909733	0.640202	0.8		0.59866	0.8361	2.4		0.661721	0.868592	0.8		0.546972	0.887067	1.2		0.537971	0.812794	1		0.85124	0.73878	1.8		0.90575	0.64716	3.2		0.55254	0.67989	2.4		0.86751	0.57903	0.8		0.55554	0.8634
0.6208	0.618		0.681	0.4722		0.6853	0.4737		0.6182	0.5138		0.640202	0.909733	0.2		0.8361	0.59866	0.6		0.661721	0.868592	0.4		0.887067	0.652218	0.8		0.812794	0.537971	0.2		0.88397	0.63793	0.8		0.64716	0.90575	2.2		0.67989	0.55254	1.8		0.57903	0.86751	3		0.8634	0.55554
0.6899	0.6135		0.6868	0.421		0.7491	0.5158		0.6369	0.5328		0.909733	0.640202	4.2		0.59866	0.8361	0.2		0.868592	0.661721	0.4		0.652218	0.887067	0.6		0.812794	0.608318	3.8		0.63793	0.88397	2.8		0.90575	0.64716	0.6		0.88138	0.55254	0.2		0.86751	0.57903	0.2		0.55554	0.8634
0.6512	0.5557		0.8382	0.5377		0.7163	0.5721		0.5579	0.478		0.640202	0.909733	0.4		0.8361	0.59866	0.2		0.661721	0.868592	0.8		0.887067	0.652218	0.2		0.626763	0.878623	0.2		0.29614	0.73878	0.2		0.89666	0.59426	0.6		0.84415	0.55254	0.2		0.57903	0.86751	3.8		0.55554	0.81435
0.674	0.5989		0.6105	0.5226		0.8209	0.6041		0.6525	0.4506		0.909733	0.640202	1.8		0.59866	0.8361	0.6		0.868592	0.49161	4.4		0.652218	0.887067	0.6		0.878623	0.626763	7		0.88397	0.63793	0.8		0.64716	0.90575	2		0.55254	0.84415	2.6		0.86751	0.57903	0.4		0.81435	0.55554
0.4516	0.5782		0.7257	0.3889		0.6386	0.5121		0.6361	0.4574		0.640202	0.909733	0.4		0.8361	0.59866	1		0.751177	0.49161	1.6		0.887067	0.652218	0.4		0.626763	0.878623	1.6		0.63793	0.85124	2.2		0.90575	0.64716	0.2		0.84415	0.55254	0.2		0.57903	0.86751	2.6		0.55554	0.81435
0.6072	0.5106		0.6859	0.4909		0.8482	0.4722		0.753	0.4939		0.909733	0.640202	0.6		0.59866	0.8361	0.4		0.868592	0.661721	0.8		0.652218	0.887067	0.6		0.878623	0.626763	0.2		0.85124	0.63793	1.6		0.64716	0.90575	1.2		0.55254	0.84415	1		0.86751	0.57903	1.4		0.88306	0.6226
0.7116	0.5636		0.6598	0.607		0.7056	0.5784		0.3558	0.5243		0.640202	0.909733	1		0.8361	0.59866	0.2		0.661721	0.868592	1.6		0.646926	0.887648	0.4		0.626763	0.878623	3		0.63793	0.85124	0.4		0.90575	0.64716	1		0.84415	0.55254	0.2		0.57903	0.86751	0.8		0.6226	0.88306
0.5711	0.5334		0.7853	0.5013		0.9324	0.5684		0.5672	0.559		0.909733	0.640202	1		0.8361	0.59866	0.4		0.868592	0.661721	1.4		0.887648	0.646926	0.4		0.878623	0.626763	1.8		0.85124	0.63793	0.8		0.64716	0.90575	0.4		0.55254	0.84415	4		0.86751	0.57903	0.6		0.88306	0.6226
0.6669	0.5788		0.7295	0.5953		0.7459	0.5903		0.9054	0.4673		0.640202	0.909733	0.6		0.59866	0.8361	0.4		0.661721	0.868592	2.4		0.646926	0.887648	0.2		0.626763	0.878623	0.2		0.63793	0.88397	0.8		0.90575	0.59426	0.6		0.84415	0.55254	0.2		0.57903	0.86751	1		0.6226	0.88306
0.6482	0.4786		0.718	0.6425		0.6731	0.6089		0.6576	0.5345		0.909733	0.640202	8.8		0.8361	0.59866	0.4		0.661721	0.49161	1.2		0.887648	0.646926	1.2		0.878623	0.626763	0.2		0.88397	0.63793	0.6		0.90223	0.66301	0.4		0.67989	0.71925	2		0.86751	0.57903	0.8		0.88306	0.6226
0.7242	0.5251		0.5612	0.5457		0.6537	0.6197		0.5147	0.5508		0.640202	0.909733	0.2		0.59866	0.8361	5.2		0.49161	0.661721	1.8		0.646926	0.887648	0.2		0.626763	0.878623	1.4		0.63793	0.88397	0.2		0.66301	0.90223	2.2		0.71925	0.55254	5.4		0.57903	0.88413	13.4		0.6226	0.88306
0.2775	1		0.7571	0.5901		0.6421	0.5804		0.433	0.5194		0.909733	0.640202	0.4		0.8361	0.59866	0.4		0.661721	0.868592	0.2		0.887648	0.646926	1		0.878623	0.626763	0.6		0.88397	0.29614	1.6		0.90223	0.66301	0.2		0.88138	0.67989	2.8		0.88413	0.57903	0.8		0.88306	0.6226
0.1522	1		0.678	0.5137		0.7154	0.6083		0.609	0.5217		0.640202	0.909733	0.2		0.59866	0.8361	1		0.751177	0.49161	0.2		0.646926	0.887648	3		0.626763	0.878623	2		0.73878	0.63793	0.8		0.66301	0.90223	0.2						0.57903	0.86751	0.2		0.6226	0.88306
-0.0952	1		0.727	0.5908		0.6277	0.5939		0.5724	0.6181		0.909733	0.640202	0.8		0.8361	0.59866	0.8		0.868592	0.661721	1.6		0.887648	0.646926	0.2		0.878623	0.626763	0.2						0.90223	0.66301	0.2						0.86751	0.57903	1.6		0.88306	0.6226
0.5625	0.5121		0.6148	0.551		0.7679	0.6234		0.4356	0.5102		0.640202	0.629449	0.2		0.59866	0.8361	3		0.661721	0.49161	3.8		0.646926	0.887648	0.8		0.874533	0.608318	0.8						0.66301	0.90223	2.4						0.57903	0.86751	5		0.6226	0.88306
0.4318	0.556		0.521	0.5143		0.627	0.581		0.587	0.4872		0.629449	0.909733	0.4		0.8361	0.59866	1		0.868592	0.49161	5.8		0.887648	0.646926	0.4		0.626763	0.878623	0.6						0.90223	0.66301	0.4						0.86751	0.57903	0.8		0.88306	0.6226
0.4692	0.5732		0.7029	0.7881		0.6931	0.549		0.5597	0.5439		0.909733	0.640202	5.8		0.59866	0.8361	0.6		0.661721	0.868592	0.2		0.646926	0.887648	1.6		0.878623	0.626763	2.2						0.64716	0.90575	0.2						0.57903	0.88413	1.6		0.6226	0.88306
0.5787	0.5715		0.6975	0.4177		0.741	0.5138		0.6492	0.4566		0.640202	0.909733	0.2		0.92336	0.65898	0.2		0.868592	0.49161	0.2		0.887648	0.646926	0.4		0.626763	0.878623	0.2						0.90575	0.64716	0.4						0.57903	0.86751	1.2		0.88306	0.6226
0.6379	0.4997		0.5765	0.5205		0.6717	0.5888		0.4823	0.5735		0.909733	0.640202	2		0.65898	0.92336	1.4		0.49161	0.661721	1		0.646926	0.887648	0.6		0.878623	0.626763	1.4						0.64716	0.90575	0.2						0.86751	0.57903	1.2		0.6226	0.88306
0.4637	0.4836		0.5049	0.4617		0.6964	0.5391		0.5068	0.4693		0.909733	0.640202	1.4		0.92336	0.65898	0.4		0.661721	0.868592	0.8		0.887648	0.646926	0.2		0.626763	0.878623	0.4						0.90575	0.64716	0.4						0.57903	0.86751	3.6		0.88306	0.6226
0.5398	0.6133		0.5317	0.5032		0.6209	0.5592		0.7696	0.508		0.640202	0.909733	0.4		0.65898	0.92336	0.4		0.868592	0.661721	0.2		0.646926	0.887648	0.4		0.878623	0.626763	0.6						0.64716	0.90575	0.8						0.86751	0.57903	0.2		0.6226	0.88306
0.5549	0.5182		0.4882	0.519		0.6956	0.5082		0.6283	0.5321		0.909733	0.640202	0.8		0.92336	0.65898	0.4		0.661721	0.868592	1		0.887648	0.646926	1.2		0.626763	0.878623	0.8						0.90575	0.64716	6.4						0.57903	0.68586	2.4		0.88306	0.6226
0.4557	0.5261		0.5472	0.5052		0.6748	0.5702		0.4468	0.4838		0.640202	0.909733	1		0.65898	0.92336	0.2		0.868592	0.661721	0.2		0.646926	0.887648	1.2		0.878623	0.626763	1						0.64716	0.90575	0.2						0.68586	0.57903	2.8		0.6226	0.88306
0.4893	0.5291		0.5487	0.5255		0.6194	0.6032		0.5771	0.5256		0.909733	0.640202	0.6		0.92336	0.65898	0.4		0.661721	0.868592	3.6		0.887648	0.646926	0.4		0.626763	0.878623	0.2						0.90575	0.64716	0.2						0.57903	0.88413	4.4		0.88306	0.6226
0.6096	0.5736		0.5024	0.5356		0.551	0.5633		0.5346	0.5776		0.640202	0.909733	1		0.65898	0.92336	0.8		0.868592	0.767134	0.2		0.646926	0.887648	0.4		0.878623	0.626763	1.2						0.64716	0.90575	0.2						0.57903	0.88413	1.2		0.6226	0.88306
0.7258	0.569		0.5388	0.5131		0.7168	0.6457		0.5351	0.4817		0.640202	0.629449	0.4		0.92336	0.65898	1.2						0.887648	0.646926	3.6		0.626763	0.878623	0.2						0.90575	0.64716	0.8						0.88413	0.68586	0.2		0.88306	0.6226
0.6028	0.4972		0.482	0.526		0.6748	0.5954		0.5287	0.5231		0.598415	0.87907	5		0.65898	0.92336	1.4						0.646926	0.887648	0.2		0.608318	0.874533	0.2						0.64716	0.90575	0.2						0.68586	0.88413	2		0.6226	0.88306
0.5857	0.5111		0.5128	0.5234		0.7249	0.5512		0.5806	0.4796		0.87907	0.598415	1.4		0.92336	0.65898	3.4						0.887648	0.646926	4.4		0.874533	0.608318	5						0.90575	0.64716	0.2						0.88413	0.57903	0.8		0.88306	0.6226
0.4936	0.4755		0.6043	0.4777		0.6292	0.5655		0.5058	0.5391		0.598415	0.891692	2.2		0.65898	0.92336	2.4						0.646926	0.887648	0.8		0.608318	0.874533	0.4						0.64716	0.90575	1						0.57903	0.88413	0.2		0.6226	0.8634
0.5414	0.5455		0.6092	0.4931		0.7364	0.5843		0.5459	0.491		0.891692	0.598415	0.6		0.92336	0.65898	0.6						0.887648	0.646926	1		0.874533	0.626763	3.2						0.90575	0.64716	0.4						0.88413	0.68586	0.6		0.8634	0.6226
0.4036	0.4819		0.553	0.5591		0.6451	0.5909		0.7112	0.4757		0.598415	0.87907	3.6		0.65898	0.92336	1						0.646926	0.887648	0.2		0.626763	0.874533	0.8						0.64716	0.90575	0.4						0.68586	0.88413	7.8		0.6226	0.8634
0.5845	0.5701		0.4664	0.5329		0.8925	0.5184		0.6853	0.6014		0.87907	0.598415	0.6		0.92336	0.65898	0.2						0.887648	0.646926	0.4		0.874533	0.608318	0.2						0.90575	0.64716	1.2						0.88413	0.68586	0.8		0.8634	0.6226
0.4748	0.5061		0.612	0.5198		0.5721	0.6214		0.477	0.5425		0.640202	0.909733	1.8		0.65898	0.92336	5.8						0.646926	0.887648	0.2		0.874533	0.608318	1.8						0.64716	0.90575	1.8						0.68586	0.88413	0.4		0.88306	0.6226
0.5931	0.4465		0.4755	0.5059		0.7252	0.5891		0.5075	0.5591		0.909733	0.640202	3.8		0.92336	0.65898	1						0.887648	0.646926	0.4		0.608318	0.874533	0.4						0.90575	0.64716	0.6						0.88413	0.68586	0.2		0.6226	0.88306
0.6045	0.5112		0.5001	0.4896		0.6646	0.5643		0.5497	0.5112		0.640202	0.909733	1.2		0.65898	0.62083	1						0.646926	0.887648	0.6		0.874533	0.608318	11						0.64716	0.90575	1.2						0.68586	0.88413	0.4		0.88306	0.6226
0.5404	0.5043		0.6064	0.5262		0.7188	0.5559		0.4918	0.5692		0.909733	0.640202	0.4		0.59866	0.8361	0.4						0.546972	0.652218	0.8		0.608318	0.874533	0.4						0.90575	0.64716	0.2						0.88413	0.68586	10.8		0.6226	0.88306
0.5826	0.4836		0.611	0.4763		0.5712	0.5578		0.4836	0.4934		0.640202	0.909733	4.6		0.8361	0.59866	0.8						0.652218	0.887067	4		0.874533	0.608318	10.6						0.64716	0.90575	0.4						0.68586	0.88413	0.4		0.88306	0.6226
0.463	0.4421		0.5763	0.4913		0.6803	0.5647		0.5594	0.5082		0.909733	0.640202	1		0.59866	0.8361	0.2						0.887067	0.652218	0.4		0.608318	0.874533	0.2						0.90575	0.64716	1.6						0.57903	0.88413	1.2		0.6226	0.88306
0.4362	0.5543		0.5591	0.4689		0.758	0.5815		0.6107	0.5625		0.640202	0.909733	2.2		0.8361	0.59866	0.4						0.652218	0.567066	0.4		0.874533	0.608318	2.4						0.64716	0.90575	0.2						0.88413	0.57903	2.8		0.88306	0.6226
0.5642	0.5407		0.5062	0.5358		0.6079	0.5982		0.5545	0.5449		0.909733	0.640202	0.4		0.59866	0.8361	0.8						0.567066	0.652218	1.8		0.608318	0.874533	0.2						0.90575	0.64716	0.2						0.57903	0.88413	2.6		0.6226	0.88306
0.5463	0.5151		0.5403	0.5241		0.6541	0.598		0.5555	0.5639		0.640202	0.909733	10		0.8361	0.59866	0.8						0.652218	0.567066	1.8		0.874533	0.608318	6.2						0.90223	0.66301	0.4						0.88413	0.57903	2.4		0.88306	0.6226
1	-0.0796		0.5285	0.5932		0.7853	0.5659		0.5731	0.5044		0.891692	0.598415	0.2		0.59866	0.8361	0.2						0.567066	0.652218	1.6		0.608318	0.874533	0.4						0.66301	0.90223	1.2						0.57903	0.88413	1		0.6226	0.88306
0.4398	0.5781		0.4743	0.5434		0.668	0.6133		0.4922	0.4856		0.598415	0.891692	0.4		0.8361	0.59866	1						0.652218	0.567066	2.8		0.626763	0.878623	0.4						0.90223	0.66301	0.2						0.88413	0.68586	0.2		0.88306	0.6226
0.496	0.6254		0.5932	0.4771		0.7467	0.6392		0.5053	0.4921		0.891692	0.598415	0.2		0.59866	0.8361	0.6						0.887648	0.646926	0.2		0.608318	0.874533	1.2						0.66301	0.90223	1.6						0.68586	0.57903	2		0.6226	0.88306
0.4649	0.6121		0.5139	0.4922		0.6929	0.6633		0.6093	0.5887		0.598415	0.891692	1.4		0.8361	0.59866	2.4						0.646926	0.887648	33.8		0.874533	0.608318	0.2						0.90223	0.66301	0.2						0.57903	0.68586	5.2		0.88306	0.6226
0.3789	0.5026		0.6158	0.4759		0.6533	0.5158		0.56	0.496		0.891692	0.598415	0.6		0.59866	0.8361	6.6						0.887648	0.646926	0.2		0.608318	0.874533	2.6						0.66301	0.90223	0.8						0.68586	0.88413	1.4		0.6226	0.88306
0.4403	0.495		0.4951	0.5123		0.5979	0.5227		0.5596	0.4969		0.891692	0.629449	1.8		0.8361	0.59866	0.6						0.646926	0.887648	2.2		0.874533	0.608318	0.4						0.90223	0.66301	0.2						0.88413	0.57903	11		0.88306	0.6226
0.4258	0.4702		0.5127	0.5008		0.3279	0.3585		0.4672	0.5547		0.629449	0.891692	4		0.59866	0.8361	0.2						0.887648	0.646926	0.2		0.608318	0.812794	1.4						0.66301	0.90223	1.6						0.57903	0.88413	1.4		0.6226	0.88306
0.5707	0.493		0.5456	0.5204		0.206	0.3644		0.552	0.504		0.891692	0.629449	1.6		0.8361	0.59866	1						0.646926	0.887648	0.2		0.812794	0.608318	3.8						0.90223	0.66301	0.4						0.88413	0.57903	0.2		0.88306	0.6226
0.3648	0.5169		0.542	0.5121		0.3244	0.355		0.5435	0.542		0.629449	0.891692	0.4		0.59866	0.8361	1.4						0.652218	0.887067	0.2		0.626763	0.878623	0.2						0.66301	0.90223	0.4						0.57903	0.88413	0.8		0.6226	0.88306
0.409	0.4693		0.4673	0.5654		0.3155	0.3884		0.6049	0.4963		0.891692	0.629449	0.8		0.8361	0.59866	0.8						0.887067	0.652218	5.8		0.626763	0.878623	0.2						0.90223	0.66301	0.2						0.88413	0.57903	2.2		0.88306	0.6226
0.3277	0.5341		0.4926	0.511		0.5013	0.4198		0.5117	0.4956		0.891692	0.598415	0.2		0.59866	0.8361	1						0.646926	0.887648	0.6		0.878623	0.626763	3						0.66301	0.90223	0.8						0.57903	0.88413	0.2		0.6226	0.88306
0.4857	0.4576		0.5263	0.5253		0.4791	0.4908		0.5686	0.5748		0.909733	0.629449	0.2		0.8361	0.59866	0.4						0.887648	0.646926	0.2		0.626763	0.878623	0.2						0.90223	0.66301	0.2						0.88413	0.57903	0.8		0.88306	0.6226
0.4339	0.5055		0.5053	0.5297		0.546	0.4637		0.5477	0.5414		0.629449	0.640202	6		0.59866	0.8361	1.6						0.646926	0.887648	0.8		0.878623	0.626763	5.6						0.66301	0.90223	0.2						0.57903	0.88413	0.8		0.6226	0.88306
0.3757	0.3959		0.5239	0.4878		0.3857	0.491		0.6061	0.5369		0.640202	0.909733	0.2		0.8361	0.59866	1.2						0.887648	0.646926	0.2		0.626763	0.878623	0.2						0.90223	0.66301	0.4						0.88413	0.57903	3.4		0.88306	0.6226
0.4978	0.3761		0.5424	0.5229		0.3405	0.5174		0.5786	0.5151		0.909733	0.640202	1.2		0.59866	0.8361	1.4						0.646926	0.887648	0.2		0.878623	0.626763	6.2						0.66301	0.90223	1.4						0.57903	0.88413	0.4		0.6226	0.88306
0.5073	0.4378		0.4869	0.5281		0.4284	0.5093		0.5125	0.556		0.640202	0.909733	0.8		0.8361	0.59866	0.2						0.887648	0.646926	11		0.626763	0.878623	0.2						0.90223	0.66301	0.2						0.88413	0.57903	3.4		0.88306	0.6226
0.4182	0.5428		0.5151	0.5189		0.3319	0.4619		0.6843	0.5521		0.891692	0.598415	4.6		0.59866	0.8361	1.6						0.646926	0.887648	0.2		0.626763	0.878623	0.4						0.66301	0.90223	0.6						0.57903	0.88413	0.8		0.6226	0.88306
0.4153	0.626		0.6673	0.5076		0.3532	0.5665		0.6129	0.5655		0.598415	0.891692	2.8		0.8361	0.59866	0.8						0.887648	0.646926	16.2		0.878623	0.626763	1						0.90223	0.66301	0.2						0.88413	0.57903	2.4		0.88306	0.6226
0.4502	0.4755		0.423	0.4755		0.3426	0.4436		0.5747	0.5571		0.87907	0.598415	5		0.8361	0.59866	0.8						0.646926	0.887648	0.2		0.626763	0.878623	1.2						0.66301	0.90223	0.4						0.57903	0.88413	0.2		0.6226	0.88306
0.4441	0.4763		0.4566	0.5032		0.2267	0.506		0.5902	0.5789		0.87907	0.891692	1.2		0.59866	0.8361	0.4						0.887648	0.646926	6.4		0.878623	0.626763	1.8						0.90223	0.66301	0.4						0.88413	0.57903	3		0.88306	0.6226
0.4575	0.4916		0.4521	0.532		0.4835	0.4864		0.6105	0.5399		0.891692	0.87907	2.6		0.8361	0.59866	1						0.646926	0.887648	0.2		0.626763	0.874533	1						0.66301	0.90223	0.4						0.57903	0.88413	0.2		0.88306	0.6226
0.5029	0.4855		0.4309	0.523		0.3978	0.5244		0.5417	0.4888		0.87907	0.891692	0.8		0.59866	0.8361	1.2						0.652218	0.567066	1.4		0.874533	0.626763	0.8						0.90223	0.66301	0.4						0.88413	0.68586	5.8		0.6226	0.88306
0.5788	0.452		0.5508	0.4908		0.4161	0.5698		0.5793	0.597		0.629449	0.909733	1.2		0.8361	0.59866	1.6						0.567066	0.887067	11		0.626763	0.874533	0.6						0.90575	0.64716	0.2						0.68586	0.88413	0.8		0.88306	0.6226
0.5409	0.4672		0.3669	0.3114		0.3519	0.5384		0.5075	0.5397		0.909733	0.629449	0.6		0.59866	0.8361	0.8						0.646926	0.887648	0.6		0.874533	0.626763	1						0.90575	0.64716	0.2						0.88413	0.57903	7.8		0.6226	0.88306
0.4981	0.518		0.4851	0.3703		0.3475	0.5003		0.5848	0.4146		0.629449	0.909733	0.4		0.8361	0.59866	1.4						0.887648	0.646926	0.4		0.626763	0.878623	0.8						0.64716	0.66301	1.4						0.57903	0.88413	0.2		0.88306	0.6226
0.5443	0.4944		0.3162	0.3501		0.3317	0.5827		0.5154	0.5102		0.909733	0.629449	2.2		0.59866	0.8361	0.8						0.646926	0.887648	0.6		0.878623	0.626763	0.6						0.66301	0.64716	0.4						0.88413	0.57903	5.4		0.6226	0.88306
0.5112	0.3874		0.7005	0.3467		0.2948	0.5096		0.4403	0.4917		0.629449	0.909733	1.8		0.92336	0.65898	1						0.887648	0.646926	0.4		0.626763	0.874533	0.2						0.64716	0.66301	9.8						0.57903	0.88413	0.2		0.88306	0.6226
0.4216	0.4836		0.5876	0.3717		0.243	0.5473		0.5206	0.5222		0.909733	0.640202	0.4		0.65898	0.92336	0.2						0.646926	0.887648	0.6		0.626763	0.878623	0.4						0.66301	0.64716	1.2						0.88413	0.57903	0.4		0.55554	0.8634
0.4398	0.4956		0.4568	0.4184		0.3158	0.491		0.6076	0.495		0.640202	0.909733	0.4		0.92336	0.65898	2.4						0.887648	0.646926	0.6		0.878623	0.626763	10						0.64716	0.59426	2.4						0.57903	0.88413	0.2		0.8634	0.55554
0.4506	0.4759		0.4118	0.4504		0.2742	0.5746		0.6315	0.5957		0.909733	0.629449	0.4		0.65898	0.92336	0.4						0.646926	0.887648	0.4		0.626763	0.878623	0.2						0.59426	0.64716	0.2						0.88413	0.57903	1.2		0.55554	0.8634
0.5568	0.5664		0.4861	0.4161		0.2701	0.6427		0.5562	0.5245		0.629449	0.909733	1.6		0.92336	0.65898	0.6						0.887648	0.646926	0.2		0.878623	0.626763	0.2						0.64716	0.66301	1.2						0.57903	0.88413	0.2		0.55554	0.8634
0.6522	0.4911		0.614	0.4968		0.3456	0.7071		0.6719	0.5568		0.909733	0.629449	0.4		0.65898	0.92336	0.6						0.646926	0.887648	0.8		0.626763	0.878623	1.6						0.59426	0.66301	1						0.88413	0.57903	0.4		0.8634	0.55554
0.4988	0.5141		0.4977	0.4106		0.2444	0.6769		0.4752	0.4987		0.629449	0.909733	4.8		0.92336	0.62083	13.6						0.887648	0.646926	0.2		0.878623	0.626763	1.2						0.64716	0.90575	0.2						0.57903	0.88413	0.4		0.55554	0.8634
0.5835	0.4718		0.541	0.4996		0.3224	0.6309		0.4427	0.4242		0.909733	0.629449	0.4		0.59866	0.8361	0.4						0.646926	0.887648	0.6		0.626763	0.878623	0.2						0.90575	0.64716	10.4						0.88413	0.68586	4.8		0.8634	0.55554
1	0.1146		0.4046	0.4603		0.3167	0.5964		0.5899	0.5632		0.629449	0.909733	1.8		0.8361	0.59866	17						0.887648	0.646926	0.2		0.878623	0.626763	0.6						0.64716	0.90575	0.2						0.68586	0.88413	0.4		0.55554	0.8634
0.764	0.5658		0.4914	0.472		0.5745	0.4704		0.559	0.4749		0.909733	0.640202	0.4		0.59866	0.8361	0.2						0.646926	0.887648	3.8		0.626763	0.874533	7.6						0.90223	0.66301	0.2						0.88413	0.68586	7.4		0.8634	0.55554
0.7551	0.5907		0.539	0.4838		0.5868	0.443		0.5865	0.5171		0.640202	0.909733	2		0.8361	0.92336	11						0.887648	0.646926	0.4		0.874533	0.608318	1.2						0.66301	0.64716	3						0.68586	0.88413	0.2		0.6226	0.88306
0.8101	0.6073		0.5568	0.4488		0.6478	0.5485		0.5586	0.6118		0.909733	0.629449	0.6		0.92336	0.62083	1						0.646926	0.887648	1.8		0.874533	0.608318	0.6						0.64716	0.66301	0.8						0.88413	0.68586	1.4		0.88306	0.6226
0.8545	0.6319		0.5374	0.4816		0.6545	0.4704		0.5147	0.5202		0.629449	0.909733	1		0.8361	0.59866	0.4						0.887648	0.646926	0.4		0.537971	0.812794	0.4						0.66301	0.90223	1.4						0.88413	0.68586	1		0.6226	0.88306
0.791	0.5517		0.6055	0.4334		0.8059	0.4701		0.5568	0.5678		0.909733	0.629449	0.8		0.59866	0.8361	5.4						0.646926	0.887648	1.4		0.812794	0.537971	2.8						0.90223	0.66301	0.2						0.68586	0.88413	1.6		0.88306	0.6226
0.8263	0.5052		0.5521	0.5281		0.5873	0.4245		0.6326	0.551		0.909733	0.640202	0.4		0.8361	0.59866	0.6						0.887648	0.646926	1.2		0.878623	0.626763	1						0.90223	0.66301	0.4						0.88413	0.68586	2		0.6226	0.88306
0.8272	0.566		0.5233	0.5418		0.6235	0.5709		0.6207	0.5387		0.640202	0.909733	0.4		0.59866	0.8361	1.6						0.646926	0.887648	2.2		0.626763	0.878623	0.2						0.66301	0.90223	1						0.68586	0.88413	3.2		0.88306	0.6226
0.7545	0.6207		0.5177	0.5338		0.5499	0.5914		0.6556	0.4905		0.909733	0.640202	0.8		0.8361	0.59866	0.2						0.887648	0.646926	0.6		0.878623	0.626763	1						0.90223	0.66301	0.2						0.88413	0.68586	1.4		0.6226	0.88306
0.8327	0.6033		0.5024	0.527		0.6693	0.5272		0.5894	0.5641		0.640202	0.909733	1.2		0.92336	0.65898	0.2						0.646926	0.887648	0.2		0.626763	0.878623	1.6						0.66301	0.59426	0.2						0.68586	0.88413	0.2		0.88306	0.6226
0.7822	0.6389		0.623	0.5498		0.592	0.5908		0.5805	0.5282		0.909733	0.640202	0.4		0.59866	0.8361	0.6						0.887648	0.646926	0.2		0.878623	0.626763	0.6						0.64716	0.90575	9.2						0.88413	0.68586	1.2		0.6226	0.88306
0.7797	0.6301		0.5023	0.5715		0.6575	0.5937		0.5468	0.4367		0.640202	0.909733	8.2		0.8361	0.59866	0.2						0.646926	0.887648	0.4		0.626763	0.878623	1						0.90575	0.64716	0.2						0.68586	0.88413	2.8		0.88306	0.6226
0.8332	0.6954		0.5151	0.5901		0.7696	0.5348		0.6313	0.5403		0.909733	0.640202	0.2		0.59866	0.8361	0.8						0.887648	0.646926	0.2		0.878623	0.626763	0.4						0.64716	0.90575	0.2						0.88413	0.68586	0.4		0.88306	0.6226
0.8834	0.583		0.5692	0.5131		0.7676	0.6074		0.5144	0.4331		0.640202	0.909733	2.6		0.8361	0.59866	9.6						0.646926	0.887648	1.4		0.626763	0.878623	0.2						0.90575	0.64716	0.4						0.68586	0.88413	18.4		0.6226	0.88306
0.8101	0.6403		0.4846	0.511		0.6446	0.5945		0.5797	0.4921		0.640202	0.909733	0.2		0.59866	0.8361	0.6						0.887648	0.646926	0.2		0.878623	0.626763	1.4						0.90575	0.64716	0.6						0.88413	0.68586	0.6		0.88306	0.6226
0.7778	0.598		0.5186	0.5206		0.8369	0.6217		0.5462	0.5341		0.909733	0.640202	6.8		0.8361	0.59866	5.2						0.887648	0.646926	0.2		0.626763	0.878623	0.4						0.64716	0.90223	0.4						0.57903	0.86751	1.4		0.88306	0.6226
0.8345	0.5862		0.4916	0.4981		0.8082	0.5511		0.542	0.4971		0.640202	0.629449	1.4		0.59866	0.8361	0.2						0.646926	0.887648	0.4		0.878623	0.626763	0.6						0.90223	0.66301	0.4						0.86751	0.57903	0.6		0.6226	0.88306
0.5805	0.5227		0.5081	0.4726		0.7595	0.5524		0.5295	0.5035		0.87907	0.598415	1.4		0.8361	0.59866	5						0.887648	0.646926	0.4		0.626763	0.878623	2.8						0.66301	0.90223	0.2						0.57903	0.88413	0.2		0.88306	0.6226
0.6023	0.4605		0.5235	0.5142		0.781	0.5659		0.5758	0.4843		0.598415	0.87907	4.4		0.59866	0.8361	0.2						0.887648	0.646926	0.4		0.878623	0.626763	0.4						0.90223	0.66301	1						0.88413	0.68586	3.4		0.6226	0.88306
0.459	0.5196		0.5604	0.5645		0.7207	0.5562		0.6229	0.4769		0.598415	0.87907	1		0.8361	0.59866	6.2						0.646926	0.887648	5		0.626763	0.878623	0.2						0.66301	0.90223	0.6						0.68586	0.88413	12		0.88306	0.6226
0.4968	0.4831		0.3804	0.4787		0.7945	0.5793		0.6547	0.4765		0.87907	0.598415	0.8		0.59866	0.8361	0.2						0.887648	0.646926	0.2		0.878623	0.626763	0.2						0.90223	0.66301	0.2						0.88413	0.68586	1.8		0.6226	0.88306
0.4663	0.5243		0.5992	0.5243		0.844	0.6113		0.6448	0.535		0.598415	0.87907	3.6		0.59866	0.65898	2						0.646926	0.887648	8.4		0.626763	0.878623	3.2						0.66301	0.90223	0.2						0.68586	0.88413	4.2		0.88306	0.6226
0.6504	0.502		0.4656	0.5348		0.8066	0.4899		0.5043	0.4937		0.87907	0.598415	0.2		0.92336	0.62083	0.4						0.887648	0.646926	0.2		0.878623	0.626763	0.6						0.90223	0.66301	0.4						0.88413	0.57903	3.6		0.6226	0.88306
0.3169	0.6046		0.5623	0.4958		0.7828	0.4541		0.6874	0.5719		0.629449	0.891692	0.2		0.92336	0.8361	1						0.646926	0.887648	3.6		0.626763	0.878623	0.8						0.66301	0.90223	0.4						0.57903	0.68586	1		0.88306	0.6226
0.4855	0.5418		0.4758	0.5676		0.7995	0.5686		0.606	0.4912		0.629449	0.640202	1		0.8361	0.92336	4.6						0.887648	0.646926	0.4		0.878623	0.626763	0.2						0.90223	0.66301	0.4						0.68586	0.88413	0.4		0.6226	0.88306
0.3432	0.531		0.6402	0.4525		0.8051	0.5739		0.4614	0.3181		0.640202	0.629449	1.4		0.92336	0.65898	12.8						0.646926	0.887648	1		0.626763	0.878623	0.8						0.66301	0.90223	0.6						0.88413	0.57903	0.8		0.88306	0.6226
0.4281	0.5388		0.6023	0.3759		0.7812	0.5382		0.7262	0.502		0.629449	0.909733	4.2		0.65898	0.92336	0.2						0.887648	0.646926	0.6		0.878623	0.626763	0.6						0.90223	0.66301	0.4						0.57903	0.88413	0.4		0.6226	0.88306
0.4589	0.5254		0.5162	0.5411		0.7953	0.544		0.4982	0.5333		0.909733	0.629449	0.6		0.92336	0.65898	4.4						0.646926	0.887648	1		0.874533	0.812794	0.4						0.66301	0.90223	1.2						0.86751	0.57903	1.2		0.88306	0.6226
0.4573	0.6388		0.527	0.4954		0.8142	0.5184		0.4944	0.456		0.909733	0.640202	0.6		0.65898	0.62083	0.4						0.887648	0.646926	0.2		0.812794	0.608318	0.4						0.90223	0.66301	1.4						0.57903	0.86751	4.8		0.6226	0.88306
0.4631	0.5391		0.629	0.5187		0.8674	0.5633		0.4966	0.5327		0.640202	0.909733	3.4		0.59866	0.8361	0.6						0.646926	0.887648	0.4		0.608318	0.874533	3						0.66301	0.90223	1						0.86751	0.57903	0.4		0.88306	0.6226
0.4484	0.5833		0.5415	0.5456		0.9412	0.4842		0.4589	0.5454		0.909733	0.640202	4.2		0.8361	0.59866	0.2						0.887648	0.646926	0.2		0.874533	0.608318	0.2						0.90223	0.66301	0.2						0.57903	0.86751	1		0.6226	0.88306
0.5413	0.5219		0.5643	0.5555		0.875	0.5491		0.4778	0.5573		0.640202	0.909733	1.4		0.59866	0.8361	0.8						0.887648	0.646926	0.2		0.537971	0.608318	0.4						0.66301	0.90223	1.8						0.86751	0.57903	0.2		0.88306	0.6226
0.6352	0.4211		0.4851	0.5599		0.8421	0.5465		0.5852	0.5157		0.909733	0.640202	0.8		0.8361	0.59866	3.6						0.646926	0.887648	3.6		0.626763	0.878623	0.6						0.90223	0.66301	0.4						0.68586	0.88413	1.6		0.6226	0.88306
0.3857	0.5449		0.4462	0.6031		0.8761	0.5469		0.457	0.4583		0.640202	0.909733	0.4		0.59866	0.8361	0.6						0.887648	0.646926	0.8		0.878623	0.626763	0.4						0.90575	0.64716	0.2						0.86751	0.57903	0.8		0.88306	0.6226
0.4356	0.5157		0.5098	0.5472		0.8593	0.51		0.5979	0.5073		0.909733	0.640202	2		0.8361	0.59866	0.8						0.646926	0.887648	6.2		0.626763	0.878623	0.2						0.64716	0.90575	1.4						0.57903	0.62306	2.2		0.6226	0.88306
0.4181	0.5771		0.5033	0.502		0.8576	0.6065		0.5532	0.6271		0.640202	0.909733	0.6		0.59866	0.8361	0.2						0.887648	0.646926	0.6		0.878623	0.626763	2						0.90575	0.64716	0.4										0.88306	0.6226
0.6894	0.5623		0.5355	0.5289		0.871	0.5362		0.4062	0.4508		0.909733	0.640202	0.2		0.8361	0.59866	2						0.646926	0.887648	0.2		0.626763	0.874533	0.4						0.64716	0.90575	2.2										0.88306	0.6226
0.4523	0.5823		0.5171	0.5731		0.781	0.5825		0.4815	0.4671		0.598415	0.87907	1.2		0.59866	0.8361	0.2						0.887648	0.646926	0.2		0.874533	0.626763	0.4						0.90575	0.64716	1.2										0.6226	0.88306
0.3172	0.5696		0.6282	0.5577		0.8512	0.574		0.5729	0.4897		0.87907	0.598415	0.2		0.8361	0.59866	1.4						0.646926	0.887648	0.8		0.626763	0.878623	0.8						0.64716	0.90575	1.2										0.88306	0.6226
0.3911	0.5445		0.4895	0.556		0.8258	0.6089		0.4764	0.6381		0.598415	0.87907	0.4		0.59866	0.8361	0.2						0.887648	0.646926	0.4		0.878623	0.626763	0.8						0.90575	0.64716	1										0.6226	0.88306
0.364	0.5857		0.5546	0.4885		0.7984	0.5992		0.3635	0.6761		0.87907	0.598415	0.4		0.8361	0.59866	2.2						0.646926	0.887648	8.8		0.626763	0.878623	0.2						0.64716	0.90575	0.2										0.88306	0.6226
0.4584	0.5903		0.5335	0.5091		0.8375	0.5396		0.6055	0.5642		0.598415	0.87907	0.2		0.59866	0.8361	1.6						0.887648	0.646926	0.2		0.878623	0.626763	1.2						0.90575	0.64716	0.6										0.6226	0.88306
0.4742	0.5582		0.4998	0.5914		0.7908	0.567		0.5151	0.5714		0.598415	0.629449	2.6		0.8361	0.59866	0.2						0.646926	0.887648	0.6		0.626763	0.874533	2.4						0.64716	0.90575	0.2										0.88306	0.6226
0.4092	0.5312		0.5856	0.5615		0.8398	0.5706		0.3836	0.6231		0.629449	0.909733	1.4		0.59866	0.8361	0.4						0.887648	0.646926	0.2		0.608318	0.812794	0.4						0.90575	0.64716	0.8										0.6226	0.88306
0.4504	0.5922		0.5057	0.5144		0.8184	0.5831		0.5396	0.5599		0.909733	0.629449	0.8		0.8361	0.59866	0.4						0.646926	0.887648	1.2		0.812794	0.608318	1						0.64716	0.90575	3										0.88306	0.6226
0.4895	0.555		0.4855	0.5158		0.8189	0.6442		0.385	0.5908		0.629449	0.909733	7.6		0.59866	0.8361	1.4						0.887648	0.646926	0.2		0.537971	0.608318	1.8						0.90575	0.64716	3.2										0.6226	0.88306
0.6203	0.4446		0.5647	0.5544		0.8559	0.594		0.5315	0.6725		0.909733	0.629449	0.6		0.8361	0.59866	0.2						0.646926	0.887648	1.6		0.608318	0.874533	5.2						0.64716	0.90575	0.6										0.88306	0.6226
0.5601	0.3543		0.4791	0.5613		0.7978	0.6181		0.5975	0.5289		0.909733	0.640202	0.4		0.59866	0.8361	8.6						0.887648	0.646926	0.4		0.874533	0.608318	0.2						0.90575	0.64716	3.2										0.6226	0.88306
0.6795	0.435		0.5096	0.5637		0.7882	0.4745		0.5148	0.623		0.640202	0.909733	3		0.8361	0.59866	1.6						0.646926	0.887648	1.2		0.878623	0.626763	2.8						0.64716	0.90575	0.4										0.88306	0.6226
0.6662	0.4288		0.5142	0.577		0.8032	0.4994		0.2976	0.6037		0.909733	0.640202	0.4		0.92336	0.65898	0.2						0.887648	0.646926	0.2		0.626763	0.878623	1.2						0.90575	0.64716	0.8										0.6226	0.88306
0.6007	0.4359		0.5929	0.5424		0.7955	0.565		0.3489	0.5982		0.640202	0.909733	0.6		0.65898	0.92336	0.8						0.646926	0.887648	0.6		0.626763	0.878623	0.2						0.64716	0.90575	1.8										0.88306	0.6226
0.6828	0.3413		0.3952	0.4854		0.8357	0.6129		0.6442	0.5748		0.909733	0.640202	0.4		0.92336	0.65898	0.4						0.887648	0.646926	0.2		0.878623	0.626763	1						0.90575	0.64716	0.2										0.88306	0.6226
0.5693	0.4429		0.5409	0.5168		0.772	0.5412		0.6181	0.5721		0.640202	0.909733	2.8		0.65898	0.92336	0.4						0.646926	0.887648	1.4		0.626763	0.878623	1						0.66301	0.90223	0.8										0.6226	0.88306
0.7366	0.423		0.5235	0.5721		0.7391	0.5467		0.5702	0.4607		0.909733	0.640202	0.4		0.92336	0.65898	1.6						0.887648	0.646926	0.2		0.878623	0.626763	3.6						0.90223	0.66301	0.8										0.88306	0.6226
0.6878	0.442		0.5864	0.5912		0.8204	0.5724		0.8911	0.4369		0.891692	0.598415	3.6		0.65898	0.92336	0.2						0.646926	0.887648	0.6		0.626763	0.878623	0.2						0.66301	0.90223	0.8										0.6226	0.88306
0.6281	0.4275		0.5396	0.5351		0.7769	0.5757		0.9197	0.4417		0.629449	0.891692	0.2		0.92336	0.65898	0.2						0.887648	0.646926	0.2		0.878623	0.626763	1						0.90223	0.66301	0.4										0.88306	0.6226
0.6397	0.3997		0.5477	0.5816		0.788	0.6838		0.9402	0.4209		0.891692	0.598415	0.8		0.65898	0.92336	0.2						0.646926	0.887648	0.6		0.626763	0.878623	0.6						0.66301	0.90223	0.4										0.6226	0.88306
0.8484	0.4244		0.5075	0.5613		0.7908	0.5418		0.8492	0.3997		0.598415	0.87907	4		0.8361	0.59866	2						0.887648	0.646926	0.4		0.878623	0.626763	1.8						0.90223	0.66301	1.2										0.55554	0.81435
0.6602	0.4093		0.5641	0.6023		0.9039	0.6237		0.9205	0.4037		0.87907	0.598415	1		0.59866	0.8361	1.4						0.646926	0.887648	2.4		0.626763	0.878623	0.2						0.66301	0.90223	0.4										0.81435	0.55554
0.6813	0.4997		0.5463	0.5843		0.746	0.5608		0.9393	0.4411		0.598415	0.891692	2.8		0.8361	0.59866	0.6						0.887648	0.646926	0.4		0.878623	0.626763	0.4						0.90223	0.66301	0.2										0.55554	0.81435
0.6396	0.4383		0.5858	0.5675		0.7652	0.5334		0.9254	0.4018		0.891692	0.598415	0.4		0.59866	0.8361	0.6						0.646926	0.887648	0.6		0.626763	0.878623	0.2						0.66301	0.90223	0.2										0.88306	0.6226
0.6916	0.4463		0.5436	0.5569		0.8009	0.5589		0.907	0.4711		0.598415	0.87907	1.4		0.8361	0.59866	2						0.887648	0.646926	0.2		0.878623	0.626763	0.2						0.90223	0.66301	0.6										0.6226	0.88306
0.6245	0.5324		0.5776	0.5593		0.7441	0.5907		0.9447	0.4489		0.640202	0.909733	0.4		0.59866	0.8361	1.6						0.646926	0.546972	1.8		0.626763	0.878623	3						0.66301	0.90223	2										0.88306	0.6226
0.5822	0.3758		0.5764	0.5941		0.7732	0.5352		0.9358	0.4147		0.909733	0.640202	0.6		0.8361	0.59866	0.8						0.546972	0.887067	1		0.878623	0.626763	0.4						0.90223	0.66301	0.6										0.6226	0.88306
0.6249	0.4744		0.5227	0.5428		0.7267	0.5097		0.912	0.4341		0.640202	0.909733	1.2		0.59866	0.8361	0.8						0.652218	0.887067	9.8		0.626763	0.878623	0.4						0.66301	0.90223	2.6										0.88306	0.6226
0.7184	0.4881		0.5677	0.5847		0.8038	0.6275		1	0.4145		0.909733	0.640202	2.2		0.8361	0.59866	0.6						0.887067	0.652218	5.4		0.878623	0.626763	0.4						0.90223	0.66301	0.2										0.6226	0.88306
0.6903	0.4674		0.4587	0.4588		0.8544	0.6113		0.9204	0.4166		0.640202	0.909733	0.8		0.59866	0.8361	0.4						0.652218	0.887067	2.6		0.812794	0.537971	0.4						0.66301	0.90223	1										0.88306	0.6226
0.6309	0.5047		0.5654	0.6093		0.8278	0.5199		0.9029	0.4309		0.909733	0.640202	0.4		0.8361	0.59866	5.4						0.887067	0.652218	0.2		0.537971	0.812794	0.6						0.90223	0.66301	0.2										0.6226	0.88306
0.5675	0.4523		0.5076	0.5342		0.4233	0.4005		0.8929	0.4309		0.640202	0.909733	0.2		0.59866	0.8361	0.8						0.887648	0.646926	0.4		0.812794	0.608318	0.2						0.66301	0.90223	0.8										0.6226	0.88306
0.7264	0.3771		0.5371	0.5717		0.6077	0.5884		0.9623	0.433		0.909733	0.640202	3.4		0.8361	0.59866	2.6						0.646926	0.887648	0.2		0.608318	0.537971	0.2						0.90223	0.66301	0.2										0.55554	0.6226
0.581	0.4773		0.5385	0.5355		0.6767	0.4874		0.9381	0.4233		0.640202	0.909733	1.2		0.59866	0.8361	0.4						0.887648	0.646926	0.2		0.537971	0.608318	0.2						0.66301	0.90223	0.6										0.6226	0.8634
0.6746	0.4139		0.4806	0.5411		0.3687	0.3642		0.8851	0.4433		0.909733	0.640202	1.6		0.62083	0.65898	0.4						0.646926	0.887648	0.8		0.608318	0.812794	0.2						0.90223	0.66301	1.4										0.8634	0.6226
0.6415	0.3969		0.4577	0.5646		0.4755	0.5789		0.8751	0.4355		0.640202	0.909733	0.4		0.59866	0.8361	0.2						0.887648	0.646926	0.4		0.812794	0.537971	0.2						0.66301	0.90223	1.6										0.6226	0.8634
0.6375	0.4615		0.7969	0.3013		0.5535	0.5321		0.8502	0.4298		0.909733	0.640202	0.8		0.8361	0.59866	0.6						0.646926	0.887648	1.2		0.537971	0.812794	0.6						0.90223	0.66301	0.4										0.55554	0.8634
0.6021	0.3948		0.8809	0.3242		0.7998	0.6426		0.9699	0.4014		0.640202	0.909733	0.8		0.59866	0.8361	1.4						0.887648	0.646926	0.2		0.812794	0.537971	0.6						0.66301	0.90223	2.6										0.8634	0.55554
0.7639	0.4874		0.8757	0.3603		0.4493	0.5274		0.8051	0.4478		0.909733	0.640202	0.8		0.8361	0.59866	0.6						0.646926	0.887648	0.2		0.537971	0.812794	0.4						0.90575	0.64716	0.6										0.55554	0.8634
0.8315	0.4673		0.8796	0.4046		0.5484	0.5645		0.8289	0.4859		0.640202	0.909733	1.6		0.59866	0.8361	0.2						0.887648	0.646926	0.8		0.812794	0.608318	0.4						0.64716	0.90575	0.2										0.8634	0.55554
0.7518	0.416		0.9535	0.375		0.6332	0.5631		0.9118	0.4215		0.909733	0.640202	2.2		0.8361	0.59866	0.2						0.646926	0.887648	3		0.608318	0.874533	0.6						0.90575	0.64716	3.4										0.55554	0.8634
0.8445	0.4465		0.9654	0.379		0.6854	0.5801		0.9747	0.4193		0.640202	0.909733	0.6		0.59866	0.8361	0.2						0.887648	0.646926	0.2		0.874533	0.608318	0.2						0.64716	0.90575	0.2										0.8634	0.55554
0.8208	0.4759		1	0.3508		0.5884	0.5041		0.811	0.4409		0.909733	0.640202	0.8		0.8361	0.59866	0.4						0.646926	0.887648	1.2		0.878623	0.626763	0.6						0.90575	0.64716	0.4										0.55554	0.8634
0.7779	0.4657		0.8512	0.3921		0.5118	0.5487		0.9298	0.4826		0.640202	0.909733	4.4		0.59866	0.8361	2.2						0.887648	0.646926	0.4		0.626763	0.878623	2.2						0.64716	0.90575	0.4										0.8634	0.55554
0.7756	0.4334		0.944	0.4121		0.6597	0.6172		0.8173	0.4538		0.909733	0.640202	1		0.8361	0.59866	0.2						0.646926	0.887648	6.6		0.878623	0.626763	0.2						0.90575	0.64716	2.6										0.55554	0.8634
0.7928	0.5041		0.9441	0.3817		0.6737	0.6166		0.9398	0.4001		0.640202	0.909733	3		0.59866	0.8361	3.2						0.887648	0.646926	0.4		0.626763	0.537971	1.8						0.90575	0.64716	0.6										0.8634	0.6226
0.8408	0.4247		0.9921	0.3467		0.5986	0.6539		0.9639	0.4523		0.909733	0.640202	1.2		0.8361	0.59866	0.2						0.646926	0.887648	0.2		0.878623	0.626763	0.8						0.64716	0.90575	0.4										0.6226	0.55554
0.8241	0.4694		0.8802	0.4193		0.6355	0.5853		0.865	0.4466		0.640202	0.909733	0.2		0.59866	0.8361	0.4						0.887648	0.646926	1		0.626763	0.878623	4						0.90575	0.64716	0.4										0.6226	0.8634
0.8157	0.4805		0.9657	0.3799		0.7409	0.6099		0.8778	0.3528		0.909733	0.640202	7.8		0.8361	0.59866	0.2						0.646926	0.887648	1.2		0.878623	0.626763	0.4						0.90223	0.66301	0.6										0.8634	0.6226
0.758	0.4762		0.921	0.4172		0.5716	0.5392		0.913	0.4395		0.640202	0.909733	0.2		0.59866	0.8361	0.2						0.887648	0.646926	0.6		0.626763	0.878623	3						0.66301	0.90223	3										0.6226	0.8634
0.7205	0.4485		0.9394	0.4172		0.5689	0.5861		0.8997	0.427		0.909733	0.629449	0.8		0.8361	0.59866	1.6						0.646926	0.887648	1.2		0.878623	0.626763	0.4						0.90223	0.66301	0.2										0.8634	0.6226
0.7842	0.4553		0.9602	0.4454		0.6072	0.555		0.8584	0.4288		0.629449	0.909733	0.2		0.59866	0.8361	0.4						0.887648	0.646926	0.2		0.874533	0.608318	0.2						0.66301	0.90223	1.4										0.6226	0.8634
0.8112	0.4481		0.8989	0.4191		0.5819	0.4943		0.8883	0.4163		0.891692	0.598415	0.4		0.8361	0.59866	0.2						0.646926	0.887648	0.4		0.608318	0.874533	3						0.90223	0.66301	0.2										0.55554	0.8634
0.6848	0.409		0.9158	0.3757		0.5795	0.4955		0.8659	0.4237		0.629449	0.909733	1.4		0.59866	0.8361	0.2						0.887648	0.646926	0.2		0.874533	0.608318	0.4						0.66301	0.90223	4.2										0.8634	0.55554
0.7503	0.4661		0.854	0.4076		0.7678	0.544		0.9175	0.4495		0.909733	0.640202	0.2		0.8361	0.59866	0.2						0.646926	0.887648	0.6		0.608318	0.874533	10.2						0.90223	0.66301	0.2										0.6226	0.88306
0.8607	0.4264		0.881	0.4109		0.6425	0.5547		0.8644	0.4264		0.640202	0.629449	0.6		0.59866	0.8361	0.4						0.887648	0.646926	1.6		0.874533	0.608318	0.2						0.66301	0.90223	1.2										0.88306	0.6226
0.8201	0.4705		0.9239	0.3379		0.596	0.6185		0.9443	0.3953		0.629449	0.640202	0.4		0.8361	0.59866	0.4						0.646926	0.887648	0.4		0.608318	0.874533	0.8						0.90223	0.66301	0.2										0.6226	0.88306
0.8328	0.5152		0.8796	0.4009		0.5555	0.4363		0.9355	0.4441		0.891692	0.629449	1.2		0.59866	0.8361	0.2						0.887648	0.646926	1.2		0.874533	0.608318	0.2						0.66301	0.90223	0.4										0.55554	0.8634
0.7991	0.4433		0.9135	0.3615		0.5658	0.604		0.9009	0.4267		0.629449	0.891692	3		0.8361	0.59866	10.8						0.646926	0.887648	1		0.874533	0.608318	0.6						0.90223	0.66301	0.4										0.8634	0.55554
0.821	0.4609		0.9255	0.4033		0.4641	0.542		0.9566	0.4106		0.891692	0.598415	1		0.59866	0.8361	0.2						0.887648	0.646926	1.2		0.608318	0.874533	0.8						0.66301	0.59426	2.2										0.55554	0.8634
0.7095	0.3889		0.9479	0.3905		0.6258	0.7088		0.8684	0.4371		0.598415	0.891692	0.2		0.8361	0.59866	0.8						0.646926	0.887648	2.6		0.874533	0.812794	6.8						0.66301	0.90223	0.2										0.81435	0.55554
0.7857	0.5146		1	0.3804		0.4447	0.5649		0.9424	0.4228		0.891692	0.598415	1		0.59866	0.8361	2.4						0.887648	0.646926	0.4		0.812794	0.874533	1.8						0.90223	0.66301	7.8										0.55554	0.81435
0.774	0.476		0.9258	0.4204		0.4047	0.6084		0.8733	0.4531		0.598415	0.629449	0.6		0.59866	0.8361	0.6						0.646926	0.887648	1.6		0.874533	0.608318	2.4						0.66301	0.90223	0.2										0.81435	0.55554
0.8213	0.4271		0.8614	0.4178		0.6044	0.5803		0.8832	0.4536		0.629449	0.891692	2		0.8361	0.59866	4.2						0.887648	0.646926	0.4		0.608318	0.874533	0.6						0.89666	0.59426	0.4										0.55554	0.81435
0.1828	0.9776		1	0.3655		0.3668	0.4975		0.9415	0.3737		0.891692	0.598415	0.6		0.59866	0.8361	1						0.646926	0.887648	1		0.874533	0.812794	1.2						0.90223	0.89666	0.2										0.81435	0.55554
0.7909	0.4663		0.9237	0.3957		0.5288	0.5704		0.9502	0.4295		0.598415	0.891692	0.2		0.8361	0.59866	0.6						0.887648	0.646926	0.2		0.812794	0.608318	3.6						0.89666	0.90223	1										0.55554	0.8634
0.5642	0.4311		0.9638	0.4043		0.6443	0.585		0.9976	0.3974		0.891692	0.629449	0.2		0.59866	0.8361	1						0.646926	0.887648	4.2		0.812794	0.608318	8.2						0.90223	0.66301	0.4										0.8634	0.55554
0.7075	0.5564		0.9184	0.3621		0.6035	0.517		0.8949	0.4189		0.909733	0.640202	0.6		0.8361	0.59866	1						0.887648	0.646926	0.8		0.608318	0.812794	5.8						0.66301	0.89666	1.6										0.55554	0.8634
0.6217	0.5272		0.9164	0.3759		0.7892	0.6806		0.9703	0.3573		0.640202	0.909733	7.4		0.59866	0.8361	0.4						0.646926	0.887648	4		0.874533	0.608318	2.2						0.89666	0.59426	0.6										0.8634	0.55554
0.6888	0.5735		0.9247	0.3746		0.4438	0.5376		0.8916	0.4116		0.640202	0.909733	0.4		0.8361	0.59866	0.4						0.887648	0.646926	0.8		0.608318	0.874533	2.6						0.59426	0.89666	2										0.55554	0.81435
0.6695	0.5415		0.9219	0.4735		0.6323	0.6703		0.9182	0.4246		0.909733	0.640202	1.8		0.59866	0.8361	1.8						0.646926	0.887648	1		0.874533	0.608318	0.8						0.89666	0.59426	0.6										0.8634	0.55554
0.6486	0.5649		0.9703	0.4266		0.5767	0.6317		0.9312	0.4003		0.640202	0.909733	0.6		0.8361	0.59866	0.2						0.887648	0.646926	1.2		0.812794	0.537971	0.8						0.59426	0.89666	0.2										0.55554	0.6226
0.5072	0.4888		0.9438	0.4124		0.5664	0.7035		0.9134	0.4145		0.909733	0.640202	2		0.59866	0.8361	0.2						0.646926	0.887648	1.2		0.878623	0.626763	2.2						0.90223	0.66301	0.4										0.6226	0.8634
0.5397	0.4962		0.9222	0.3962		0.6267	0.5116		0.8748	0.4629		0.640202	0.909733	0.2		0.8361	0.59866	2.6						0.887648	0.646926	0.4		0.626763	0.874533	0.2						0.66301	0.59426	3										0.8634	0.55554
0.3564	0.3698		0.9601	0.416		0.7356	0.5461		0.8946	0.3895		0.909733	0.640202	3.8		0.59866	0.8361	1.4						0.646926	0.887648	0.8		0.626763	0.874533	0.8						0.59426	0.66301	2										0.81435	0.8634
0.5421	0.5427		0.966	0.3726		0.5915	0.691		0.9077	0.397		0.640202	0.909733	0.6		0.8361	0.59866	2.2						0.887648	0.646926	0.6		0.878623	0.626763	1						0.66301	0.90223	1.4										0.8634	0.81435
0.7628	0.5779		0.9477	0.4229		0.7124	0.5353		0.9338	0.3963		0.909733	0.640202	0.6		0.59866	0.8361	1.8						0.646926	0.887648	1.4		0.626763	0.878623	1.4						0.90223	0.66301	0.6										0.88306	0.6226
0.5741	0.5739		0.9381	0.4158		0.6666	0.7096		0.9311	0.4154		0.640202	0.909733	2.8		0.85097	0.62083	2.8						0.887648	0.646926	0.2		0.878623	0.626763	0.6						0.66301	0.59426	0.8										0.6226	0.88306
0.4819	0.5872		0.904	0.4218		0.6312	0.6572		0.928	0.416		0.909733	0.640202	0.8		0.85097	0.62083	3.4						0.646926	0.887648	1		0.626763	0.878623	2.8						0.90575	0.64716	0.4										0.88306	0.6226
0.6855	0.5202		0.9425	0.427		0.579	0.5735		0.8655	0.3993		0.640202	0.909733	0.2		0.62083	0.85097	0.4						0.887648	0.646926	0.6		0.878623	0.626763	0.6						0.64716	0.90575	2										0.6226	0.88306
0.5619	0.5787		0.9319	0.4124		0.6349	0.6183		0.9351	0.4604		0.909733	0.640202	0.4		0.85097	0.62083	3.2						0.646926	0.887648	1		0.626763	0.878623	2.2						0.90575	0.64716	0.4										0.88306	0.6226
0.3442	0.4716		0.9223	0.4048		0.5659	0.6343		0.8461	0.418		0.640202	0.909733	1.2		0.8361	0.65898	0.4						0.887648	0.646926	0.2		0.878623	0.626763	1						0.64716	0.90575	1.8										0.6226	0.88306
0.7409	0.3714		0.8994	0.4042		0.4722	0.4629		0.9201	0.4074		0.909733	0.640202	0.8		0.65898	0.92336	2.2						0.646926	0.887648	0.2		0.626763	0.878623	0.2						0.90575	0.64716	0.4										0.88306	0.6226
0.6393	0.5366		0.8861	0.4178		0.5751	0.3063		0.8856	0.4338		0.640202	0.909733	0.4		0.92336	0.65898	1						0.887648	0.646926	0.4		0.878623	0.626763	1						0.64716	0.90575	0.2										0.6226	0.88306
0.8586	0.5719		0.9515	0.4722		0.573	0.5554		0.8941	0.3816		0.909733	0.640202	4		0.65898	0.92336	6.4						0.646926	0.887648	4.6		0.626763	0.878623	0.2						0.90575	0.64716	7.8										0.88306	0.6226
0.4772	0.621		0.9475	0.3888		0.4606	0.5094		0.8655	0.4241		0.640202	0.909733	0.6		0.92336	0.65898	0.2						0.887648	0.646926	0.2		0.878623	0.626763	1.8						0.64716	0.90575	0.4										0.6226	0.88306
0.6669	0.4854		0.9206	0.4297		0.715	0.4098		0.9187	0.4231		0.909733	0.640202	0.8		0.65898	0.62083	0.6						0.546972	0.887067	0.2		0.626763	0.878623	1.2						0.90575	0.64716	0.8										0.88306	0.6226
0.7173	0.5414		0.9497	0.4353		0.5165	0.3684		0.9933	0.3786		0.640202	0.909733	0.2		0.8361	0.59866	0.6						0.887067	0.652218	1		0.878623	0.626763	0.2						0.64716	0.90575	1.6										0.6226	0.88306
0.4855	0.598		0.9359	0.4198		0.5849	0.3565		0.957	0.4219		0.909733	0.640202	6.4		0.59866	0.8361	0.2						0.652218	0.887067	0.4		0.537971	0.608318	1						0.90575	0.64716	1										0.88306	0.6226
0.8314	0.5313		0.9404	0.4079		0.6516	0.3904		0.9598	0.3999		0.640202	0.909733	0.2		0.8361	0.59866	20						0.887067	0.652218	3.8		0.537971	0.608318	0.2						0.64716	0.90575	0.4										0.8634	0.55554
0.3393	0.4381		0.862	0.4322		0.505	0.4729		0.8582	0.4337		0.909733	0.629449	1		0.59866	0.8361	0.8						0.652218	0.567066	0.4		0.878623	0.626763	3.8						0.90575	0.64716	1.4										0.55554	0.81435
0.7113	0.6137		0.9164	0.4302		0.5645	0.3234		0.9343	0.3918		0.598415	0.891692	0.2		0.8361	0.59866	4.6						0.887648	0.646926	0.6		0.626763	0.878623	0.2						0.64716	0.90575	0.6										0.81435	0.55554
0.4406	0.526		0.967	0.4313		0.4434	0.4215		0.9324	0.4162		0.891692	0.598415	1.8		0.59866	0.8361	0.4						0.646926	0.546972	0.2		0.878623	0.626763	1.6						0.90575	0.64716	0.4										0.55554	0.81435
0.7698	0.5852		1	0.3949		0.5655	0.4213		0.8548	0.3953		0.598415	0.891692	0.2		0.59866	0.8361	0.6						0.546972	0.887067	0.2		0.626763	0.874533	1.8						0.64716	0.90575	0.4										0.6226	0.88306
0.6125	0.7218		0.8786	0.4352		0.5033	0.4778		0.9373	0.4109		0.891692	0.598415	0.6		0.8361	0.59866	5.6						0.646926	0.887648	0.2		0.874533	0.626763	0.8						0.90575	0.64716	1.4										0.88306	0.6226
0.6683	0.7843		0.9119	0.4236		0.6374	0.5213		0.9821	0.4133		0.598415	0.891692	0.2		0.59866	0.8361	3						0.887648	0.646926	0.2		0.626763	0.874533	3						0.64716	0.90575	1.2										0.6226	0.88306
0.593	0.6855		0.9276	0.4389		0.4811	0.4391		0.8763	0.4226		0.891692	0.640202	5.6		0.8361	0.59866	0.2						0.646926	0.887648	0.6		0.874533	0.626763	3.2						0.90575	0.64716	0.2										0.88306	0.6226
0.6715	0.5992		1	0.4266		0.6109	0.445		0.8924	0.4353		0.909733	0.640202	0.2		0.59866	0.8361	0.2						0.887648	0.646926	1.6		0.626763	0.874533	1.6						0.64716	0.90575	0.4										0.6226	0.8634
0.7565	0.602		0.9691	0.3922		0.3975	0.4051		0.9383	0.3826		0.640202	0.909733	1.2		0.8361	0.59866	0.8						0.646926	0.887648	0.4		0.874533	0.626763	0.2						0.90575	0.64716	0.4										0.8634	0.6226
0.738	0.5563		0.9316	0.4093		0.4958	0.5135		0.9218	0.3976						0.8361	0.59866	0.2						0.887648	0.646926	0.8		0.626763	0.878623	0.4						0.64716	0.90575	5										0.6226	0.88306
0.8042	0.6028		0.8962	0.3947		0.4374	0.4381		0.9262	0.3929						0.59866	0.65898	4.6						0.646926	0.887648	1		0.878623	0.626763	0.6						0.90575	0.64716	0.2										0.88306	0.6226
0.7235	0.6653		0.9058	0.4233		0.4573	0.3958		0.914	0.372						0.65898	0.8361	3						0.887648	0.646926	0.4		0.626763	0.878623	1.8						0.64716	0.59426	0.2										0.6226	0.88306
0.7331	0.6367		0.9179	0.4156		0.4763	0.4416		0.8979	0.4391						0.8361	0.65898	1.4						0.646926	0.887648	1.4		0.878623	0.626763	0.4						0.90223	0.66301	0.2										0.8634	0.6226
0.7393	0.5468		0.933	0.4162		0.5116	0.45		0.9808	0.4159						0.65898	0.62083	4.2						0.887648	0.646926	0.2		0.626763	0.878623	4.4						0.66301	0.90223	2.4										0.6226	0.55554
0.7565	0.5869		0.9502	0.4456		0.5212	0.4785		0.924	0.4272						0.59866	0.8361	0.4						0.646926	0.887648	1.2		0.878623	0.626763	0.4						0.90223	0.66301	0.2										0.8634	0.55554
0.6267	0.5148		0.9276	0.4166		0.4273	0.4621		0.9705	0.4425						0.8361	0.59866	1.4						0.887648	0.646926	0.6		0.626763	0.878623	0.6						0.66301	0.90223	0.2										0.55554	0.6226
0.7732	0.4984		0.9357	0.444		0.4769	0.4365		0.8824	0.4032						0.59866	0.8361	2						0.646926	0.887648	0.6		0.874533	0.626763	0.4						0.59426	0.89666	0.4										0.6226	0.8634
0.7432	0.6723		0.9211	0.4048		0.5214	0.384		0.8836	0.4175						0.8361	0.59866	0.6						0.887648	0.646926	0.4		0.626763	0.874533	0.2						0.89666	0.59426	1.2										0.8634	0.55554
0.7958	0.5271		0.8838	0.3956		0.7214	0.3149		0.9034	0.4203						0.59866	0.8361	0.4						0.646926	0.887648	0.4		0.874533	0.626763	1.4						0.59426	0.89666	0.2										0.55554	0.8634
0.74	0.5632		0.9228	0.4666		0.4877	0.4331		0.9354	0.3951						0.59866	0.8361	1.2						0.887648	0.646926	0.6		0.626763	0.874533	0.6						0.89666	0.59426	0.2										0.8634	0.55554
0.8168	0.4878		0.9297	0.399		0.5614	0.4116		0.9149	0.4121						0.59866	0.8361	0.2						0.646926	0.887648	0.2		0.874533	0.608318	0.4						0.59426	0.89666	0.4										0.55554	0.6226
0.7019	0.4161		0.9209	0.4058		0.6905	0.4634		0.9265	0.3626						0.8361	0.59866	6						0.887648	0.646926	2.4		0.874533	0.608318	0.2						0.89666	0.59426	1										0.6226	0.8634
0.901	0.5942		0.9266	0.4397		0.6343	0.4719		0.9402	0.4114						0.59866	0.8361	0.2						0.646926	0.887648	0.6		0.878623	0.626763	0.4						0.90223	0.66301	0.4										0.8634	0.55554
0.651	0.5624		0.9138	0.4024		0.5843	0.5055		0.9151	0.4095						0.8361	0.59866	0.4						0.887648	0.646926	0.8		0.626763	0.878623	3.6						0.66301	0.90223	0.6										0.8634	0.6226
0.7284	0.5556		0.9271	0.421		0.6131	0.451		0.9457	0.4302						0.59866	0.8361	0.2						0.646926	0.887648	0.2		0.878623	0.626763	0.6						0.90223	0.66301	0.2										0.88306	0.6226
0.8797	0.5825		0.9228	0.3882		0.6284	0.4903		0.8987	0.4217						0.8361	0.59866	0.2						0.887648	0.646926	0.2		0.878623	0.626763	2.8						0.66301	0.90223	1.2										0.6226	0.8634
0.7145	0.6424		0.9876	0.4062		0.5826	0.4867		0.9528	0.3601						0.92336	0.65898	1.6						0.646926	0.887648	0.2		0.626763	0.878623	0.6						0.90223	0.66301	1										0.8634	0.6226
0.7638	0.6207		0.8996	0.4354		0.6938	0.3501		0.7979	0.6454						0.59866	0.8361	0.4						0.887648	0.646926	1.2		0.878623	0.626763	0.4						0.66301	0.64716	0.6										0.6226	0.8634
0.7064	0.6095		0.9708	0.4216		0.64	0.3988		1	0.4514						0.8361	0.59866	4						0.646926	0.887648	0.8		0.626763	0.878623	0.8						0.64716	0.90575	3										0.8634	0.6226
0.6684	0.6285		0.9197	0.4165		0.616	0.4463		0.8925	0.5144						0.59866	0.8361	2.2						0.887648	0.646926	0.2		0.878623	0.626763	1.4						0.90575	0.64716	0.4										0.6226	0.55554
0.7422	0.6069		0.9098	0.408		0.7602	0.4671		0.9784	0.5354						0.8361	0.59866	0.4						0.646926	0.887648	0.2		0.626763	0.878623	0.4						0.64716	0.90223	0.6										0.55554	0.6226
0.7364	0.6122		0.879	0.4356		0.6305	0.446		0.8341	0.6084						0.59866	0.8361	0.6						0.887648	0.646926	0.6		0.878623	0.626763	8						0.90223	0.66301	0.4										0.6226	0.55554
0.7681	0.5699		0.9098	0.4187		0.5662	0.4935		0.7871	0.6105						0.8361	0.59866	0.4						0.646926	0.887648	0.4		0.878623	0.626763	1.4						0.66301	0.64716	2										0.55554	0.8634
0.7354	0.5864		0.9031	0.4608		0.6264	0.4611		0.882	0.6132						0.59866	0.8361	0.8						0.887648	0.646926	0.2		0.626763	0.878623	0.2						0.64716	0.90575	1										0.8634	0.6226
0.6787	0.5624		0.897	0.4359		0.6431	0.5209		0.8066	0.6713						0.8361	0.59866	0.6						0.646926	0.887648	1.2		0.878623	0.626763	0.6						0.90575	0.64716	0.6										0.55554	0.8634
0.778	0.5837		0.9022	0.4606		0.5784	0.4156		0.7567	0.6747						0.59866	0.8361	6.4						0.887648	0.646926	0.8		0.626763	0.878623	0.4						0.64716	0.66301	0.4										0.88306	0.6226
0.7873	0.6502		0.2017	0.6921		0.4518	0.3766		0.7271	0.6109						0.8361	0.59866	0.8						0.646926	0.887648	1		0.878623	0.626763	0.6						0.59426	0.66301	0.2										0.6226	0.88306
0.7141	0.6437		0.7585	0.5756		0.4686	0.2934		0.1334	0.6226						0.59866	0.8361	0.8						0.887648	0.646926	0.6		0.626763	0.878623	1.8						0.90223	0.64716	3.4										0.88306	0.6226
0.7806	0.5877		0.796	0.4822		0.5252	0.4295		0.6045	0.6378						0.8361	0.59866	0.2						0.646926	0.887648	1.2		0.878623	0.626763	3.8						0.64716	0.90575	0.2										0.81435	0.55554
0.8702	0.7103		0.7332	0.4032		0.5668	0.4315		0.7851	0.5511						0.59866	0.8361	1.6						0.887648	0.646926	0.2		0.626763	0.878623	0.6						0.90575	0.64716	0.6										0.88306	0.6226
0.6013	0.4936		0.7009	0.4121		0.4238	0.3836		0.8766	0.6821						0.8361	0.59866	1.2						0.646926	0.887648	0.2		0.878623	0.626763	0.8						0.64716	0.90575	0.2										0.88306	0.6226
0.7016	0.4936		0.6948	0.5297		0.6205	0.3783		0.8773	0.6084						0.59866	0.8361	2.2						0.887648	0.646926	1		0.626763	0.878623	0.4						0.90575	0.90223	1										0.88306	0.6226
0.7964	0.5461		0.6995	0.4294		0.5349	0.4942		0.7544	0.5617						0.8361	0.59866	0.4						0.646926	0.887648	0.2		0.878623	0.626763	1.4						0.90223	0.90575	1.8										0.6226	0.88306
0.774	0.5257		0.7792	0.4599		0.6601	0.3614		0.8061	0.612						0.59866	0.8361	0.4						0.887648	0.646926	3		0.626763	0.878623	0.8						0.90575	0.90223	5.8										0.88306	0.6226
0.7979	0.5919		0.7938	0.4193		0.3322	0.2741		0.712	0.668						0.8361	0.59866	0.4						0.646926	0.887648	0.2		0.812794	0.537971	4						0.90223	0.64716	1.8										0.6226	0.88306
0.8135	0.541		0.7801	0.4589		0.5047	0.4168		0.7209	0.6109						0.59866	0.8361	0.4						0.887648	0.646926	0.2		0.537971	0.812794	2.4						0.64716	0.90575	0.2										0.88306	0.6226
0.9161	0.5073		0.753	0.4721		0.5126	0.4118		0.8111	0.5326						0.8361	0.59866	0.6						0.646926	0.887648	0.4		0.812794	0.874533	3.8						0.90575	0.90223	1.2										0.6226	0.88306
0.8643	0.5429		0.6764	0.4918		0.8714	0.61		0.7541	0.6618						0.59866	0.8361	0.2						0.887648	0.646926	1.8		0.874533	0.812794	1.2						0.64716	0.90575	0.2										0.88306	0.6226
0.8294	0.489		0.7351	0.5755		0.8454	0.6084		0.8527	0.6787						0.8361	0.59866	3						0.646926	0.887648	0.2		0.812794	0.537971	3.2						0.59426	0.89666	0.8										0.8634	0.55554
0.7332	0.4757		0.6569	0.4385		0.8109	0.6768		0.8178	0.6914						0.59866	0.8361	0.6						0.887648	0.646926	1.8		0.626763	0.878623	0.2						0.89666	0.59426	0.8										0.55554	0.81435
0.788	0.4892		0.6819	0.5537		0.8856	0.7021		0.8696	0.5202						0.59866	0.8361	0.2						0.646926	0.887648	0.4		0.878623	0.626763	11.2						0.90223	0.66301	0.2										0.6226	0.88306
0.7758	0.4304		0.7078	0.504		0.9925	0.7452		0.9117	0.672						0.92336	0.65898	3.8						0.887648	0.646926	2		0.626763	0.878623	0.6						0.66301	0.90223	0.4										0.88306	0.6226
0.8073	0.5326		0.8393	0.5132		0.9272	0.5636		0.8707	0.5835						0.65898	0.92336	0.8						0.887648	0.646926	0.2		0.878623	0.626763	4.2						0.90223	0.66301	0.6										0.6226	0.88306
0.6381	0.4614		0.7975	0.5601		0.9819	0.723		0.8269	0.5864						0.8361	0.59866	0.2						0.646926	0.887648	0.2		0.626763	0.878623	0.4						0.66301	0.90223	1.2										0.88306	0.6226
0.8439	0.5452		0.7112	0.4283		0.8553	0.6918		0.7732	0.4958						0.85097	0.62083	4.8						0.887648	0.646926	1		0.878623	0.626763	0.6						0.90223	0.66301	0.8										0.6226	0.88306
0.8343	0.4738		0.7725	0.5853		0.8435	0.7599		0.7326	0.4548						0.8361	0.59866	0.8						0.646926	0.887648	0.4		0.626763	0.878623	0.2						0.90223	0.66301	0.2										0.88306	0.6226
0.8869	0.5133		0.6584	0.5396		0.8909	0.6774		0.9142	0.5053						0.59866	0.8361	3.8						0.887648	0.646926	0.2		0.878623	0.626763	1						0.66301	0.90223	0.2										0.6226	0.88306
0.8616	0.52		0.6409	0.4431		0.8439	0.6273		0.697	0.4916						0.8361	0.65898	1						0.646926	0.887648	0.2		0.626763	0.878623	0.4						0.90223	0.89666	4										0.8634	0.55554
0.7365	0.5154		0.7248	0.5638		0.9013	0.7012		0.8803	0.485						0.65898	0.8361	2.6						0.887648	0.646926	0.2		0.874533	0.608318	0.2						0.89666	0.59426	10.4										0.55554	0.6226
0.7795	0.4739		0.7615	0.4049		0.8902	0.6659		0.9697	0.4854						0.8361	0.59866	0.8						0.646926	0.887648	1.2		0.537971	0.812794	3.4						0.90575	0.64716	0.4										0.6226	0.8634
0.8083	0.5643		0.8077	0.4695		0.9514	0.6974		0.7545	0.7651						0.59866	0.65898	2.6						0.887648	0.646926	0.6		0.874533	0.626763	6						0.59426	0.89666	3.6										0.8634	0.6226
0.7464	0.5321		0.6664	0.4348		0.9632	0.5049		0.6116	0.5547						0.65898	0.8361	1.6						0.646926	0.887648	0.6		0.878623	0.626763	0.2						0.89666	0.59426	2.6										0.6226	0.55554
0.8058	0.4614		0.7515	0.4374		0.8229	0.6653		0.8611	0.6324														0.887648	0.646926	0.6		0.812794	0.608318	0.4						0.59426	0.89666	0.4										0.55554	0.6226
0.8943	0.5434		0.776	0.3462		1	0.6993		0.8	0.5019														0.646926	0.887648	0.4		0.812794	0.537971	1.4						0.89666	0.59426	2										0.6226	0.8634
0.894	0.4995		0.677	0.4479		0.8506	0.7021		0.6299	0.5477														0.887648	0.646926	0.2		0.537971	0.812794	1.4						0.59426	0.89666	0.2										0.8634	0.6226
0.9449	0.4722		0.6973	0.4217		0.8156	0.6439		0.713	0.6103														0.646926	0.887648	2.2		0.812794	0.537971	2.6						0.66301	0.90223	0.4										0.6226	0.8634
0.5272	0.5377		0.7097	0.4994		0.9596	0.6163		0.788	0.5256														0.887648	0.646926	0.2		0.608318	0.874533	0.8						0.90223	0.66301	0.8										0.8634	0.55554
0.5457	0.5278		0.8846	0.4913		0.9473	0.7778		0.8238	0.6592														0.646926	0.887648	3.8		0.874533	0.608318	1.8						0.66301	0.90223	1.2										0.55554	0.8634
0.4913	0.4737		0.7477	0.447		0.8163	0.6597		0.849	0.5686														0.887648	0.646926	0.4		0.608318	0.874533	1.6						0.90223	0.66301	0.2										0.8634	0.6226
0.5632	0.5336		0.7279	0.4369		0.8432	0.6594		0.9804	0.6754														0.652218	0.887067	50.4		0.874533	0.608318	0.4						0.66301	0.90223	0.4										0.6226	0.8634
0.5885	0.5188		0.751	0.4674		0.9544	0.6586		0.6121	0.6535														0.887067	0.652218	0.4		0.608318	0.874533	5.2						0.90223	0.66301	0.6										0.8634	0.6226
0.5256	0.5158		0.7679	0.3086		0.947	0.6991		0.7009	0.5018														0.652218	0.887067	1.6		0.608318	0.874533	1.6						0.66301	0.90223	0.6										0.6226	0.8634
0.5474	0.4847		0.7186	0.3936		0.8528	0.7119		1	0.4944														0.887067	0.652218	0.2		0.874533	0.608318	1.2						0.90223	0.66301	1.4										0.8634	0.6226
0.5329	0.4706		0.7348	0.4242		0.8217	0.7529		0.9515	0.6011														0.652218	0.887067	12.6		0.626763	0.878623	0.4						0.66301	0.90223	0.2										0.6226	0.8634
0.5453	0.483		0.7263	0.4111		0.8267	0.7278		0.9419	0.587														0.887648	0.646926	0.2		0.874533	0.608318	0.6						0.90223	0.66301	0.2										0.8634	0.6226
0.5347	0.4869		0.7077	0.4173		0.9842	0.6202		0.8787	0.5596														0.646926	0.887648	0.6		0.608318	0.874533	7						0.66301	0.90223	1.6										0.6226	0.88306
0.5172	0.4741		0.7431	0.3973		0.8981	0.6103		0.5486	0.5116														0.887648	0.646926	0.4		0.878623	0.626763	0.2						0.90223	0.66301	0.2										0.88306	0.6226
0.5054	0.4578		0.7587	0.3569		0.8045	0.6889		0.8884	0.6291														0.646926	0.887648	0.4		0.626763	0.878623	0.2						0.66301	0.90223	1.2										0.81435	0.55554
0.4679	0.4354		0.7141	0.478		0.9395	0.6781		0.869	0.5096														0.887648	0.646926	0.4		0.878623	0.626763	0.4						0.90223	0.66301	0.2										0.8634	0.6226
0.4627	0.4354		0.8383	0.3847		0.9078	0.6574		0.8441	0.5469														0.646926	0.887648	1.2		0.874533	0.626763	1.8						0.66301	0.90223	1										0.6226	0.8634
0.4871	0.4714		0.7124	0.3894		0.8555	0.6998		0.9096	0.3597														0.887648	0.646926	0.4		0.626763	0.874533	1.2						0.90223	0.66301	0.2										0.8634	0.6226
0.5147	0.5307		0.737	0.4564		0.8836	0.7235		0.7025	0.4494														0.646926	0.546972	2.4		0.874533	0.608318	1						0.66301	0.90223	5.8										0.6226	0.8634
0.5485	0.4763		0.6891	0.4436		0.8854	0.6061		0.7687	0.4422														0.546972	0.646926	0.4		0.608318	0.874533	0.4						0.90223	0.66301	0.6										0.8634	0.6226
0.4627	0.4229		0.762	0.4044		0.8869	0.6336		0.7569	0.4926														0.646926	0.546972	6.8		0.812794	0.537971	5.2						0.66301	0.90223	0.6										0.6226	0.8634
0.5733	0.5463		0.7667	0.3845		1	0.6147		0.9129	0.3831														0.546972	0.646926	1.8		0.537971	0.812794	1						0.90223	0.66301	0.2										0.8634	0.6226
0.5071	0.5125		0.7741	0.3754		0.7541	0.6216		0.8744	0.5067														0.652218	0.887067	0.2		0.608318	0.537971	2.6						0.66301	0.90223	0.2										0.6226	0.55554
0.5091	0.4575		0.8388	0.4279		0.7953	0.6944		0.9692	0.3405														0.887067	0.546972	0.8		0.812794	0.608318	1.2						0.90223	0.66301	0.6										0.8634	0.6226
0.4317	0.4327		0.6445	0.3877		1	0.6123		1	0.3353														0.546972	0.887067	1.6		0.608318	0.812794	0.4						0.66301	0.90223	2.4										0.6226	0.8634
0.5534	0.5432		0.6222	0.3766		0.8585	0.6283		0.8122	0.4275														0.887067	0.546972	0.4		0.812794	0.874533	2.4						0.90223	0.66301	0.4										0.8634	0.6226
0.5098	0.4985		0.8496	0.4604		0.8203	0.6245		0.7616	0.4743														0.546972	0.652218	1		0.874533	0.812794	1.2						0.66301	0.90223	0.2										0.6226	0.8634
0.4667	0.4649		0.7478	0.4204		0.8389	0.7273		1	0.4826														0.652218	0.887067	0.2		0.608318	0.626763	3.4						0.90223	0.66301	0.4										0.8634	0.55554
0.528	0.5382		0.7111	0.4169		0.9503	0.5805		0.7861	0.4857														0.887067	0.546972	0.4		0.626763	0.537971	6						0.66301	0.90223	0.6										0.55554	0.6226
0.5698	0.5284		0.7523	0.3948		0.8412	0.6817		0.7372	0.4244														0.887648	0.646926	0.4		0.608318	0.626763	3.4						0.90223	0.66301	0.2										0.6226	0.8634
0.4003	0.4951		0.6952	0.4684		0.9196	0.6425		0.5266	0.2722														0.646926	0.887648	13.8		0.626763	0.608318	1						0.66301	0.90223	0.2										0.8634	0.55554
0.4595	0.494		0.8154	0.3359		0.9383	0.4263		0.9515	0.3743														0.887648	0.646926	0.2		0.608318	0.874533	14.8						0.90223	0.66301	0.2										0.55554	0.6226
0.5207	0.528		0.6904	0.4501		0.8375	0.6848		0.7399	0.5734														0.646926	0.887648	0.4		0.874533	0.608318	0.2						0.66301	0.90223	3.4										0.6226	0.8634
0.5125	0.5574		0.8286	0.3642		0.8654	0.6766		0.7278	0.4484														0.887648	0.646926	0.2		0.608318	0.874533	1.4						0.90223	0.66301	0.8										0.8634	0.55554
0.5267	0.5003		0.7269	0.4195		0.8622	0.7676		0.6978	0.5217														0.646926	0.887648	7.8		0.874533	0.608318	0.8						0.66301	0.90223	0.6										0.55554	0.8634
0.3961	0.4863		0.6597	0.4096		0.7724	0.6947		0.8509	0.418														0.887648	0.646926	0.2		0.608318	0.874533	1						0.90223	0.66301	0.2										0.8634	0.55554
0.4467	0.4548		0.8044	0.4288		0.7711	0.6624		0.7709	0.5061														0.546972	0.646926	2.8		0.874533	0.626763	0.8						0.66301	0.90223	1.8										0.55554	0.8634
0.5072	0.463		0.7253	0.4313		0.8076	0.5683		0.9363	0.5255														0.652218	0.546972	1.4		0.626763	0.878623	0.2						0.90223	0.66301	0.2										0.6226	0.55554
1	0.4579		0.6164	0.4006		0.8245	0.6541		0.7978	0.4439														0.887648	0.646926	0.4		0.878623	0.626763	0.4						0.66301	0.90223	0.2										0.55554	0.8634
0.8812	0.531		0.7644	0.3953		0.8138	0.6696		0.7169	0.372														0.646926	0.887648	0.8		0.626763	0.878623	0.4						0.90223	0.66301	0.2										0.8634	0.6226
0.9801	0.49		0.9185	0.472		0.8024	0.6712		0.7291	0.4795														0.887648	0.646926	0.6		0.874533	0.608318	1.2						0.66301	0.90223	0.2										0.6226	0.8634
0.8632	0.5265		0.8198	0.3966		0.8446	0.7399		0.7613	0.3758														0.646926	0.887648	1.4		0.608318	0.874533	3						0.90223	0.66301	0.2										0.8634	0.6226
0.8568	0.6073		0.7695	0.4167		0.8091	0.6573		0.8077	0.4226														0.887648	0.646926	0.2		0.874533	0.608318	0.2						0.66301	0.90223	0.6										0.6226	0.8634
0.9591	0.586		0.784	0.4187		0.8553	0.6375		0.9118	0.4041														0.646926	0.887648	0.4		0.878623	0.626763	2						0.90223	0.66301	0.4										0.8634	0.6226
0.9571	0.5173		0.7218	0.4086		0.8092	0.661		0.8406	0.3925														0.887648	0.646926	0.4		0.626763	0.878623	1.6						0.66301	0.90223	0.4										0.6226	0.8634
1	0.4527		0.7884	0.5053		0.9304	0.7815		0.6954	0.4548														0.646926	0.887648	2		0.878623	0.626763	0.4						0.90223	0.66301	0.4										0.8634	0.6226
1	0.5724		0.7403	0.1994		0.8127	0.7063		0.7972	0.38														0.887648	0.646926	0.4		0.626763	0.878623	1.8						0.66301	0.90223	1.2										0.6226	0.8634
0.8755	0.6238		0.844	0.2293		0.8324	0.7405		0.7741	0.4666														0.646926	0.887648	0.2		0.878623	0.626763	1						0.90223	0.66301	7										0.6226	0.8634
0.8611	0.5184		0.7095	0.3045		0.8717	0.6665		0.7643	0.4372														0.887648	0.646926	0.2		0.626763	0.878623	1.6						0.66301	0.90223	0.2										0.8634	0.6226
0.8855	0.4873		0.7339	0.29		0.8544	0.6742		1	0.4409														0.646926	0.887648	1		0.878623	0.626763	0.2						0.90575	0.64716	0.4										0.81435	0.55554
0.8831	0.447		0.7958	0.27		0.3981	0.569		0.7784	0.4268														0.887648	0.646926	0.6		0.626763	0.878623	2						0.64716	0.90575	1.6										0.55554	0.81435
0.8149	0.4478		0.7471	0.2763		0.3485	0.52		1	0.3115														0.646926	0.887648	7		0.878623	0.626763	0.2						0.90575	0.64716	0.6										0.81435	0.55554
0.9824	0.4692		0.792	0.3021		0.4703	0.5262		1	0.4447														0.887648	0.646926	0.2		0.626763	0.878623	0.2						0.64716	0.90575	6.6										0.88306	0.6226
0.9337	0.5001		0.7288	0.3321		0.447	0.6022		0.7906	0.4816														0.646926	0.887648	1.4		0.626763	0.878623	0.4						0.90575	0.64716	0.8										0.6226	0.88306
0.9505	0.4442		0.8276	0.3229		0.4546	0.5702		0.6716	0.4468														0.887648	0.646926	0.2		0.626763	0.878623	0.4						0.64716	0.90575	2										0.6226	0.88306
1	0.5093		0.6966	0.3471		0.4931	0.5196		0.7005	0.4851														0.646926	0.887648	0.2		0.878623	0.626763	2.6						0.90575	0.64716	0.2										0.6226	0.88306
1	0.5575		0.7878	0.3003		0.5333	0.4717		0.8045	0.4434														0.887648	0.646926	1.4		0.608318	0.812794	2						0.64716	0.90575	4										0.88306	0.6226
0.9276	0.5813		0.8272	0.368		0.4521	0.5374		0.7077	0.4418														0.646926	0.887648	0.2		0.812794	0.608318	2.2						0.90575	0.64716	0.4										0.88306	0.6226
0.8168	0.3405		0.7215	0.4178		0.4504	0.5822		0.769	0.423														0.887648	0.646926	0.2		0.608318	0.812794	0.6						0.66301	0.90223	0.8										0.6226	0.88306
0.8811	0.4971		0.8134	0.361		0.4103	0.5737		0.7179	0.4982														0.646926	0.887648	0.2		0.812794	0.608318	0.8						0.89666	0.59426	0.2										0.88306	0.6226
0.8158	0.4792		0.8203	0.3568		0.4693	0.5823		0.7238	0.5209														0.887648	0.646926	0.4		0.878623	0.626763	0.6						0.59426	0.89666	1.2										0.6226	0.88306
1	0.5039		0.7631	0.3834		0.471	0.5487		0.8231	0.3895														0.646926	0.887648	0.6		0.626763	0.878623	0.4						0.89666	0.59426	0.6										0.88306	0.6226
0.9183	0.5011		0.6922	0.3966		0.465	0.5782		0.7782	0.3981														0.887648	0.646926	1		0.878623	0.626763	1						0.59426	0.89666	0.4										0.6226	0.88306
0.9593	0.639		0.7155	0.3515		0.4589	0.5617		0.8668	0.4671														0.646926	0.887648	0.2		0.626763	0.878623	0.4						0.89666	0.90223	0.2										0.88306	0.6226
0.7827	0.5431		0.7458	0.3476		0.4572	0.5919		0.7898	0.4978														0.652218	0.546972	3.2		0.878623	0.626763	1						0.64716	0.90223	0.4										0.6226	0.88306
0.7771	0.4709		0.6877	0.4095		0.5329	0.7167		0.9301	0.3758														0.546972	0.652218	0.2		0.626763	0.878623	2.2						0.90223	0.66301	5.4										0.88306	0.6226
0.8454	0.5998		0.7444	0.3801		0.9378	0.7355		0.8507	0.3473														0.652218	0.546972	3.8		0.878623	0.626763	1						0.66301	0.90223	1.2										0.6226	0.88306
0.9062	0.517		0.7335	0.3993		0.9596	0.6139		0.7438	0.4392														0.546972	0.652218	2.4		0.878623	0.626763	1						0.90223	0.66301	0.8										0.88306	0.6226
1	0.3909		0.7084	0.3667		0.9293	0.6906		0.8591	0.4296														0.652218	0.567066	3.8		0.626763	0.878623	2.2						0.66301	0.90223	0.2										0.6226	0.88306
0.9216	0.5529		0.7377	0.4137		0.978	0.6929		0.8727	0.4298														0.567066	0.652218	3.4		0.878623	0.626763	0.4						0.90223	0.66301	1.4										0.88306	0.6226
0.8672	0.4424		0.8111	0.4081		0.9006	0.6428		0.8206	0.4723														0.652218	0.546972	5.2		0.626763	0.878623	0.4						0.66301	0.90223	0.2										0.6226	0.88306
0.9213	0.4105		0.7307	0.4029		0.9881	0.7038		0.992	0.4192														0.887648	0.646926	0.2		0.878623	0.626763	0.4						0.89666	0.59426	0.2										0.88306	0.6226
0.5547	0.51		0.8182	0.3657		0.9766	0.7		0.7523	0.4047														0.646926	0.887648	4		0.626763	0.878623	0.2						0.59426	0.89666	2.8										0.6226	0.88306
0.5494	0.5735		0.7376	0.4087		0.9712	0.6119		0.8795	0.4011														0.887648	0.646926	0.4		0.874533	0.608318	0.4						0.89666	0.59426	0.4										0.88306	0.8634
0.3643	0.5994		0.8117	0.3825		0.9831	0.6163		0.8711	0.3838														0.646926	0.887648	2.6		0.608318	0.812794	0.6						0.89666	0.59426	0.2										0.55554	0.8634
0.561	0.5398		0.7197	0.3778		0.9112	0.6729		0.8597	0.4214														0.887648	0.646926	0.4		0.812794	0.608318	2.2						0.66301	0.90223	0.6										0.55554	0.81435
0.6059	0.5865		0.6804	0.4472		0.9429	0.6921		0.8565	0.3345														0.646926	0.887648	0.6		0.608318	0.874533	1.4						0.90223	0.66301	0.8										0.6226	0.8634
0.534	0.6714		0.7238	0.3905		0.9943	0.6653		0.9127	0.3328														0.887648	0.646926	0.2		0.874533	0.812794	3.6						0.66301	0.90223	0.4										0.8634	0.55554
0.6025	0.7199		0.7405	0.4227		0.9112	0.6414		0.8298	0.478														0.646926	0.887648	1.6		0.812794	0.537971	3.4						0.90223	0.66301	0.2										0.55554	0.8634
0.5644	0.4996		0.687	0.4111		0.9076	0.6924		0.7484	0.4352														0.887648	0.646926	0.2		0.537971	0.812794	0.8						0.66301	0.90223	1.4										0.8634	0.55554
0.577	0.6189		0.7104	0.3737		0.9672	0.8147		0.9766	0.356														0.646926	0.887648	1.6		0.812794	0.608318	2.6						0.90223	0.66301	0.2										0.55554	0.8634
0.5794	0.4413		0.7333	0.406		0.9609	0.605		0.8812	0.3677														0.887648	0.646926	0.2		0.608318	0.812794	3						0.66301	0.90223	0.4										0.55554	0.6226
0.4806	0.5944		0.7434	0.3902		1	0.5509		0.8027	0.5682														0.646926	0.887648	5.8		0.812794	0.608318	0.6						0.90223	0.66301	0.4										0.6226	0.55554
0.637	0.3632		0.7077	0.3935		0.9812	0.6494		0.9671	0.4393														0.887648	0.646926	0.4		0.608318	0.812794	0.6						0.66301	0.90223	0.2										0.55554	0.6226
0.6258	0.4355		0.6677	0.4264		1	0.6317		0.8616	0.5001														0.646926	0.887648	0.6		0.812794	0.537971	4.2						0.90223	0.66301	0.2										0.8634	0.55554
0.7086	0.4116		0.7997	0.3929		0.9217	0.6584		0.9335	0.4528														0.887648	0.646926	0.4		0.537971	0.608318	1.4						0.66301	0.90223	0.2										0.55554	0.81435
0.733	0.4894		0.7913	0.4069		0.8825	0.6872		0.7205	0.3701														0.646926	0.887648	1.2		0.608318	0.874533	6						0.90223	0.66301	0.6										0.81435	0.55554
0.5821	0.3854		0.6577	0.3819		0.9356	0.7114		0.965	0.4672														0.887648	0.646926	0.2		0.874533	0.608318	0.2						0.66301	0.90223	1.4										0.88306	0.6226
0.5772	0.464		0.7748	0.4166		0.9751	0.7426		0.9396	0.3796														0.646926	0.887648	2.6		0.608318	0.874533	3.8						0.90223	0.66301	0.2										0.8634	0.6226
0.5829	0.4069		0.7389	0.4191		1	0.6167		0.8007	0.3531														0.887648	0.646926	0.2		0.874533	0.608318	5.6						0.66301	0.90223	0.6										0.81435	0.55554
0.5544	0.4978		0.8174	0.3924		0.9476	0.6208		0.7435	0.4918														0.646926	0.887648	1		0.608318	0.874533	0.6						0.90223	0.66301	0.8										0.55554	0.81435
0.6244	0.4304		0.7401	0.3749		0.9309	0.5728		0.6051	0.4482														0.887648	0.646926	0.2		0.874533	0.608318	1.4						0.66301	0.90223	0.2										0.81435	0.8634
0.5884	0.5452		0.6885	0.4377		0.9672	0.7141		0.8913	0.45														0.646926	0.887648	1.2		0.878623	0.626763	0.2						0.90223	0.66301	0.4										0.55554	0.6226
0.5967	0.5407		0.6971	0.4103		0.3289	0.4015		0.7558	0.4557														0.887648	0.646926	0.2		0.626763	0.878623	4.6						0.66301	0.90223	0.2										0.6226	0.8634
0.5121	0.4683		0.7289	0.4322		0.2465	0.4643		0.8571	0.4075														0.646926	0.887648	0.6		0.878623	0.626763	0.2						0.90223	0.66301	0.4										0.8634	0.6226
0.586	0.3935		0.7263	0.3997		0.3382	0.4661		0.8946	0.4971														0.887648	0.646926	0.2		0.626763	0.878623	1.2						0.66301	0.90223	0.4										0.6226	0.8634
0.5414	0.5691		0.6629	0.4371		0.4994	0.5098		0.974	0.3631														0.646926	0.887648	1		0.878623	0.626763	0.2						0.90223	0.64716	0.8										0.88306	0.6226
0.6097	0.5038		0.7201	0.4088		0.3514	0.4334		1	0.3534														0.887648	0.646926	0.2		0.626763	0.878623	0.4						0.64716	0.90575	0.2										0.6226	0.8634
0.497	0.4521		0.7671	0.3788		0.38	0.4448		0.8251	0.4543														0.646926	0.887648	4.8		0.878623	0.626763	0.2						0.90575	0.64716	0.6										0.8634	0.6226
0.5477	0.5236		0.7642	0.4		0.3686	0.3901		1	0.4952														0.887648	0.646926	0.2		0.626763	0.878623	0.2						0.64716	0.90223	0.2										0.6226	0.8634
0.6772	0.427		0.7672	0.4205		0.3559	0.4299		0.9859	0.4581														0.646926	0.887648	0.4		0.878623	0.626763	6.6						0.90223	0.66301	0.2										0.8634	0.55554
0.6071	0.3818		0.6904	0.4217		0.5511	0.4628		0.7074	0.4747														0.887648	0.646926	0.2		0.626763	0.878623	0.2						0.66301	0.90223	0.2										0.55554	0.8634
0.6368	0.5304		0.8015	0.393		0.3788	0.481		0.7302	0.5745														0.646926	0.887648	1.4		0.878623	0.626763	5.2						0.90223	0.66301	0.8										0.8634	0.55554
0.4886	0.4266		0.6933	0.4443		0.4479	0.6005		0.7708	0.4617														0.887648	0.646926	0.6		0.626763	0.878623	0.4						0.66301	0.90223	0.4										0.55554	0.6226
0.6308	0.52		0.7429	0.4318		0.4979	0.5253		0.7476	0.4581														0.646926	0.887648	0.4		0.878623	0.626763	0.2						0.90223	0.66301	0.4										0.6226	0.55554
0.5746	0.4426		0.7341	0.4299		0.5022	0.5625		0.7362	0.4248														0.887648	0.646926	0.2		0.874533	0.608318	0.2						0.66301	0.90223	0.4										0.55554	0.8634
0.5803	0.5025		0.7521	0.3963		0.4284	0.5548		0.9133	0.3926														0.646926	0.887648	3.6		0.608318	0.874533	1						0.90223	0.66301	0.8										0.8634	0.6226
0.6316	0.4458		0.6983	0.4334		0.569	0.4752		0.665	0.46														0.887648	0.646926	0.4		0.874533	0.608318	0.2						0.66301	0.90223	1.6										0.6226	0.8634
0.5968	0.3759		0.7244	0.418		0.5663	0.5152		0.734	0.4498														0.646926	0.887648	0.6		0.608318	0.874533	3.2						0.90223	0.66301	0.4										0.8634	0.6226
0.64	0.5552		0.7647	0.4201		0.5779	0.3908		0.9341	0.41														0.887648	0.646926	0.4		0.608318	0.812794	0.4						0.66301	0.90223	1										0.6226	0.8634
0.6304	0.3508		0.8196	0.3946		0.66	0.3985		0.5303	0.4445														0.646926	0.887648	0.6		0.812794	0.608318	5.8						0.90223	0.66301	0.2										0.8634	0.6226
0.5861	0.2622		0.7381	0.4142		0.4417	0.5161		0.7302	0.4745														0.887648	0.646926	0.2		0.608318	0.812794	0.6						0.66301	0.90223	0.4										0.81435	0.8634
0.6247	0.3139		0.7124	0.4217		0.6075	0.5615		0.9211	0.409														0.646926	0.887648	1.2		0.608318	0.874533	0.2						0.90223	0.66301	0.2										0.8634	0.55554
0.578	0.3263		0.7394	0.4273		0.3994	0.5319		0.9698	0.48														0.887648	0.646926	1		0.874533	0.812794	3.6						0.66301	0.90223	0.2										0.55554	0.8634
0.5906	0.3997		0.7426	0.4321		0.8589	0.3165		0.8966	0.4134														0.646926	0.887648	0.8		0.608318	0.874533	1.6						0.90223	0.66301	3										0.8634	0.55554
0.5795	0.3181		0.7357	0.4256		0.4683	0.3171		0.7503	0.495														0.887648	0.646926	0.2		0.874533	0.608318	2.2						0.66301	0.90223	0.2										0.6226	0.88306
0.4182	0.2957		0.7364	0.4529		0.6981	0.3597		0.9085	0.5232														0.646926	0.887648	2.4		0.608318	0.874533	4						0.89666	0.59426	0.4										0.88306	0.6226
0.5581	0.3105		0.7526	0.4078		0.6571	0.4258		0.8072	0.4851														0.887648	0.646926	0.2		0.874533	0.608318	0.2						0.59426	0.89666	0.6										0.6226	0.88306
0.4873	0.3423		0.7604	0.4116		0.4989	0.4256		0.7623	0.4868														0.646926	0.887648	0.4		0.878623	0.626763	0.4						0.89666	0.59426	9.8										0.88306	0.6226
0.6755	0.3519		0.72	0.4633		0.3798	0.572		0.7886	0.4557														0.887648	0.646926	0.2		0.878623	0.626763	1						0.59426	0.89666	0.4										0.6226	0.88306
0.3034	0.2593		0.7547	0.4257		0.5575	0.4271		0.7405	0.4187														0.646926	0.887648	1.4		0.626763	0.878623	1.2						0.66301	0.90223	0.2										0.88306	0.6226
0.5039	0.3583		0.8038	0.3985		0.354	0.4815		0.7166	0.441														0.887648	0.646926	0.4		0.878623	0.626763	0.6						0.90223	0.66301	0.6										0.6226	0.88306
0.6467	0.3039		0.7108	0.4326		0.4909	0.4074		0.7238	0.4466														0.646926	0.887648	1.6		0.874533	0.608318	4.2						0.66301	0.90223	0.8										0.6226	0.88306
0.6401	0.3385		0.7548	0.4837		0.583	0.4768		0.8063	0.4753														0.887648	0.646926	0.2		0.608318	0.874533	0.2						0.90223	0.66301	0.2										0.8634	0.6226
0.5574	0.4259		0.7736	0.4377		0.3133	0.4152		0.8492	0.4339														0.646926	0.887648	0.4		0.874533	0.812794	1.2						0.66301	0.90223	0.2										0.6226	0.8634
0.5161	0.3561		0.7359	0.4487		0.426	0.5001		0.8063	0.5528														0.887648	0.646926	0.2		0.812794	0.874533	1.2						0.90223	0.66301	0.2										0.8634	0.6226
0.546	0.306		0.7671	0.408		0.6452	0.3726		0.7307	0.4677														0.646926	0.887648	0.2		0.874533	0.608318	2.8						0.66301	0.90223	0.4										0.6226	0.8634
0.4982	0.2503		0.7833	0.4096		0.6385	0.4833		0.7925	0.5038														0.887648	0.646926	0.2		0.812794	0.537971	1.4						0.90223	0.66301	0.2										0.8634	0.6226
0.5641	0.3109		0.8133	0.3783		0.5345	0.438		0.6534	0.3696														0.646926	0.887648	0.6		0.878623	0.626763	2						0.66301	0.90223	0.4										0.6226	0.8634
0.6168	0.3407		0.7514	0.4219		0.5421	0.4065		0.6457	0.4193														0.887648	0.646926	0.4		0.626763	0.878623	1.8						0.90223	0.66301	0.6										0.8634	0.6226
0.6622	0.3313		0.7485	0.9667		0.434	0.5238		0.7571	0.3705														0.646926	0.887648	1.4		0.878623	0.626763	0.2						0.66301	0.90223	0.8										0.55554	0.8634
0.5821	0.2981		-0.0601	0.9082		0.42	0.5564		0.7025	0.3924														0.887648	0.646926	0.2		0.626763	0.878623	1						0.90223	0.89666	0.6										0.6226	0.88306
0.4439	0.3879		0.9583	0.3703		0.5727	0.3756		0.6397	0.4092														0.646926	0.887648	0.4		0.812794	0.608318	1						0.89666	0.90223	1.6										0.88306	0.6226
0.7148	0.3631		0.7603	0.4982		0.5483	0.4833		0.6616	0.3839														0.887648	0.646926	0.4		0.608318	0.874533	2.8						0.90223	0.66301	0.6										0.6226	0.88306
0.4633	0.3273		0.8022	0.3677		0.6142	0.4123		0.6758	0.3993														0.646926	0.887648	0.4		0.874533	0.608318	2.4						0.66301	0.90223	0.4										0.88306	0.6226
0.6656	0.3264		0.6879	0.4623		0.4069	0.4642		0.6849	0.4231														0.887648	0.646926	0.4		0.608318	0.874533	6.8						0.90223	0.66301	1.2										0.6226	0.88306
0.6161	0.3186		0.7091	0.4244		0.4423	0.4755		0.8149	0.4344														0.646926	0.887648	0.6		0.874533	0.608318	0.8						0.66301	0.90223	0.2										0.88306	0.6226
0.6234	0.2914		0.9034	0.4331		0.5635	0.3517		0.8002	0.4114														0.887648	0.646926	0.4		0.608318	0.874533	0.6						0.90223	0.66301	0.8										0.6226	0.88306
0.4974	0.3317		0.9708	0.3659		0.4103	0.4522		0.735	0.3677														0.646926	0.887648	2.2		0.874533	0.608318	0.6						0.66301	0.90223	0.6										0.88306	0.6226
0.5938	0.4099		0.8077	0.4378		0.6641	0.419		0.6999	0.3932														0.887648	0.646926	0.4		0.608318	0.874533	0.2						0.90223	0.66301	0.6										0.6226	0.88306
0.6114	0.3719		0.6793	0.4719		0.6505	0.4869		0.6769	0.3991														0.646926	0.887648	1		0.874533	0.812794	0.8						0.66301	0.90223	0.2										0.88306	0.6226
0.5989	0.3183		0.816	0.4148		0.3992	0.3412		0.7338	0.4584														0.887648	0.646926	0.4		0.812794	0.608318	0.6						0.90223	0.66301	0.4										0.6226	0.88306
0.6083	0.3473		0.6733	0.5023		0.6331	0.4334		0.7422	0.4058														0.646926	0.887648	0.4		0.608318	0.874533	0.4						0.66301	0.90223	0.2										0.88306	0.6226
0.5195	0.272		0.8043	0.4621		0.5654	0.4156		0.8114	0.3935														0.887648	0.646926	0.2		0.874533	0.608318	0.6						0.90223	0.66301	0.6										0.6226	0.88306
0.6536	0.353		0.9159	0.4793		0.6525	0.4429		0.7315	0.3943														0.646926	0.887648	11		0.608318	0.537971	0.2						0.66301	0.90223	0.4										0.88306	0.6226
0.5598	0.3634		0.8537	0.4303		0.7811	0.457		0.813	0.3953														0.887648	0.646926	0.4		0.812794	0.608318	0.8						0.66301	0.59426	0.2										0.6226	0.88306
0.5076	0.3091		0.7663	0.4984		0.5944	0.4494		0.8266	0.3783														0.646926	0.887648	0.6		0.608318	0.537971	3.2						0.66301	0.90223	0.2										0.88306	0.6226
0.5701	0.2868		0.8912	0.493		0.5475	0.5678		0.861	0.4134														0.887648	0.646926	0.2		0.537971	0.608318	1.4						0.89666	0.59426	0.4										0.6226	0.88306
0.6476	0.3544		0.9351	0.454		0.6198	0.4537		0.6816	0.4005														0.646926	0.887648	6		0.878623	0.626763	0.2						0.59426	0.89666	4.6										0.88306	0.6226
0.5903	0.4061		0.8544	0.3771		0.6691	0.464		0.2618	0.9826														0.887648	0.646926	0.2		0.626763	0.874533	4.2						0.89666	0.59426	0.4										0.6226	0.88306
0.6423	0.3643		0.7453	0.4695		0.5652	0.4865		0.2744	1														0.646926	0.887648	2.4		0.874533	0.626763	0.8						0.59426	0.89666	10.6										0.88306	0.6226
0.6403	0.3625		0.6937	0.4714		0.6712	0.5278		0.454	0.4423														0.887648	0.646926	0.2		0.626763	0.874533	0.2						0.89666	0.59426	1.6										0.6226	0.88306
0.6522	0.3232		0.7082	0.4544		0.6017	0.4616		0.5253	0.5268														0.646926	0.887648	2.2		0.874533	0.626763	0.2						0.59426	0.89666	2.2										0.88306	0.6226
0.6022	0.3022		0.7051	0.3814		0.6976	0.5731		0.3855	0.4971														0.887648	0.646926	0.2		0.626763	0.874533	0.2						0.89666	0.59426	1										0.6226	0.88306
0.567	0.2837		0.8154	0.5035		0.5838	0.5004		0.4251	0.4794														0.887648	0.646926	0.6		0.874533	0.608318	1.2						0.59426	0.89666	3.2										0.6226	0.8634
0.9085	0.3044		0.7729	0.4304		0.4049	0.4422		0.5078	0.4053														0.646926	0.887648	0.4		0.608318	0.874533	0.4						0.66301	0.59426	1.2										0.8634	0.6226
0.5598	0.2685		0.9034	0.4191		0.6906	0.5039		0.5384	0.4482														0.887648	0.646926	0.4		0.874533	0.608318	0.4						0.59426	0.89666	0.6										0.6226	0.8634
0.6299	0.3403		0.7888	0.3988		0.5072	0.4583		0.6877	0.6329														0.646926	0.887648	7.8		0.608318	0.874533	0.6						0.89666	0.59426	1.2										0.81435	0.8634
0.5375	0.376		0.8807	0.4321		0.5043	0.5239		0.8125	0.5134														0.887648	0.646926	0.2		0.874533	0.608318	0.8						0.59426	0.89666	1.2										0.8634	0.81435
0.5703	0.406		0.7102	0.4073		0.6898	0.5026		0.705	0.4432														0.887067	0.652218	9.6		0.608318	0.874533	0.2						0.89666	0.59426	1.2										0.88306	0.6226
0.7372	0.4028		0.8624	0.3327		0.4417	0.4755		0.7365	0.5702														0.652218	0.887067	0.4		0.626763	0.878623	0.4						0.59426	0.89666	0.2										0.6226	0.88306
0.5304	0.3948		0.6917	0.5131		0.4696	0.5339		0.523	0.5905														0.887067	0.652218	0.6		0.878623	0.626763	4.4						0.89666	0.59426	0.8										0.88306	0.6226
0.5735	0.3289		0.6916	0.5005		0.5597	0.5076		0.5189	0.4992														0.652218	0.546972	0.6		0.626763	0.878623	0.2						0.59426	0.89666	1										0.88306	0.6226
0.6185	0.393		0.7665	0.42		0.6123	0.3688		0.6617	0.507														0.546972	0.887067	3.4		0.878623	0.626763	1.2						0.89666	0.59426	0.2										0.6226	0.88306
0.5379	0.3297		0.8243	0.4925		0.2419	0.4406		0.5243	0.3763														0.887067	0.546972	1.2		0.626763	0.878623	0.4						0.59426	0.89666	0.2										0.88306	0.6226
0.5749	0.43		0.6895	0.4949		1	0.4612		0.3592	0.4523														0.652218	0.887067	4		0.878623	0.626763	0.4						0.89666	0.59426	0.8										0.6226	0.88306
0.62	0.3688		0.7145	0.4351		0.8802	0.5099		0.7213	0.3384														0.646926	0.887648	0.4		0.626763	0.878623	0.2						0.66301	0.64716	1.4										0.88306	0.6226
0.5655	0.477		0.7952	0.4326		1	0.4527		0.5406	0.4548														0.887648	0.646926	3.4		0.878623	0.626763	2.8						0.66301	0.90223	1										0.6226	0.88306
0.3176	0.4509		0.6735	0.5373		0.9699	0.5285		0.4118	0.4552														0.646926	0.887648	0.2		0.626763	0.878623	0.2						0.90223	0.66301	0.2										0.88306	0.6226
0.3038	0.4634		0.8168	0.5821		0.9001	0.4248		0.6804	0.568														0.887648	0.646926	1.6		0.878623	0.626763	0.4						0.66301	0.90223	0.2										0.6226	0.88306
0.0936	0.3866		0.8619	0.315		0.9513	0.5343		0.648	0.5009														0.646926	0.887648	0.4		0.626763	0.878623	0.4						0.90223	0.66301	0.8										0.88306	0.6226
0.4303	0.5331		0.7064	0.4741		0.9405	0.5267		0.473	0.4573														0.887648	0.646926	1.6		0.878623	0.626763	0.6						0.66301	0.90223	0.4										0.6226	0.8634
0.6719	0.4562		0.8514	0.4902		1	0.3931		0.5198	0.5755														0.646926	0.887648	0.2		0.626763	0.878623	1.6						0.90223	0.66301	0.2										0.8634	0.6226
0.3994	0.3951		0.6994	0.3689		0.8196	0.5404		0.4231	0.5095														0.887648	0.646926	1.4		0.626763	0.878623	1.2						0.66301	0.90223	1.2										0.6226	0.8634
0.2646	0.4304		0.7918	0.4542		0.7827	0.5528		0.5892	0.4802														0.646926	0.887648	1.2		0.878623	0.626763	0.2						0.90223	0.66301	1.4										0.8634	0.6226
0.664	0.4608		0.6148	0.464		0.9269	0.5355		0.3061	0.4942														0.887648	0.646926	1.8		0.626763	0.878623	0.2						0.66301	0.90223	0.6										0.6226	0.8634
0.2779	0.4832		0.8083	0.4929		0.8886	0.5264		0.2769	0.4235														0.646926	0.887648	0.4		0.878623	0.626763	0.2						0.90223	0.66301	0.2										0.8634	0.6226
0.4836	0.4672		0.8333	0.3577		0.9195	0.5653		0.3768	0.3717														0.887648	0.646926	2.8		0.626763	0.878623	1						0.66301	0.90223	0.6										0.6226	0.8634
0.3388	0.4574		0.9632	0.3185		0.9168	0.5997		0.3922	0.453														0.646926	0.887648	0.2		0.878623	0.626763	1						0.90223	0.66301	1										0.55554	0.8634
0.1423	0.3671		0.6814	0.409		0.9857	0.635		0.3913	0.4228														0.887648	0.646926	2.4		0.626763	0.878623	1.4						0.66301	0.90223	0.2										0.8634	0.55554
0.3542	0.4336		0.9191	0.4847		1	0.5205		0.4137	0.4193														0.646926	0.887648	0.6		0.608318	0.812794	2.4						0.90223	0.66301	1.6										0.55554	0.8634
0.153	0.4797		0.7672	0.4862		0.9108	0.4243		0.2385	0.396														0.887648	0.646926	0.2		0.812794	0.608318	0.4						0.66301	0.90223	0.4										0.8634	0.55554
0.4441	0.4738		0.8847	0.4291		0.9267	0.503		0.2445	0.4458														0.887648	0.646926	3.4		0.608318	0.812794	1.8						0.90223	0.66301	0.2										0.55554	0.8634
0.5353	0.4141		0.6501	0.3976		0.8754	0.6156		0.4108	0.5195														0.646926	0.887648	0.2		0.812794	0.608318	1						0.66301	0.90223	1.8										0.8634	0.55554
0.4476	0.4636		0.8266	0.4488		0.961	0.5497		0.3863	0.4968														0.887648	0.646926	1.6		0.608318	0.812794	2.4						0.90223	0.66301	0.2										0.55554	0.8634
0.3161	0.3719		0.8135	0.3286		0.8966	0.5372		0.5346	0.4103														0.646926	0.887648	0.2		0.626763	0.874533	0.2						0.66301	0.90223	0.4										0.6226	0.8634
0.4634	0.5293		1	0.4327		0.8171	0.6182		0.7731	0.5148														0.887648	0.646926	1.6		0.874533	0.537971	3.2						0.90223	0.66301	0.4										0.88306	0.6226
0.4425	0.7973		0.638	0.4787		0.9168	0.5459		0.5721	0.4489														0.646926	0.887648	0.4		0.874533	0.626763	7.6						0.66301	0.90223	1										0.6226	0.88306
0.6924	0.531		0.784	0.4125		0.8714	0.5089		0.7493	0.4792														0.887648	0.646926	2.6		0.626763	0.878623	2.8						0.90223	0.66301	0.4										0.88306	0.6226
0.5949	0.5454		0.5234	0.3831		0.7687	0.4385		0.7071	0.5175														0.646926	0.887648	0.2		0.878623	0.626763	0.4						0.66301	0.90223	1.6										0.6226	0.55554
0.6168	0.5278		0.6565	0.4531		0.9169	0.535		0.6951	0.4974														0.887648	0.646926	3		0.626763	0.878623	0.2						0.90223	0.66301	0.2										0.55554	0.8634
0.5693	0.5306		0.9627	0.4522		0.8813	0.3136		0.5635	0.5187														0.646926	0.887648	0.6		0.878623	0.626763	0.4						0.66301	0.90223	0.2										0.8634	0.55554
0.6187	0.5236		0.951	0.428		0.803	0.4812		0.5359	0.4598														0.887648	0.646926	5.4		0.626763	0.878623	1.2						0.90223	0.66301	0.2										0.55554	0.8634
0.5237	0.492		0.9738	0.4659		0.8094	0.5472		0.8161	0.4181														0.646926	0.887648	0.2		0.878623	0.626763	0.2						0.66301	0.90223	0.2										0.8634	0.55554
0.6151	0.5242		0.9215	0.4893		0.8848	0.5615		0.7149	0.5117														0.887648	0.646926	1.6		0.626763	0.878623	1.4						0.90223	0.66301	0.4										0.55554	0.8634
0.6353	0.5427		0.7881	0.5092		0.8686	0.5996		0.7525	0.4638														0.646926	0.887648	0.2		0.878623	0.626763	0.8						0.66301	0.90223	0.2										0.8634	0.6226
0.5509	0.5428		0.6743	0.4569		0.8944	0.4948		0.6638	0.5187														0.887648	0.646926	0.4		0.626763	0.878623	0.2						0.90223	0.66301	0.6										0.6226	0.88306
0.6079	0.5173		0.6088	0.4707		0.8671	0.4861		0.6421	0.5892														0.646926	0.887648	0.2		0.878623	0.626763	0.6						0.66301	0.90223	2.6										0.88306	0.6226
0.6382	0.5268		0.7549	0.4331		0.9929	0.5953		0.6188	0.6013														0.887648	0.646926	2.4		0.626763	0.878623	0.8						0.90223	0.66301	1.4										0.6226	0.88306
0.575	0.5328		0.782	0.5208		0.9457	0.5774		0.4774	0.4905														0.646926	0.887648	0.4		0.878623	0.626763	0.6						0.66301	0.90223	0.2										0.88306	0.6226
0.5296	0.5493		0.6444	0.6102		0.7278	0.5816		0.6154	0.5072														0.887648	0.646926	0.4		0.537971	0.608318	1						0.90223	0.66301	0.2										0.8634	0.55554
0.6146	0.5396		0.7884	0.4166		1	0.4034		0.6537	0.4312														0.646926	0.887648	0.2		0.608318	0.537971	2.8						0.66301	0.90223	1										0.55554	0.8634
0.5991	0.5536		0.8954	0.4746		0.9202	0.4783		0.5964	0.4658														0.887648	0.646926	3.6		0.537971	0.608318	2.6						0.90223	0.66301	1.8										0.8634	0.55554
0.5927	0.5332		0.9166	0.4224		0.8204	0.4839		0.6928	0.4703														0.646926	0.887648	0.2		0.608318	0.537971	1.2						0.66301	0.90223	1										0.55554	0.8634
0.652	0.5332		0.8334	0.4535		0.9214	0.492		0.4987	0.5395														0.887648	0.646926	0.8		0.874533	0.608318	0.4						0.90223	0.66301	0.4										0.8634	0.55554
0.5764	0.5658		0.8022	0.4836		0.9794	0.4676		0.3891	0.444														0.646926	0.887648	0.4		0.608318	0.874533	0.4						0.90575	0.64716	0.8										0.55554	0.81435
0.5794	0.5265		0.8498	0.3401		0.8505	0.4678		0.5158	0.4574														0.887648	0.646926	1.8		0.874533	0.608318	0.6						0.64716	0.90575	1.6										0.81435	0.55554
0.6249	0.5657		0.804	0.474		0.8491	0.5696		0.6555	0.5653														0.646926	0.887648	0.6		0.608318	0.874533	1.6						0.90575	0.64716	0.2										0.55554	0.8634
0.5751	0.5317		0.6647	0.4721		0.9671	0.4259		0.4362	0.4113														0.887648	0.646926	0.6		0.874533	0.608318	0.2						0.64716	0.90575	1.2										0.8634	0.55554
0.6241	0.5074		0.7803	0.4833		0.8802	0.5924		0.4461	0.4204														0.646926	0.887648	0.2		0.608318	0.874533	5.8						0.90575	0.64716	0.2										0.55554	0.81435
0.5536	0.383		0.892	0.3752		0.8457	0.5847		0.8342	0.3267														0.887648	0.646926	4.8		0.608318	0.812794	0.4						0.64716	0.90575	2.4										0.81435	0.55554
0.4525	0.397		0.6647	0.4387		0.9876	0.5511		0.4162	0.4469														0.646926	0.887648	0.4		0.626763	0.878623	6.2						0.90575	0.64716	0.4										0.81435	0.55554
0.4184	0.3618		0.6748	0.5146		0.9356	0.5135		0.2834	0.4529														0.567066	0.546972	4.4		0.878623	0.626763	0.4						0.64716	0.90575	4.8										0.8634	0.6226
0.5198	0.4282		0.9897	0.3838		0.7901	0.4119		0.3988	0.3728														0.546972	0.567066	0.6		0.608318	0.874533	0.2						0.90575	0.64716	0.2										0.6226	0.8634
0.5393	0.4475		0.8647	0.2838		1	0.5672		0.3693	0.2701																		0.874533	0.537971	2						0.64716	0.90575	2.4										0.8634	0.6226
0.541	0.4489		0.4645	0.4048		0.8965	0.4512		0.5856	0.2951																		0.874533	0.608318	0.4						0.90575	0.64716	0.2										0.6226	0.55554
0.5073	0.4696		0.9272	0.426		0.9157	0.5645		0.7245	0.2857																		0.608318	0.874533	1.8						0.64716	0.90575	2										0.55554	0.8634
0.5414	0.5119		0.5116	0.4434		0.8615	0.524		0.5272	0.3695																		0.874533	0.608318	0.2						0.90575	0.64716	0.6										0.55554	0.8634
0.5076	0.4457		0.7266	0.5366		0.8486	0.4008		0.45	0.5047																		0.608318	0.874533	0.8						0.64716	0.90575	4										0.88306	0.6226
0.5568	0.4813		0.8466	0.4675		0.9192	0.5675		0.5362	0.4769																		0.874533	0.608318	0.4						0.90575	0.64716	0.2										0.6226	0.88306
0.5452	0.5007		0.7914	0.4751		1	0.433		0.3694	0.345																		0.812794	0.537971	3						0.64716	0.90575	0.8										0.88306	0.6226
0.5243	0.4785		0.9037	0.4632		0.7626	0.5257		0.6056	0.4679																		0.874533	0.608318	0.4						0.90575	0.64716	1.2										0.6226	0.88306
0.4823	0.5054		0.7258	0.5032		1	0.5599		0.7124	0.4278																		0.874533	0.608318	2						0.64716	0.90575	0.4										0.88306	0.6226
0.5543	0.4901		0.8503	0.5131		0.8941	0.5523		0.6696	0.4404																		0.608318	0.874533	0.6						0.90575	0.64716	0.4										0.6226	0.88306
0.4258	0.494		0.7699	0.457		0.9753	0.573		0.5697	0.5199																		0.874533	0.608318	0.2						0.64716	0.90575	7.4										0.88306	0.6226
0.4999	0.4862		0.6767	0.4557		0.9214	0.4242		0.6349	0.5688																		0.608318	0.874533	0.4						0.90575	0.64716	0.4										0.6226	0.8634
0.5784	0.5306		0.7113	0.5544		0.852	0.5814		0.7195	0.5424																		0.874533	0.608318	2.2						0.64716	0.90575	0.6										0.8634	0.6226
0.6108	0.5006		0.8245	0.3986		0.8986	0.4938		0.4539	0.3902																		0.608318	0.874533	0.2						0.90575	0.64716	0.4										0.6226	0.8634
0.5652	0.4909		0.7143	0.5507		0.9122	0.5451		0.4475	0.4079																		0.874533	0.608318	2.4						0.64716	0.90575	7.8										0.8634	0.6226
0.6501	0.2026		0.7876	0.4349		0.8339	0.5133		0.7426	0.3755																		0.608318	0.874533	2						0.90575	0.64716	0.2										0.6226	0.88306
0.8162	0.412		0.7211	0.5208		0.9249	0.6042		0.7877	0.4242																		0.874533	0.608318	6.4						0.64716	0.90575	6										0.88306	0.6226
0.6908	0.6554		0.8094	0.3883		0.9449	0.6063		0.6115	0.4449																		0.608318	0.874533	1.4						0.90575	0.64716	0.2										0.6226	0.88306
0.8641	0.4667		0.5411	0.5628		0.8395	0.5552		0.6545	0.434																		0.874533	0.608318	0.4						0.64716	0.66301	8.2										0.88306	0.6226
0.7365	0.483		0.6454	0.51		0.8908	0.5383		0.7235	0.4688																		0.608318	0.874533	0.2						0.66301	0.64716	0.6										0.6226	0.8634
0.5841	0.5197		0.6112	0.5152		0.9293	0.5534		0.39	0.4231																		0.874533	0.608318	1.4						0.66301	0.90223	0.2										0.8634	0.6226
0.7186	0.5221		0.611	0.4943		0.827	0.6061		0.6968	0.6148																		0.878623	0.626763	0.2						0.90223	0.66301	0.4										0.6226	0.8634
0.7973	0.49		0.5146	0.518		0.9631	0.5278		0.8562	0.6048																		0.626763	0.878623	3						0.66301	0.90223	0.4										0.8634	0.6226
0.705	0.4966		0.4777	0.5633		0.8447	0.6297		0.9352	0.6027																		0.878623	0.626763	0.4						0.90223	0.66301	2										0.6226	0.88306
0.6436	0.507		0.5522	0.5457		0.8913	0.5398		0.8714	0.5033																		0.626763	0.878623	2.6						0.66301	0.90223	1										0.88306	0.6226
0.5827	0.5121		0.61	0.5597		0.8078	0.448		0.9417	0.3753																		0.878623	0.626763	0.8						0.90223	0.66301	0.6										0.6226	0.88306
0.6039	0.4729		0.6522	0.5601		0.9139	0.4775		0.8658	0.5289																		0.812794	0.537971	3.6						0.66301	0.90223	0.2										0.88306	0.6226
0.5194	0.4797		0.5602	0.5126		0.8983	0.4899		0.614	0.4857																		0.537971	0.812794	0.6						0.90223	0.66301	1										0.6226	0.8634
0.6564	0.5657		0.6567	0.5691		0.8118	0.4754		0.4132	0.4651																		0.812794	0.537971	5.2						0.66301	0.90223	4										0.8634	0.6226
0.9065	0.4377		0.5207	0.5381		0.9181	0.5044		0.5279	0.4566																		0.626763	0.874533	0.6						0.90223	0.66301	2										0.6226	0.8634
0.7684	0.417		0.584	0.5088		0.9454	0.4331		0.1435	0.4222																		0.874533	0.608318	6.8						0.66301	0.90223	0.2										0.8634	0.6226
0.8978	0.4212		0.6211	0.5036		0.8676	0.4452		0.4526	0.4221																		0.608318	0.874533	0.2						0.90223	0.66301	1.2										0.6226	0.8634
0.8683	0.4232		0.6421	0.4757		0.9753	0.5673		0.3878	0.4993																		0.874533	0.626763	2.6						0.90575	0.64716	0.2										0.8634	0.6226
0.9588	0.461		0.6438	0.5254		0.9769	0.3773		0.4997	0.3878																		0.626763	0.608318	21						0.64716	0.90575	3.8										0.88306	0.6226
0.7307	0.4076		0.6218	0.4455		1	0.4702		0.4397	0.4831																		0.608318	0.537971	1.2						0.90575	0.64716	0.4										0.6226	0.88306
0.8243	0.4626		0.6987	0.4874		0.9867	0.5054		0.1575	0.4616																		0.537971	0.626763	0.8						0.90223	0.59426	0.6										0.88306	0.6226
1	0.412		0.6621	0.4463		0.8743	0.5568		0.3082	0.3535																		0.626763	0.537971	1.8						0.64716	0.90575	0.4										0.6226	0.88306
0.8561	0.4278		0.6533	0.5171		0.9548	0.4092		0.546	0.7717																		0.537971	0.626763	0.2						0.90575	0.64716	1.4										0.88306	0.6226
0.9583	0.4248		0.7781	0.4369		0.8394	0.5303		0.5519	0.6418																		0.626763	0.878623	0.4						0.64716	0.90575	0.2										0.6226	0.88306
0.7687	0.4521		0.5002	0.6128		1	0.5644		0.6791	0.8391																		0.878623	0.626763	0.8						0.90575	0.64716	0.4										0.88306	0.6226
0.8755	0.4305		0.3231	0.5817		0.472	0.1426		0.5053	0.7007																		0.608318	0.874533	3						0.64716	0.90575	0.6										0.6226	0.88306
0.8594	0.3965		0.5277	0.3235		0.6529	0.3194		0.5035	0.513																		0.874533	0.608318	0.8						0.90575	0.64716	0.4										0.88306	0.6226
0.9882	0.4541		0.5743	0.4857		0.967	0.292		0.6212	0.5614																		0.608318	0.874533	1.4						0.64716	0.90575	0.6										0.6226	0.88306
0.9505	0.4335		0.532	0.3629		0.5439	0.455		0.4847	0.5355																		0.874533	0.608318	1.2						0.90575	0.64716	2.2										0.88306	0.6226
0.8142	0.4478		0.5357	0.4926		0.6871	0.4418		0.5684	0.5668																		0.608318	0.874533	1.6						0.64716	0.90575	0.2										0.6226	0.88306
0.8434	0.4574		0.4689	0.4327		0.5906	0.397		0.5717	0.5781																		0.874533	0.608318	0.8						0.90575	0.64716	1										0.81435	0.55554
0.8622	0.4525		0.4812	0.4133		0.6343	0.4761		0.4752	0.6456																		0.608318	0.874533	1.4						0.64716	0.90575	0.6										0.55554	0.81435
0.9329	0.5127		0.5651	0.5167		0.7171	0.4824		0.4454	0.5336																		0.874533	0.608318	0.8						0.90575	0.64716	0.4										0.81435	0.55554
0.9881	0.4509		0.5649	0.4514		0.7292	0.45		0.5698	0.5059																		0.608318	0.874533	3.4						0.90223	0.59426	0.2										0.55554	0.81435
0.9105	0.4832		0.5266	0.5033		0.6419	0.4748		0.5825	0.5288																		0.874533	0.608318	1.6						0.90575	0.64716	0.2										0.6226	0.55554
0.8876	0.4493		0.5184	0.4982		0.6789	0.5274		0.484	0.5011																		0.626763	0.878623	1.2						0.64716	0.90575	11.8										0.6226	0.88306
0.9004	0.4864		0.4614	0.431		0.6978	0.463		0.5721	0.5187																		0.878623	0.626763	0.8						0.90575	0.64716	0.2										0.88306	0.6226
0.9028	0.4674		0.6497	0.3897		0.7273	0.4685		0.517	0.5196																		0.626763	0.878623	1						0.64716	0.90575	0.2										0.6226	0.88306
0.9319	0.4557		0.5153	0.3488		0.4895	0.5388		0.5275	0.5655																		0.878623	0.626763	0.4						0.66301	0.90223	0.2										0.88306	0.6226
0.6112	0.6364		0.5307	0.4551		0.7159	0.4729		0.5124	0.4799																		0.626763	0.878623	1.2						0.90223	0.66301	2										0.6226	0.88306
0.5389	0.4453		0.3992	0.4		0.6283	0.5095		0.5793	0.6106																		0.878623	0.626763	0.4						0.66301	0.90223	0.2										0.88306	0.6226
0.5563	0.5898		0.5293	0.4338		0.6304	0.4578		0.5748	0.5501																		0.626763	0.874533	0.8						0.90575	0.64716	0.2										0.6226	0.88306
0.6013	0.6185		0.5922	0.4152		0.562	0.5334		0.4603	0.4632																		0.874533	0.608318	0.6						0.64716	0.90575	1.4										0.88306	0.6226
0.6508	0.6138		0.5187	0.4258		0.6623	0.4802		0.4525	0.5453																		0.608318	0.812794	0.2						0.90575	0.64716	0.2										0.6226	0.88306
0.5649	0.5623		0.5344	0.4703		0.5838	0.5237		0.4972	0.5155																		0.812794	0.608318	3.8						0.64716	0.90575	5										0.88306	0.6226
0.4681	0.4662		0.5451	0.4668		0.6187	0.4532		0.5471	0.4564																		0.878623	0.626763	0.2						0.90575	0.64716	0.2										0.6226	0.55554
0.7477	0.5932		0.5611	0.4076		0.6287	0.4432		0.5289	0.4765																		0.626763	0.878623	3.8						0.64716	0.90575	3										0.6226	0.88306
0.6461	0.5927		0.4887	0.442		0.5933	0.5284		0.538	0.5852																		0.878623	0.626763	0.2						0.90575	0.64716	0.4										0.88306	0.6226
0.6997	0.6425		0.5228	0.5387		0.5857	0.4588		0.4338	0.5518																		0.626763	0.878623	2						0.64716	0.90575	0.2										0.6226	0.88306
0.5707	0.5472		0.5354	0.4736		0.677	0.4681		0.5947	0.6007																		0.878623	0.626763	0.2						0.90575	0.59426	0.4										0.88306	0.6226
0.6258	0.5524		0.3724	0.4921		0.7113	0.4388		0.5404	0.5807																		0.626763	0.878623	3.4						0.59426	0.89666	0.2										0.6226	0.88306
0.568	0.6475		0.5325	0.5331		0.6406	0.5442		0.5623	0.638																		0.878623	0.626763	0.2						0.89666	0.59426	0.4										0.88306	0.6226
0.5482	0.5352		0.4482	0.4379		0.6211	0.5115		0.5234	0.5339																		0.626763	0.878623	1.4						0.59426	0.89666	0.2										0.8634	0.55554
0.5872	0.5319		0.4043	0.4643		0.5854	0.4564		0.5632	0.5354																		0.878623	0.626763	0.8						0.89666	0.59426	2										0.88306	0.6226
0.6646	0.6371		0.5211	0.5484		0.5839	0.5036		0.4133	0.6269																		0.626763	0.874533	0.4						0.59426	0.89666	0.2										0.6226	0.88306
0.6411	0.5501		0.4831	0.465		0.5821	0.5681		0.4317	0.633																		0.874533	0.626763	2.8						0.90575	0.64716	0.8										0.88306	0.6226
0.5721	0.5349		0.5094	0.5028		0.6503	0.5897		0.5327	0.5817																		0.626763	0.878623	0.2						0.64716	0.90223	0.4										0.6226	0.88306
0.6537	0.6028		0.4897	0.4981		0.5598	0.4773		0.5981	0.6428																		0.878623	0.626763	4.2						0.90223	0.66301	0.8										0.88306	0.6226
0.5522	0.6016		0.5514	0.4488		0.6871	0.4762		0.9393	0.247																		0.812794	0.537971	0.2						0.66301	0.90223	0.2										0.6226	0.88306
0.5742	0.5426		0.651	0.4788		0.7098	0.4369		0.9463	0.4134																		0.878623	0.626763	0.4						0.90223	0.66301	0.2										0.88306	0.6226
0.5447	0.5494		0.4141	0.4969		0.5732	0.5566		0.8943	0.4201																		0.626763	0.878623	2.2						0.66301	0.90223	1										0.6226	0.88306
0.475	0.5576		0.5078	0.4499		0.6672	0.4759		0.8941	0.3478																		0.878623	0.626763	0.2						0.90223	0.66301	0.2										0.81435	0.55554
0.4848	0.5236		0.5145	0.4733		0.6643	0.4345		0.9379	0.49																		0.626763	0.878623	0.2						0.66301	0.90223	0.4										0.81435	0.55554
0.6543	0.5461		0.4542	0.4197		0.9622	0.4476		0.9121	0.5111																		0.878623	0.626763	0.6						0.90223	0.66301	0.6										0.55554	0.81435
0.5852	0.5787		0.572	0.5165		0.6645	0.541		0.9715	0.4641																		0.626763	0.878623	1.4						0.66301	0.90223	0.8										0.88306	0.6226
0.5694	0.596		0.65	0.4024		0.6394	0.3737		0.8597	0.5212																		0.878623	0.626763	0.4						0.90223	0.64716	1										0.6226	0.88306
0.5534	0.5798		0.4363	0.4934		0.6428	0.4269		0.7677	0.4061																		0.626763	0.878623	0.4						0.64716	0.90223	0.4										0.81435	0.55554
0.5871	0.5619		0.515	0.4843		0.7988	0.4899		0.8646	0.4158																		0.878623	0.626763	0.4						0.90223	0.66301	0.2										0.6226	0.88306
0.6345	0.6232		0.6606	0.471		0.5827	0.4468		0.7013	0.4628																		0.878623	0.626763	0.4						0.66301	0.90223	0.6										0.88306	0.6226
0.6011	0.5202		0.735	0.4095		0.6475	0.4236		0.9342	0.5511																		0.626763	0.878623	0.2						0.90223	0.64716	1										0.6226	0.8634
0.6011	0.5297		0.7065	0.3891		0.7059	0.5584		0.9696	0.496																		0.878623	0.626763	0.2						0.64716	0.90223	0.4										0.8634	0.6226
0.4914	0.512		0.3896	0.4963		0.4558	0.5321		0.7776	0.5214																		0.812794	0.874533	3.2						0.90223	0.64716	0.4										0.6226	0.8634
0.4508	0.5476		0.5789	0.4503		0.7027	0.4979		1	0.409																		0.874533	0.812794	6						0.64716	0.90223	0.2										0.8634	0.81435
0.654	0.6571		0.5293	0.5176		0.6865	0.4663		0.8954	0.5266																		0.812794	0.537971	3.4						0.90223	0.66301	1.2										0.81435	0.8634
0.5725	0.5977		0.4559	0.4454		0.6163	0.5225		0.9209	0.538																		0.537971	0.812794	0.2						0.66301	0.90223	0.2										0.6226	0.88306
0.5954	0.5716		0.4618	0.4818		0.5778	0.4676		1	0.4907																		0.874533	0.608318	0.2						0.90223	0.66301	4.4										0.88306	0.6226
0.676	0.6115		0.5641	0.4596		0.5672	0.485		0.9044	0.4222																		0.608318	0.812794	8.4						0.66301	0.90223	0.2										0.6226	0.88306
0.5987	0.5706		0.3747	0.2367		0.6817	0.518		0.811	0.4989																		0.608318	0.874533	0.2						0.64716	0.90575	0.4										0.88306	0.6226
0.4634	0.5723		0.4366	0.236		0.6686	0.5834		0.8713	0.5141																		0.874533	0.608318	1.6						0.90575	0.64716	0.6										0.6226	0.88306
0.6156	0.6322		0.4956	0.2604		0.699	0.5298		0.9153	0.4542																		0.608318	0.874533	0.4						0.64716	0.90575	0.2										0.88306	0.6226
0.4487	0.5861		0.4763	0.3108		0.6729	0.5138		1	0.4037																		0.874533	0.626763	0.4						0.90575	0.64716	0.4										0.6226	0.88306
0.336	0.5242		0.1672	0.2797		0.6156	0.479		1	0.5101																		0.626763	0.874533	0.2						0.64716	0.90575	0.6										0.88306	0.6226
0.3733	0.5324		0.3269	0.2685		0.7649	0.542		0.732	0.5844																		0.878623	0.626763	0.2						0.59426	0.89666	2.4										0.6226	0.88306
0.3944	0.601		0.4104	0.3636		0.7531	0.4817		0.8725	0.4457																		0.608318	0.812794	0.6						0.89666	0.59426	0.4										0.88306	0.6226
0.5373	0.5636		0.4404	0.3324		0.6996	0.5327		0.893	0.5425																		0.812794	0.537971	0.2						0.90575	0.90223	0.6										0.6226	0.88306
0.5398	0.5594		0.4433	0.3276		0.6315	0.4997		0.8573	0.5479																		0.537971	0.812794	1.8						0.90223	0.64716	0.6										0.88306	0.6226
0.6179	0.652		0.7162	0.4427		0.787	0.4283		0.8894	0.5524																		0.537971	0.608318	1.2						0.64716	0.90575	2										0.6226	0.88306
0.492	0.5902		0.2051	0.3934		0.7041	0.4976		0.7901	0.5555																		0.608318	0.812794	2						0.90575	0.64716	0.2										0.88306	0.6226
0.3692	0.5772		0.478	0.4361		0.6386	0.5226		0.7807	0.5409																		0.812794	0.608318	2.2						0.64716	0.90575	2.4										0.81435	0.55554
0.5431	0.5389		0.4177	0.4058		0.7419	0.4545		0.9651	0.5336																		0.608318	0.812794	1.2						0.90575	0.64716	0.4										0.55554	0.81435
0.5025	0.5784		0.2719	0.28		0.6028	0.3971		0.9415	0.5268																		0.812794	0.608318	1.2						0.64716	0.90575	3.4										0.81435	0.55554
0.4662	0.5274		0.3306	0.4165		0.6319	0.4627		0.7843	0.4952																		0.608318	0.812794	3.6						0.90575	0.64716	0.4										0.55554	0.81435
0.4415	0.5724		0.4978	0.4257		0.6447	0.5277		0.8973	0.5688																		0.878623	0.626763	0.8						0.64716	0.90575	0.2										0.6226	0.88306
0.4334	0.5848		0.5723	0.4146		0.6566	0.5596		0.8813	0.5535																		0.812794	0.608318	0.2						0.90575	0.64716	0.2										0.88306	0.6226
0.6244	0.5424		0.5522	0.3816		0.692	0.5178		0.8666	0.5252																		0.878623	0.626763	0.6						0.64716	0.90575	0.6										0.6226	0.88306
0.563	0.5601		0.3022	0.408		0.6962	0.5336		0.9593	0.451																		0.626763	0.878623	2.6						0.90575	0.64716	2.2										0.88306	0.6226
0.7161	0.6006		0.4987	0.345		0.7373	0.3982		0.9057	0.4808																		0.878623	0.626763	0.2						0.64716	0.90575	2.4										0.6226	0.88306
0.6467	0.5478		0.466	0.4884		0.7078	0.5448		0.8799	0.4952																		0.626763	0.878623	0.4						0.90575	0.64716	1.4										0.88306	0.6226
0.7496	0.6156		0.3291	0.3767		0.5871	0.4974		0.8963	0.5402																		0.878623	0.626763	0.4						0.64716	0.90575	0.4										0.6226	0.88306
0.7818	0.6228		0.2569	0.4235		0.643	0.5225		1	0.4554																		0.626763	0.878623	0.8						0.90575	0.64716	0.2										0.8634	0.55554
0.6	0.5368		0.6646	0.3055		0.6831	0.4249		0.8279	0.4169																		0.878623	0.626763	0.4						0.64716	0.90575	0.2										0.55554	0.8634
0.6357	0.5407		0.612	0.3878		0.6875	0.545		0.9969	0.5131																		0.626763	0.878623	0.2						0.90575	0.64716	0.4										0.8634	0.55554
0.5831	0.6108		0.5144	0.4022		0.7694	0.534		0.9256	0.575																		0.878623	0.626763	0.2						0.64716	0.90575	0.2										0.6226	0.88306
0.6179	0.6507		0.7168	0.4219		0.6752	0.4854		0.8206	0.4901																		0.878623	0.626763	5.6						0.90575	0.64716	1										0.88306	0.6226
0.4779	0.5351		0.6428	0.4112		0.6154	0.5267		0.7694	0.4838																		0.626763	0.878623	4.2						0.64716	0.90575	0.8										0.6226	0.88306
0.5526	0.5518		0.7283	0.3437		0.6359	0.5202		0.8263	0.5415																		0.878623	0.626763	0.4						0.90575	0.64716	1.2										0.88306	0.6226
0.6217	0.5773		0.6938	0.4562		0.643	0.4747		0.995	0.4298																		0.626763	0.878623	0.4						0.64716	0.59426	0.2										0.6226	0.88306
0.5887	0.5255		0.6925	0.4868		0.7504	0.4727		0.8451	0.5274																		0.878623	0.626763	0.2						0.90575	0.64716	0.4										0.88306	0.6226
0.6196	0.5453		0.5328	0.3704		0.6764	0.5237		0.8666	0.5003																		0.626763	0.878623	0.6						0.64716	0.90575	0.4										0.6226	0.88306
0.497	0.5906		0.4381	0.4073		0.6243	0.4768		0.7547	0.5156																		0.878623	0.626763	0.4						0.90575	0.64716	5										0.88306	0.6226
0.5194	0.5794		0.4866	0.4051		0.6721	0.4911		0.7863	0.5834																		0.874533	0.878623	5						0.64716	0.90575	0.2										0.6226	0.88306
0.6687	0.5963		0.3043	0.3499		0.864	0.5571		0.8681	0.5278																		0.878623	0.626763	0.2						0.90575	0.64716	0.8										0.88306	0.6226
0.6316	0.5579		0.4715	0.4316		0.6155	0.4868		0.8603	0.5577																		0.626763	0.874533	7.8						0.64716	0.90575	1										0.6226	0.88306
0.5186	0.5679		0.4539	0.4125		0.6026	0.5343		0.8543	0.5755																		0.874533	0.626763	1.2						0.90575	0.64716	0.6										0.88306	0.6226
0.7197	0.551		0.3735	0.2947		0.471	0.5229		0.8593	0.5774																		0.878623	0.626763	0.4						0.64716	0.90575	4.6										0.6226	0.88306
0.6539	0.5733		0.3745	0.3003		0.5642	0.5175		0.8099	0.6235																		0.874533	0.608318	0.2						0.90575	0.64716	0.6										0.88306	0.6226
0.66	0.5792		0.5604	0.3941		0.3495	0.5174		0.794	0.4852																		0.608318	0.812794	5.2						0.64716	0.90575	0.6										0.6226	0.88306
0.6962	0.5835		0.5414	0.4289		0.6215	0.5409		0.8691	0.4561																		0.812794	0.537971	1.4						0.90575	0.64716	1.8										0.88306	0.6226
0.7117	0.5475		0.1814	0.3935		0.6979	0.4811		0.82	0.6336																		0.537971	0.812794	0.4						0.59426	0.89666	0.8										0.6226	0.88306
0.6083	0.5085		0.5489	0.4651		0.7084	0.4551		0.9616	0.4664																		0.812794	0.537971	0.8						0.89666	0.59426	1.4										0.88306	0.6226
0.6062	0.6026		0.4554	0.3759		0.5971	0.4827		0.7679	0.5819																		0.878623	0.626763	0.2						0.59426	0.89666	0.2										0.6226	0.88306
0.6522	0.5951		0.4952	0.4671		0.7607	0.484		0.8693	0.5224																		0.608318	0.874533	0.8						0.89666	0.59426	0.2										0.88306	0.6226
0.4528	0.3391		0.5474	0.4315		0.7116	0.5317		0.9276	0.4875																		0.874533	0.608318	0.2						0.59426	0.89666	0.6										0.6226	0.88306
0.3696	0.3498		0.4854	0.3251		0.6959	0.464		0.736	0.5696																		0.608318	0.874533	0.6						0.89666	0.59426	0.8										0.6226	0.55554
0.2482	0.4918		0.6462	0.3532		0.6149	0.448		0.8209	0.5661																		0.874533	0.608318	0.4						0.59426	0.89666	2										0.55554	0.6226
0.4897	0.5468		0.6507	0.5012		0.7416	0.5845		0.8569	0.5474																		0.608318	0.874533	0.2						0.90223	0.66301	0.2										0.6226	0.55554
0.3233	0.4471		0.6875	0.3392		0.5864	0.4569		0.7479	0.4723																		0.874533	0.608318	0.4						0.66301	0.59426	0.6										0.88306	0.6226
0.301	0.4067		0.7105	0.4331		0.6618	0.521		0.8453	0.575																		0.608318	0.874533	0.4						0.59426	0.66301	0.4										0.8634	0.55554
0.381	0.4613		0.6051	0.4519		0.5704	0.5408		0.9108	0.4735																		0.874533	0.608318	0.6						0.66301	0.59426	3.2										0.55554	0.8634
0.4422	0.4456		0.6306	0.3757		0.8078	0.5863		0.8694	0.57																		0.608318	0.874533	0.2						0.59426	0.66301	0.6										0.8634	0.55554
0.6925	0.4543		0.7052	0.451		0.7767	0.5054		0.9677	0.483																		0.874533	0.608318	0.2						0.89666	0.59426	0.2										0.55554	0.8634
0.3289	0.488		0.8188	0.4419		0.6769	0.5297		0.889	0.4908																		0.608318	0.874533	1.4						0.59426	0.89666	0.4										0.8634	0.55554
0.4549	0.4058		0.7072	0.5216		0.7032	0.5654		0.959	0.5056																		0.608318	0.537971	6.4						0.89666	0.59426	5.6										0.81435	0.55554
0.2975	0.4254		0.6935	0.4674		0.6504	0.5473		1	0.5621																		0.537971	0.608318	0.6						0.59426	0.89666	0.2										0.55554	0.81435
0.6204	0.3889		0.652	0.5143		0.6562	0.4988		0.8653	0.5683																		0.608318	0.537971	7						0.66301	0.90223	0.2										0.81435	0.55554
0.4953	0.4626		0.8763	0.4715		0.6519	0.5115		0.9308	0.5428																		0.537971	0.608318	0.6						0.90223	0.66301	2.8										0.6226	0.8634
0.5977	0.4109		0.6309	0.5325		0.624	0.4616		0.7979	0.4734																		0.608318	0.537971	0.6						0.66301	0.90223	0.2										0.8634	0.6226
0.5697	0.467		0.8628	0.4032		0.764	0.4285		0.9772	0.498																		0.537971	0.608318	0.6						0.90223	0.66301	6										0.6226	0.8634
0.5837	0.4211		0.7896	0.4345		0.5881	0.477		0.7733	0.4953																		0.608318	0.874533	0.4						0.66301	0.90223	0.2										0.8634	0.6226
0.6267	0.4455		0.7437	0.4113		0.7905	0.3215		0.9478	0.456																		0.874533	0.608318	0.2						0.90223	0.66301	2										0.6226	0.8634
0.5964	0.4433		0.5374	0.503		0.5246	0.3728		0.9249	0.6306																		0.608318	0.874533	0.8						0.66301	0.90223	0.2										0.88306	0.6226
0.4966	0.4589		0.7652	0.4397		0.718	0.481		0.8257	0.3719																		0.874533	0.608318	0.4						0.90223	0.66301	1.8										0.6226	0.88306
0.4688	0.505		0.7201	0.5043		0.739	0.5192		0.8183	0.5734																		0.608318	0.812794	0.6						0.66301	0.90223	0.2										0.88306	0.6226
0.4385	0.4709		0.7922	0.4512		0.6282	0.4001		0.7154	0.4683																		0.812794	0.608318	0.4						0.90223	0.66301	0.4										0.55554	0.6226
0.3993	0.4345		0.7093	0.506		0.6512	0.4491		0.7764	0.442																		0.608318	0.812794	0.6						0.66301	0.90223	0.2										0.6226	0.88306
0.4871	0.5247		0.7756	0.3262		0.5213	0.4897		0.8617	0.4747																		0.812794	0.608318	0.4						0.90223	0.59426	2										0.88306	0.6226
0.5174	0.5114		0.6745	0.4649		0.726	0.502		0.7197	0.5451																		0.608318	0.874533	1.8						0.64716	0.90575	1.6										0.6226	0.88306
0.4992	0.4438		0.8359	0.4179		0.7049	0.4551		0.8787	0.4958																		0.874533	0.608318	0.6						0.90575	0.64716	0.6										0.88306	0.6226
0.6128	0.4522		0.6548	0.524		0.4893	0.5894		0.7905	0.5048																		0.626763	0.878623	0.8						0.64716	0.90575	1.2										0.6226	0.88306
0.5259	0.369		0.5561	0.4057		0.2393	0.476		0.7453	0.6009																		0.878623	0.626763	3.4						0.90575	0.64716	0.6										0.88306	0.6226
0.6221	0.4329		0.4672	0.3353		0.3804	0.4565		0.71	0.468																		0.626763	0.878623	0.2						0.64716	0.90575	1.6										0.6226	0.88306
0.7908	0.4784		0.5235	0.4761		0.621	0.4993		0.8593	0.4639																		0.878623	0.626763	4.4						0.90575	0.64716	0.2										0.88306	0.6226
0.6081	0.2523		0.4535	0.5046		0.9391	0.3349		0.7292	0.4058																		0.626763	0.878623	0.2						0.64716	0.90575	3										0.6226	0.88306
0.9155	0.5497		0.5357	0.4513		0.6499	0.4986		0.7735	0.5497																		0.874533	0.878623	3.6						0.90575	0.64716	0.2										0.88306	0.6226
0.9731	0.5409		0.5144	0.4071		0.4998	0.3214		0.8453	0.4926																		0.878623	0.626763	0.2						0.64716	0.90575	1										0.8634	0.6226
0.7422	0.4959		0.7203	0.4284		0.6777	0.5013		0.786	0.5312																		0.626763	0.874533	0.4						0.90575	0.64716	0.4										0.88306	0.6226
0.9996	0.3316		0.7636	0.5403		0.8266	0.4097		0.7291	0.5829																		0.537971	0.812794	1.2						0.90575	0.64716	0.4										0.6226	0.88306
0.8169	0.4398		0.6346	0.4219		0.6256	0.4254		0.6647	0.4932																		0.608318	0.874533	0.4						0.64716	0.90575	0.8										0.88306	0.6226
0.9364	0.3694		0.6673	0.4801		0.5342	0.4021		0.7759	0.4634																		0.874533	0.608318	1.4						0.90575	0.64716	0.6										0.6226	0.88306
0.8597	0.491		0.7534	0.3505		0.3198	0.3498		0.7381	0.5548																		0.608318	0.874533	1.4						0.64716	0.90575	2.2										0.88306	0.6226
0.8146	0.3953		0.5768	0.3962		0.7782	0.5451		0.673	0.4866																		0.626763	0.878623	0.2						0.90575	0.64716	0.8										0.6226	0.88306
1	0.4839		0.7294	0.472		0.711	0.3359		0.727	0.5358																		0.878623	0.626763	3.4						0.64716	0.90575	3.6										0.88306	0.6226
0.8208	0.5908		0.8285	0.52		0.5574	0.4034		0.8061	0.5244																		0.626763	0.874533	0.2						0.90575	0.64716	1										0.6226	0.88306
0.9274	0.4438		0.4285	0.5032		0.3917	0.3756		0.692	0.5014																		0.626763	0.878623	0.4						0.64716	0.90575	1.4										0.6226	0.88306
0.8188	0.4326		0.8075	0.4882		0.4841	0.4157		0.7796	0.344																		0.878623	0.626763	4.8						0.90575	0.64716	0.2										0.88306	0.6226
0.8772	0.5184		0.7323	0.462		0.3716	0.3637		0.671	0.4585																		0.626763	0.878623	0.6						0.64716	0.90575	1										0.6226	0.88306
0.9254	0.3945		0.7106	0.4581		0.5163	0.3144		0.7481	0.4111																		0.878623	0.626763	1.8						0.90223	0.66301	2.2										0.88306	0.6226
0.8862	0.5757		0.6586	0.5642		0.6702	0.3588		0.7658	0.5191																		0.626763	0.878623	0.6						0.66301	0.90223	0.8										0.6226	0.88306
0.8	0.4699		0.4002	0.393		0.8173	0.3929		0.7121	0.5138																		0.878623	0.626763	3.6						0.90575	0.64716	0.4										0.88306	0.6226
1	0.5504		0.4095	0.4238		0.5263	0.4359		0.8516	0.4397																		0.626763	0.878623	1						0.64716	0.90575	3.6										0.6226	0.88306
0.7487	0.4279		0.4281	0.3883		0.8691	0.4389		0.7987	0.5044																		0.878623	0.626763	1						0.90575	0.64716	0.4										0.88306	0.6226
0.618	0.3776		0.516	0.4737		0.5116	0.4557		0.7824	0.5101																		0.626763	0.874533	1						0.64716	0.90575	1.4										0.6226	0.88306
0.8873	0.5034		0.6513	0.5045		0.6872	0.5056		0.7146	0.3925																		0.874533	0.608318	0.4						0.90575	0.64716	1.2										0.88306	0.6226
0.7339	0.4793		0.4646	0.3066		0.6835	0.4422		0.7906	0.3947																		0.608318	0.874533	0.2						0.64716	0.90575	2.2										0.8634	0.6226
0.968	0.4438		0.3228	0.3093		0.5796	0.416		0.7271	0.4957																		0.874533	0.608318	3						0.90223	0.66301	0.8										0.6226	0.8634
0.9431	0.4849		0.0273	0.2818		0.5923	0.4293		0.7655	0.4324																		0.608318	0.874533	1.4						0.66301	0.59426	1.8										0.8634	0.81435
0.8485	0.4064		0.3962	0.3545		0.5687	0.4777		0.7205	0.4583																		0.874533	0.608318	0.2						0.90223	0.66301	0.8										0.81435	0.8634
1	0.5536		0.4319	0.3761		0.6938	0.5342		0.7865	0.473																		0.608318	0.874533	1.6						0.66301	0.90223	0.4										0.8634	0.81435
1	0.3721		0.7295	0.3073		0.5824	0.5162		0.8372	0.4724																		0.874533	0.608318	0.4						0.90223	0.66301	0.2										0.81435	0.8634
0.9246	0.4807		0.6123	0.3262		0.6759	0.5287		0.7389	0.5109																		0.608318	0.874533	0.4						0.66301	0.90223	0.4										0.8634	0.81435
0.9051	0.479		0.5481	0.3292		0.6647	0.4819		0.4871	0.4083																		0.874533	0.608318	1						0.90223	0.66301	0.2										0.6226	0.88306
0.8734	0.4994		0.5761	0.3557		0.781	0.4073		0.6903	0.4502																		0.812794	0.608318	0.4						0.66301	0.90223	0.8										0.88306	0.6226
0.8892	0.5322		0.5092	0.4465		0.2883	0.3109		0.6752	0.4881																		0.812794	0.608318	1.8						0.90223	0.66301	0.6										0.6226	0.88306
0.8308	0.5481		0.5481	0.3489		0.752	0.4692		0.7436	0.4319																		0.608318	0.874533	4.4						0.66301	0.90223	1.6										0.88306	0.6226
1	0.3941		0.6269	0.3863		0.7586	0.5092		0.5924	0.4376																		0.874533	0.608318	0.8						0.90223	0.66301	0.2										0.6226	0.88306
0.7868	0.516		0.4565	0.3714		0.4236	0.4192		0.6225	0.424																		0.626763	0.878623	0.6						0.66301	0.90223	0.2										0.88306	0.6226
0.8929	0.4786		0.5908	0.2994		0.5827	0.4139		0.6174	0.4738																		0.878623	0.626763	0.4						0.90223	0.66301	0.8										0.55554	0.8634
0.7176	0.4074		0.4359	0.3011		0.6099	0.4211		0.6454	0.3422																		0.626763	0.878623	3.2						0.66301	0.90223	0.2										0.8634	0.55554
0.8106	0.4824		0.6676	0.3627		0.3199	0.2292		0.5105	0.4249																		0.878623	0.626763	0.6						0.90223	0.66301	0.2										0.55554	0.8634
0.9041	0.5371		0.5495	0.364		0.6849	0.4268		0.6621	0.3612																		0.626763	0.878623	0.6						0.66301	0.90223	0.2										0.8634	0.55554
0.7984	0.5034		0.5857	0.2833		0.637	0.4477		0.6897	0.3989																		0.812794	0.537971	0.4						0.90223	0.66301	0.6										0.8634	0.81435
0.8739	0.5022		0.4097	0.4473		0.7283	0.4557		0.6754	0.459																		0.878623	0.626763	2.6						0.66301	0.90223	0.6										0.88306	0.6226
0.8057	0.5849		0.4673	0.3623		0.8958	0.3918		0.6774	0.3589																		0.626763	0.878623	0.4						0.90223	0.66301	0.4										0.6226	0.88306
0.8497	0.5184		0.5298	0.3705		0.6722	0.3968		0.5603	0.3259																		0.878623	0.626763	4.8						0.66301	0.90223	0.2										0.88306	0.6226
0.9087	0.5193		0.6111	0.3498		0.551	0.4666		0.6607	0.3845																		0.626763	0.878623	0.8						0.90223	0.66301	0.2										0.8634	0.6226
0.8444	0.4961		0.5405	0.318		0.5311	0.4119		0.5781	0.4028																		0.874533	0.608318	0.2						0.66301	0.90223	0.2										0.8634	0.55554
0.8275	0.4989		0.7358	0.3437		0.4128	0.4006		0.6096	0.4259																		0.537971	0.608318	0.8						0.90223	0.66301	0.2										0.55554	0.8634
0.8675	0.5002		0.7549	0.3635		0.5918	0.4451		0.736	0.4112																		0.626763	0.878623	0.2						0.66301	0.90223	1.2										0.8634	0.55554
0.8416	0.7753		0.4551	0.3799		0.6113	0.3647		0.5299	0.4263																		0.608318	0.812794	0.2						0.90223	0.66301	0.2										0.81435	0.55554
0.8343	0.621		0.52	0.3415		0.7937	0.4227		0.5886	0.4441																		0.874533	0.812794	1						0.66301	0.90223	6.8										0.88306	0.6226
0.8149	0.5289		0.5602	0.4097		0.5596	0.4658		0.6655	0.3957																		0.812794	0.608318	4.4						0.90223	0.66301	0.6										0.6226	0.88306
0.7529	0.5594		0.5681	0.3959		0.8706	0.4502		0.5965	0.4383																		0.608318	0.812794	1.6						0.66301	0.90223	0.2										0.88306	0.6226
0.8294	0.5291		0.4752	0.4351		0.8174	0.4756		0.6892	0.4029																		0.812794	0.537971	0.2						0.90223	0.66301	0.2										0.6226	0.88306
0.8891	0.4364		0.5818	0.4429		0.6522	0.3334		0.4429	1																		0.537971	0.812794	4.4						0.66301	0.90223	5										0.88306	0.6226
0.8736	0.5159		0.5395	0.4344		0.7226	0.4335		-0.0267	1																		0.812794	0.537971	0.8						0.90223	0.66301	0.4										0.6226	0.88306
0.8756	0.5915		0.6217	0.3623		0.5051	0.3891		-0.0738	1																		0.537971	0.608318	0.4																		0.88306	0.6226
1	0.5069		0.5378	0.3952		0.4453	0.2799		0.8607	0.6057																		0.626763	0.878623	0.4																		0.6226	0.88306
0.8837	0.5273		0.5536	0.3604		0.5598	0.4332		0.8532	0.6587																		0.878623	0.626763	1.4																		0.88306	0.6226
0.7959	0.531		0.3992	0.3675		0.7272	0.424		0.89	0.5277																		0.812794	0.537971	0.4																		0.6226	0.88306
0.9098	0.5266		0.5295	0.3897		0.5347	0.372		0.8929	0.577																		0.537971	0.812794	0.6																		0.88306	0.6226
0.8508	0.548		0.4787	0.4213		0.1195	0.1743		0.888	0.5346																		0.812794	0.537971	0.4																		0.6226	0.88306
0.8956	0.5191		0.4452	0.4411		0.6322	0.452		0.9048	0.5917																		0.537971	0.812794	0.6																		0.88306	0.6226
0.9471	0.4424		0.5285	0.3448		0.5151	0.3659		0.9631	0.5747																		0.874533	0.608318	0.8																		0.6226	0.88306
0.8626	0.5187		0.5083	0.4077		0.55	0.4202		0.9938	0.6054																		0.608318	0.874533	2																		0.88306	0.6226
0.9049	0.5441		0.5339	0.3584		0.743	0.4998		0.9582	0.5696																		0.874533	0.878623	0.8																		0.6226	0.88306
0.8949	0.5311		0.5633	0.3933		0.651	0.509		0.9292	0.5756																		0.878623	0.626763	0.2																		0.88306	0.6226
0.9784	0.487		0.4929	0.4321		0.5819	0.4774		0.9787	0.5728																		0.626763	0.874533	0.2																		0.88306	0.6226
0.8497	0.5086		0.6182	0.3166		0.4442	0.4156		0.9976	0.6151																		0.874533	0.608318	2.4																		0.6226	0.88306
0.8352	0.5238		0.6256	0.3433		0.6709	0.3297		0.9269	0.5138																		0.608318	0.874533	1.2																		0.88306	0.6226
0.8762	0.5248		0.5109	0.3578		0.7666	0.2441		0.9328	0.6017																		0.874533	0.608318	1.4																		0.6226	0.88306
0.837	0.583		0.4928	0.3804		0.2718	0.3882		0.9103	0.5302																		0.608318	0.874533	2.4																		0.88306	0.6226
0.9007	0.5372		0.5642	0.385		0.7983	0.4311		0.8318	0.6239																		0.874533	0.608318	4																		0.6226	0.88306
0.9514	0.4763		0.4992	0.3487		0.5627	0.4066		0.888	0.5281																		0.608318	0.874533	0.4																		0.88306	0.6226
0.7271	0.5406		0.5001	0.3754		0.7612	0.5311		0.8516	0.5418																		0.874533	0.608318	3																		0.6226	0.88306
0.9414	0.5054		0.5065	0.3857		0.5992	0.5732		0.9378	0.5407																		0.608318	0.874533	0.2																		0.88306	0.6226
0.668	0.5066		0.5046	0.4209		0.7157	0.5299		0.8012	0.5617																		0.874533	0.608318	0.6																		0.6226	0.88306
0.8832	0.5265		0.6077	0.422		0.6471	0.4152		0.7716	0.6054																		0.608318	0.874533	1.4																		0.88306	0.6226
0.8057	0.4094		0.5932	0.4262		0.6199	0.4535		0.7612	0.4907																		0.874533	0.608318	0.6																		0.6226	0.88306
0.8243	0.5127		0.5904	0.4122		0.6502	0.5891		0.6654	0.5782																		0.608318	0.537971	4.4																		0.88306	0.6226
0.9226	0.5177		0.5341	0.4164		0.6857	0.5208		0.7971	0.5088																		0.878623	0.626763	0.6																		0.6226	0.88306
0.8354	0.4976		0.5159	0.3589		0.7337	0.4474		0.8751	0.5178																		0.626763	0.537971	0.6																		0.88306	0.6226
0.7864	0.5583		0.5729	0.3046		0.4768	0.4399		0.6471	0.5915																		0.608318	0.874533	1.2																		0.6226	0.88306
0.8115	0.4983		0.6578	0.3564		0.766	0.4743		0.6977	0.5089																		0.874533	0.608318	0.2																		0.88306	0.6226
0.9339	0.4983		0.6139	0.3635		0.6145	0.4079		0.8333	0.3932																		0.608318	0.874533	0.2																		0.88306	0.6226
0.94	0.4704		0.4806	0.4074		0.7644	0.4002		0.8297	0.4898																		0.874533	0.608318	1.4																		0.6226	0.88306
0.8325	0.4672		0.5445	0.3759		0.6791	0.5244		0.811	0.5337																		0.537971	0.608318	2.2																		0.88306	0.6226
0.7605	0.5122		0.5809	0.3361		0.7094	0.5126		0.7874	0.4906																		0.608318	0.537971	3																		0.6226	0.88306
0.8164	0.5127		0.5912	0.3473		0.4804	0.3683		0.93	0.4858																		0.537971	0.812794	2																		0.88306	0.6226
0.8581	0.5014		0.5123	0.3992		0.2883	0.3166		0.9246	0.5198																		0.812794	0.537971	1.2																		0.6226	0.88306
0.7078	0.4239		0.6246	0.3319		0.447	0.3853		0.7834	0.4967																		0.537971	0.812794	0.2																		0.88306	0.6226
0.8563	0.5078		0.3666	0.5165		0.3891	0.3333		0.7818	0.4629																		0.812794	0.537971	2.4																		0.6226	0.88306
0.8482	0.4821		0.5506	0.4457		0.5095	0.4623		0.8101	0.4761																		0.537971	0.812794	2.4																		0.88306	0.6226
0.8784	0.5193		0.4805	0.4727		0.5125	0.4304		0.9096	0.4572																		0.874533	0.608318	0.2																		0.6226	0.88306
0.8648	0.512		0.5506	0.5324		0.5514	0.4348		0.9203	0.4527																		0.608318	0.874533	3																		0.88306	0.6226
0.834	0.5473		0.5673	0.5354		0.4713	0.3842		0.8655	0.4375																		0.874533	0.608318	0.4																		0.81435	0.55554
0.8639	0.4713		0.5828	0.526		0.37	0.519		0.883	0.4637																		0.608318	0.874533	0.2																		0.6226	0.88306
0.8659	0.445		0.4666	0.4904		0.4334	0.5518		0.8162	0.52																		0.874533	0.608318	0.6																		0.88306	0.6226
0.7832	0.4491		0.5405	0.4656		0.484	0.4298		0.8415	0.4488																		0.608318	0.874533	0.2																		0.6226	0.88306
0.901	0.486		0.5465	0.4953		0.3711	0.4983		0.7904	0.4986																		0.874533	0.608318	0.2																		0.88306	0.6226
0.691	0.3705		0.4532	0.4638		0.3154	0.5136		0.8426	0.4873																		0.608318	0.874533	0.4																		0.6226	0.88306
0.6166	0.4282		0.4753	0.4787		0.2362	0.4948		0.7525	0.5018																		0.874533	0.608318	0.4																		0.88306	0.6226
0.5422	0.3714		0.4953	0.4534		0.3431	0.4672		0.8011	0.4417																		0.608318	0.874533	3																		0.6226	0.88306
0.6012	0.3736		0.4966	0.5388		0.4867	0.4543		0.7955	0.4723																		0.874533	0.608318	0.4																		0.88306	0.6226
0.6738	0.4036		0.4284	0.5144		0.472	0.465		0.8941	0.4695																		0.608318	0.874533	0.6																		0.6226	0.88306
0.5542	0.3867		0.543	0.5456		0.5345	0.4418		0.841	0.489																		0.874533	0.608318	0.4																		0.8634	0.55554
0.5074	0.3802		0.4028	0.4944		0.5323	0.4441		0.8769	0.404																		0.608318	0.874533	0.2																		0.6226	0.88306
0.391	0.4127		0.5428	0.4373		0.5489	0.4382		0.8627	0.4902																		0.874533	0.608318	0.4																		0.88306	0.8634
0.6922	0.424		0.4721	0.5312		0.6039	0.4323		0.8055	0.5408																		0.608318	0.874533	4.2																		0.6226	0.55554
0.5277	0.3487		0.4631	0.5267		0.5142	0.4796		0.7703	0.6172																		0.874533	0.608318	0.2																		0.55554	0.6226
0.8706	0.5708		0.4458	0.4822		0.6229	0.4271		0.826	0.4807																		0.874533	0.608318	1.2																		0.6226	0.88306
0.7677	0.4258		0.3095	0.147		0.4125	0.477		0.8092	0.4778																		0.608318	0.874533	3																		0.6226	0.8634
0.6142	0.4388		0.6589	0.2947		0.549	0.4891		0.8367	0.4824																		0.874533	0.608318	0.4																		0.8634	0.88306
0.5668	0.4076		0.4577	0.283		0.66	0.4434		0.7647	0.4937																		0.608318	0.626763	3																		0.88306	0.8634
0.6243	0.3972		0.6259	0.2605		0.4629	0.4385		0.8111	0.5125																		0.626763	0.608318	1.4																		0.8634	0.81435
0.3077	0.4318		0.6266	0.3222		0.4612	0.4499		0.8716	0.5049																		0.874533	0.608318	0.2																		0.6226	0.88306
0.2817	0.4367		0.6492	0.3582		0.546	0.4462		0.8988	0.4279																																						0.88306	0.6226
0.3262	0.379		0.5921	0.383		0.6731	0.4858		0.8079	0.4603																																						0.6226	0.88306
0.3224	0.394		0.6608	0.3261		0.526	0.5261		0.7811	0.4858																																						0.81435	0.55554
0.3621	0.3986		0.6357	0.3333		0.8177	0.5403		0.8407	0.4766																																						0.55554	0.8634
0.612	0.4056		0.6129	0.3463		0.9349	0.5345		0.8777	0.4371																																						0.8634	0.55554
0.2831	0.3542		0.5744	0.3534		0.8509	0.5304		0.813	0.4897																																						0.8634	0.6226
0.6975	0.4364		0.6142	0.3507		0.8733	0.5787		0.9939	0.3902																																						0.6226	0.8634
0.3945	0.3675		0.5381	0.4098		0.8437	0.4952		0.9142	0.4522																																						0.8634	0.6226
0.3431	0.3928		0.5096	0.3624		0.865	0.538		0.8172	0.4766																																						0.8634	0.88306
0.3672	0.4111		0.5439	0.3653		0.8705	0.5512		0.8199	0.4758																																						0.88306	0.6226
0.6151	0.4		0.6251	0.3236		0.8934	0.4975		0.8391	0.3952																																						0.6226	0.8634
0.6088	0.444		0.6186	0.3827		0.8569	0.5038		0.8593	0.4676																																						0.88306	0.6226
0.5989	0.415		0.5959	0.4219		0.8706	0.546		0.7275	0.4235																																						0.6226	0.88306
0.4916	0.3788		0.666	0.4215		0.8487	0.4808		0.8078	0.478																																						0.88306	0.6226
0.6227	0.4111		0.5758	0.3981		0.8574	0.5747		0.7291	0.4722																																						0.6226	0.8634
0.6502	0.4242		0.5581	0.3755		0.9149	0.5537		0.8122	0.4894																																						0.6226	0.88306
0.5959	0.3839		0.5772	0.395		0.8288	0.5128		0.6129	0.6411																																						0.88306	0.6226
0.5921	0.4159		0.6593	0.3618		0.9519	0.5531		0.6229	0.657																																						0.6226	0.88306
0.6112	0.411		0.5323	0.3869		0.8303	0.5328		0.7125	0.5784																																						0.55554	0.8634
0.6527	0.4054		0.6332	0.354		0.8739	0.582		0.6407	0.6107																																						0.8634	0.55554
0.6032	0.4416		0.6041	0.3689		0.8165	0.5589		0.6872	0.5304																																						0.55554	0.8634
0.581	0.4187		0.5982	0.3919		0.9467	0.4862		0.6899	0.6141																																						0.8634	0.55554
0.5943	0.4126		0.5828	0.4009		0.8744	0.5569		0.7207	0.6267																																						0.55554	0.81435
0.5723	0.3909		0.6522	0.3758		0.8538	0.5628		0.7155	0.585																																						0.81435	0.55554
0.6567	0.3835		0.6426	0.3918		0.897	0.5136		0.7653	0.6091																																						0.6226	0.88306
0.6863	0.3955		0.58	0.39		0.8625	0.5758		0.7356	0.6518																																						0.88306	0.6226
0.6174	0.419		0.6322	0.3981		0.8871	0.556		0.7306	0.5495																																						0.6226	0.88306
0.8516	0.575		0.6292	0.4185		0.8993	0.5872		0.7505	0.5855																																						0.88306	0.6226
0.9989	0.5126		0.6468	0.7707		0.7944	0.5506		0.7024	0.611																																						0.6226	0.88306
0.7952	0.4932		0.8454	0.2595		0.876	0.5276		0.6701	0.7629																																						0.88306	0.6226
0.8954	0.4867		0.8321	0.3325		0.8774	0.5628		0.9936	0.7194																																						0.6226	0.88306
0.6797	0.4562		0.8488	0.3128		0.7951	0.5549		0.9037	0.8516																																						0.88306	0.6226
0.6674	0.5185		0.8486	0.3856		0.8624	0.5054		0.6533	0.8506																																						0.6226	0.88306
0.8264	0.5539		0.8251	0.3991		0.9241	0.4995		0.7171	0.6905																																						0.6226	0.88306
0.6606	0.4832		0.7379	0.354		0.8991	0.5609		0.7338	0.6548																																						0.88306	0.6226
0.6356	0.5129		0.7803	0.3992		0.8809	0.5606		0.7833	0.6641																																						0.6226	0.88306
0.6954	0.4765		0.8311	0.3357		0.9362	0.498		0.7483	0.5366																																						0.88306	0.6226
0.7904	0.5243		0.7732	0.3774		1	0.5453		0.8101	0.4758																																						0.6226	0.88306
0.6904	0.4893		0.7487	0.3591		0.7663	0.4964		0.8628	0.4892																																						0.88306	0.6226
0.8679	0.5517		0.7808	0.4412		0.9436	0.5571		0.8404	0.5506																																						0.6226	0.88306
0.8239	0.4886		0.8713	0.4185		0.8808	0.5118		0.7835	0.4576																																						0.88306	0.6226
0.6338	0.5635		0.8332	0.3888		0.8971	0.5248		0.8238	0.4695																																						0.6226	0.88306
0.8021	0.4728		0.8573	0.3701		0.8778	0.4981		0.9429	0.4905																																						0.88306	0.6226
0.8094	0.4638		0.8123	0.3971		0.9262	0.4931		0.7357	0.5543																																						0.6226	0.88306
0.7888	0.4943		0.8533	0.3828		0.8564	0.5462		0.9013	0.5375																																						0.88306	0.6226
0.7923	0.4449		0.8213	0.3629		0.8364	0.5159		0.7725	0.5107																																						0.6226	0.88306
0.8652	0.5868		0.7968	0.3809		0.8644	0.538		0.831	0.5865																																						0.88306	0.6226
0.5839	0.4906		0.852	0.3914		0.9108	0.5566		0.7757	0.4005
0.6719	0.4473		0.7885	0.4199		0.9139	0.5248		0.7988	0.5944
0.5597	0.3911		0.8308	0.3697		0.8728	0.5451		0.8953	0.4904
0.5653	0.4555		0.7532	0.4052		0.8814	0.4916		0.7861	0.54
0.5336	0.4421		0.7187	0.4143		0.824	0.5501		0.8773	0.5329
0.6373	0.447		0.7574	0.4125		0.8294	0.5619		0.8087	0.5343
0.619	0.4777		0.7723	0.3957		0.9876	0.5374		0.9026	0.4534
0.6368	0.458		0.7957	0.337		0.9009	0.4826		0.8463	0.4694
0.652	0.4848		0.7867	0.3958		0.8749	0.5474		0.8389	0.5016
0.6661	0.5306		0.7455	0.3724		0.3536	1		0.951	0.4264
0.637	0.4302		0.6777	0.3943		0.1094	0.9765		0.899	0.3971
0.5817	0.3772		0.7796	0.4422		0.0568	1		0.8771	0.497
0.7044	0.4185		0.8112	0.4168		0.8249	0.4623		0.333	1
0.5219	0.4073		0.8397	0.4062		0.7741	0.4244		-0.0153	1
0.4596	0.3474		0.8706	0.3973		0.9349	0.3598		0.595	0.3455
0.667	0.3868		0.848	0.4423		0.9095	0.4905		0.687	0.4659
0.5267	0.3111		0.8467	0.4505		0.7368	0.5083		0.5776	0.4393
0.5687	0.3311		0.8096	0.4053		0.8748	0.4489		0.3991	0.4596
0.5651	0.3797		0.7736	0.4634		0.919	0.4249		0.3687	0.403
0.488	0.431		0.7232	0.4283		0.8173	0.4579		0.301	0.3809
0.6113	0.4076		0.8523	0.4589		0.8706	0.482		0.5538	0.4257
0.5987	0.4305		0.852	0.4687		0.8752	0.4621		0.4239	0.4052
0.4032	0.4049		0.8119	0.4064		0.8647	0.4396		0.3506	0.4214
0.6518	0.4491		0.8173	0.4003		0.882	0.4914		0.4901	0.3848
0.6288	0.395		0.8239	0.4187		0.814	0.4779		0.3739	0.4503
0.6002	0.4338		0.8389	0.4233		0.7871	0.5196		0.4684	0.4041
0.557	0.3721		0.8575	0.4191		0.8847	0.4738		0.5758	0.3605
0.673	0.4408		0.8131	0.4409		0.8733	0.455		0.5744	0.3544
0.6301	0.402		0.874	0.4328		0.8854	0.3973		0.5062	0.4014
0.7253	0.3764		0.8281	0.442		0.8847	0.4825		0.6278	0.3588
0.5966	0.4088		0.7236	0.425		0.9148	0.4118		0.6265	0.4119
0.6727	0.4814		0.8671	0.4277		0.8908	0.4064		0.5376	0.4084
0.595	0.3905		0.8801	0.4331		0.4857	0.6461		0.6148	0.2888
0.5804	0.4411		0.7647	0.9767		0.3824	0.5131		0.3071	0.3424
0.5947	0.3601		0.0698	0.9939		0.323	0.4078		0.2321	0.2806
0.6032	0.3794		-0.0094	0.9551		0.4301	0.5468		0.3149	0.2688
0.7098	0.3796		0.7276	0.441		0.3583	0.421		0.2317	0.3707
0.6692	0.4211		0.7823	0.4739		0.468	0.4809		0.2473	0.3258
0.6133	0.422		0.7298	0.4775		0.225	0.4453		0.1808	0.3187
0.6035	0.4092		0.7521	0.4542		0.341	0.4723		0.257	0.3399
0.5534	0.4255		0.7491	0.4681		0.2999	0.4985		0.2798	0.2759
0.6388	0.4651		0.7406	0.4671		0.3878	0.4707		0.4023	0.3644
0.5946	0.3828		0.8144	0.4202		0.4038	0.5694		0.382	0.2607
0.6234	0.4311		0.7442	0.4436		0.4957	0.4857		0.5267	0.4056
0.6417	0.468		0.7358	0.4401		0.3531	0.4439		0.372	0.3173
0.7306	0.4743		0.7705	0.4844		0.5834	0.5412		0.5302	0.358
0.6368	0.4522		0.747	0.4321		0.3973	0.4443		0.9848	0.5552
0.7221	0.463		0.7805	0.5094		0.4476	0.4182		1	0.4904
0.6002	0.4235		0.8093	0.5134		0.5726	0.4197		1	0.4332
0.5822	0.5663		0.7589	0.4886		0.4236	0.5174		0.8432	0.4671
0.5319	0.59		0.7307	0.5042		0.4135	0.4372		0.4202	0.4063
0.4814	0.4472		0.7758	0.5238		0.4461	0.4791		0.7677	0.438
0.6206	0.4715		0.7835	0.4788		0.3367	0.4928		0.8123	0.4556
0.7583	0.5477		0.7734	0.3461		0.5159	0.5126		0.7128	0.4238
0.643	0.5737		0.7273	0.4028		0.5015	0.5388		0.4788	0.4406
0.6579	0.4945		0.6647	0.4492		0.5184	0.6017		0.6016	0.4766
0.4757	0.4754		0.7411	0.4225		0.4723	0.4903		0.571	0.5144
0.5842	0.5039		0.5952	0.4552		0.4446	0.3945		0.5443	0.491
0.5848	0.5199		0.5841	0.4975		0.3914	0.3525		0.6956	0.425
0.5041	0.5402		0.7717	0.4299		0.4853	0.4752		0.629	0.4397
0.5994	0.5506		0.6661	0.5492		0.4386	0.4148		0.684	0.4342
0.7746	0.5025		0.7713	0.5024		0.5231	0.5171		0.608	0.451
0.5675	0.5499		0.6874	0.5038		0.488	0.5228		0.6581	0.3982
0.7335	0.537		0.8065	0.5087		0.2801	0.4373		0.6948	0.4328
0.6463	0.5311		0.7603	0.5318		0.5425	0.4723		0.7262	0.4118
0.5047	0.4613		0.8791	0.5196		0.4795	0.5368		0.7163	0.445
0.5989	0.5764		0.8037	0.5133		0.4093	0.5025		0.6288	0.4244
0.8264	0.5875		0.732	0.5316		0.4601	0.528		0.5807	0.4503
0.5358	0.5486		0.7669	0.5511		0.4181	0.442		0.7208	0.4472
0.6789	0.5567		0.7941	0.5629		0.3642	0.4815		0.7378	0.4449
0.6351	0.5074		0.6376	0.4927		0.4593	0.4379		0.68	0.4718
0.5889	0.3283		0.7484	0.5645		0.6461	0.5413		0.7774	0.4175
0.5966	0.3368		0.7579	0.4637		0.3386	0.4282		0.6817	0.462
0.7299	0.3643		0.8771	0.5242		0.5246	0.5441		0.8097	0.4714
0.6086	0.3793		0.734	0.5334		0.6546	0.6047		0.6949	0.4784
0.6552	0.3085		0.703	0.558		0.4964	0.6241		0.7949	0.4433
0.5248	0.3883		0.7737	0.4904		0.4679	0.4808		0.7411	0.473
0.6102	0.4392		0.7249	0.6252		0.7127	0.5077		0.7556	0.4996
0.5166	0.3357		0.732	0.5922		0.5245	0.5315		0.7674	0.4875
0.4922	0.3256		0.7712	0.6344		0.6101	0.53		0.7011	0.4408
0.6791	0.43		0.7247	0.5776		0.7708	0.6304		0.8309	0.4712
0.5455	0.4159		0.7751	0.5525		0.6691	0.5213		0.755	0.513
0.3802	0.3816		0.7846	0.5554		0.7333	0.5687		0.7501	0.5091
0.4937	0.4017		0.7184	0.5505		0.5156	0.6538		0.8474	0.5051
0.4433	0.3903		0.7282	0.5816		0.4637	0.4607		0.844	0.5101
0.6445	0.4137		0.6897	0.6194		0.3873	0.5523		0.7954	0.5447
0.5485	0.3874		0.4905	0.2413		0.6359	0.6364		0.7217	0.5218
0.6469	0.3784		0.2367	0.422		0.6744	0.6128		0.8446	0.4941
0.5066	0.3949		0.6123	0.4389		0.458	0.557		0.7518	0.5458
0.5706	0.5983		0.3297	0.4043		0.6926	0.5813		0.749	0.4733
0.6157	0.4752		-0.0043	0.265		0.557	0.585		0.7667	0.4718
0.4926	0.4632		0.2221	0.4247		0.416	0.6318		0.7918	0.5008
0.5744	0.511		0.6632	0.354		0.5158	0.6912		0.565	0.965
0.4113	0.502		0.3606	0.3629		0.4644	0.4856		0.0246	0.8956
0.6559	0.4374		0.2692	0.3417		0.507	0.5563		0.7323	0.5471
0.69	0.4486		0.432	0.4529		0.566	0.5406		1	0.5426
0.5347	0.5349		0.2927	0.4761		0.633	0.5345		0.8964	0.4743
0.4402	0.4891		0.121	0.4524		0.5021	0.5831		0.4338	0.4055
0.523	0.458		0.4276	0.512		0.6559	0.5876		1	0.4113
0.5326	0.4799		0.4582	0.4099		0.4849	0.6239		1	0.4194
0.3292	0.2824		0.4837	0.4468		0.7325	0.568		1	0.4319
0.6517	0.5156		0.3718	0.5442		0.7005	0.6046		0.839	0.428
0.4888	0.3778		0.4932	0.5323		0.4768	0.5229		0.8321	0.3859
0.7013	0.488		0.163	0.3872		0.5759	0.6191		1	0.607
0.3619	0.4007		0.3662	0.4645		0.5113	0.6472		1	0.5966
0.7988	0.513		0.495	0.376		0.8073	0.6903		1	0.4258
0.5262	0.467		0.3754	0.4394		0.5141	0.5032		0.8223	0.3707
0.742	0.4707		0.4849	0.4666		0.6317	0.5346		1	0.3311
0.6022	0.6435		0.3465	0.4113		0.6188	0.5199		0.5338	0.3106
0.4737	0.4334		0.438	0.522		0.7174	0.468		1	0.3533
0.6177	0.4316		0.291	0.4855		0.5203	0.6681		0.8072	0.3226
0.7503	0.4263		0.2737	0.422		0.5341	0.5816		1	0.3829
0.8514	0.4674		0.4222	0.4583		0.5212	0.6744		0.6288	0.4807
0.7131	0.4458		0.2172	0.4043		0.3712	0.6887		0.7505	0.472
0.5328	0.528		0.3808	0.3889		0.4986	0.6082		0.7435	0.4365
0.607	0.4364		0.5385	0.3888		0.5511	0.6754		0.9321	0.5268
0.5555	0.403		0.3636	0.4653		0.5333	0.669		0.9426	0.4075
0.5572	0.3192		0.4258	0.4444		0.3645	0.5536		0.7119	0.3835
0.5551	0.341		0.3003	0.4497		0.4536	0.6402		1	0.4287
0.6717	0.5541		0.3936	0.2888		0.5423	0.605		0.75	0.3423
0.7219	0.3715		0.4243	0.5257		0.4603	0.5818		0.9496	0.2592
0.5609	0.4937		0.3259	0.4172		0.6117	0.6013		0.8728	0.4153
0.5737	0.5127		0.6297	0.4192		0.5479	0.6705		0.7519	0.3809
0.588	0.4881		0.2925	0.4208		0.491	0.5884		0.8501	0.5072
0.6335	0.3413		0.548	0.4574		0.7006	0.5898		1	0.4588
0.5466	0.4326		0.2292	0.2981		0.4338	0.5783		0.7297	0.4975
0.5418	0.4273		0.2969	0.4556		0.6409	0.6361		1	0.5435
0.4762	0.4304		0.815	0.4427		0.5681	0.6195		0.8554	0.4738
0.4776	0.3359		0.4592	0.4126		0.5701	0.3568		0.8833	0.2885
0.6147	0.4957		0.7239	0.3782		0.8414	0.3967		0.6172	0.6899
0.7387	0.5525		0.522	0.5183		1	0.3098		0.7803	0.4191
0.4314	0.5436		0.5477	0.5237		0.7538	0.414		1	0.4492
0.5285	0.4378		0.4051	0.44		0.827	0.484		0.9556	0.3783
0.5796	0.5116		0.4253	0.5138		0.7052	0.448		0.9229	0.4662
0.6046	0.4603		0.3974	0.4745		0.9818	0.3836		0.8818	0.4699
0.6568	0.4462		0.3566	0.5213		0.5699	0.4797		0.8307	0.4996
0.5643	0.5189		0.5686	0.4569		0.761	0.458		0.906	0.2673
0.7399	0.6055		0.5278	0.4644		0.7859	0.5508		1	0.4433
0.6277	0.4962		0.5014	0.4578		0.312	0.3909		1	0.4869
0.5239	0.5523		0.5405	0.4778		0.6932	0.4579		1	0.5033
0.6155	0.4688		0.3705	0.3691		0.6049	0.5099		0.8843	0.4391
0.8027	0.4946		0.5452	0.4179		0.69	0.4937		0.8783	0.405
0.5327	0.5118		0.5221	0.4463		0.7408	0.5285		0.7579	0.4652
0.5433	0.515		0.5777	0.4471		0.4448	0.4025		0.7115	0.5179
0.6399	0.4762		0.5739	0.2756		0.11	0.4863		1	0.3464
0.7305	0.5416		0.5947	0.3927		-0.0002	0.4369		1	0.4073
0.5809	0.4522		0.4698	0.3195		0.5119	0.2974		0.6353	0.4332
0.5439	0.488		0.5136	0.4244		1	0.4299		0.7829	0.4506
0.5203	0.5234		0.3469	0.2558		0.8507	0.4436		0.8362	0.4726
0.9771	0.4706		0.5833	0.2568		0.9741	0.549		0.6833	0.4518
0.0089	0.4201		0.411	0.4685		0.7206	0.5319		1	0.3962
0.6424	0.5838		0.5999	0.4005		0.8496	0.5585		1	0.3181
0.5944	0.6119		0.5224	0.4524		0.7786	0.5537		0.6838	0.1681
0.466	0.4598		0.6827	0.4552		0.9823	0.4532		0.8996	0.4193
0.8131	0.4646		0.6019	0.4285		0.6562	0.563		0.772	0.5638
0.4629	0.5764		0.2061	1		0.8724	0.545		0.5503	0.3933
0.7574	0.4631		0.1354	1		1	0.4995		0.4426	0.4245
0.6515	0.6088		0.6024	0.3601		0.9451	0.4328		0.7353	0.4876
0.8561	0.54		0.685	0.3828		1	0.37		0.8421	0.5486
0.6692	0.6512		0.6243	0.3964		0.7739	0.4921		0.4618	0.4511
0.6044	0.4723		0.6338	0.4037		0.6404	0.4039		0.7897	0.4897
0.5863	0.4869		0.5935	0.4119		0.7577	0.4343		0.6396	0.6114
0.6689	0.5368		0.6668	0.3947		0.5579	0.5543		0.8428	0.4751
0.5724	0.4661		0.6829	0.4285		0.9354	0.6394		0.3998	0.5552
0.5535	0.4425		0.5729	0.4007		0.291	0.347		0.7349	0.5607
0.5856	0.5269		0.646	0.3414		0.7478	0.601		0.7171	0.5491
0.6412	0.5218		0.7033	0.4126		0.7928	0.4904		0.8439	0.4655
0.5684	0.5714		0.7579	0.4085		0.7132	0.4373		0.4001	0.5663
0.4986	0.5361		0.6595	0.4309		0.9399	0.5268		0.6597	0.6533
0.6539	0.5848		0.7243	0.4426		0.7888	0.441		0.699	0.439
0.5838	0.561		0.5289	0.4601		0.4982	0.45		0.408	0.7142
0.5857	0.539		0.5692	0.4139		0.8855	0.5153		0.461	0.4551
0.6806	0.5479		0.639	0.3913		0.1383	0.3763		0.7802	0.546
0.6519	0.5541		0.6478	0.4375		0.9626	0.6174		0.5006	0.4177
0.6036	0.5486		0.6304	0.3461		0.8358	0.4078		0.6137	0.5909
0.6678	0.5142		0.5979	0.4096		0.8108	0.5509		0.8071	0.5182
0.6915	0.556		0.518	0.4699		0.7171	0.5371		0.7131	0.5686
0.6444	0.5022		0.564	0.4419		0.4323	0.2622		0.5074	0.4661
0.6534	0.5672		0.5421	0.4648		0.6797	0.6965		0.7633	0.5082
0.5691	0.5638		0.6182	0.4522		0.5276	0.5702		0.9895	0.4391
0.6422	0.5412		0.616	0.478		0.6322	0.5674		0.5135	0.6058
0.6491	0.5299		0.4894	0.4335		0.6324	0.5464		0.836	0.4028
0.6998	0.602		0.4505	0.4845		0.6913	0.5923		0.6434	0.448
0.6281	0.5102		0.5396	0.4921		0.782	0.6363		0.7216	0.6103
0.6964	0.5133		0.5433	0.4907		0.4598	0.449		1	0.3815
0.6215	0.5316		0.4738	0.5225		0.321	0.4816		0.9184	0.6243
0.5829	0.5551		0.5489	0.4566		0.4147	0.4128		0.5946	0.5986
0.6679	0.6201		0.6111	0.4731		0.4201	0.4458		0.4643	0.5067
0.5974	0.6361		0.3298	0.4439		0.5204	0.4577		0.6341	0.3062
0.5281	0.5242		0.4425	0.4786		0.6347	0.4338		0.6403	0.4904
0.5867	0.5636		0.3713	0.4872		0.5017	0.4719		0.5079	0.5111
0.553	0.5272		0.3945	0.4951		0.2898	0.3478		0.5097	0.459
0.5834	0.6606		0.2877	0.4748		0.708	0.4866		0.4002	0.5392
0.6714	0.5484		0.1717	0.4298		0.5625	0.494		0.8828	0.3082
0.6467	0.5095		0.359	0.3893		0.5447	0.4762		0.8476	0.5159
0.7077	0.6058		0.6977	0.4624		0.5617	0.528		0.5772	0.5811
0.5422	0.6157		0.5797	0.4779		0.5733	0.4809		0.6355	0.4483
0.4634	0.5442		0.5397	0.4972		0.4639	0.4574		0.5608	0.4373
0.5142	0.6047		0.5191	0.4783		0.449	0.4665		0.4448	0.5554
0.5095	0.596		0.2519	0.4224		0.6992	0.5339		0.3203	0.325
0.5624	0.559		0.5446	0.4189		0.5849	0.532		0.4517	0.4371
0.5463	0.5871		0.5557	0.4285		0.4494	0.4398		0.2796	0.3668
0.4783	0.5752		0.6845	0.5025		0.6132	0.5302		0.564	0.6084
0.5113	0.5639		0.7068	0.3949		0.4697	0.4235		0.6237	0.4845
0.3582	0.5917		0.662	0.4369		0.5168	0.4847		0.6921	0.5262
0.4579	0.5839		0.6155	0.4439		0.5509	0.4412		0.6656	0.5936
0.4302	0.5889		0.6564	0.4522		0.5593	0.4868		0.624	0.5662
0.4087	0.5548		0.6773	0.4394		0.5841	0.5117		0.5731	0.5792
0.506	0.5276		0.6197	0.4578		0.5815	0.4178		0.5705	0.5169
0.3732	0.505		0.5811	0.4416		0.4544	0.4158		0.7126	0.5693
0.4582	0.4824		0.6707	0.4407		0.4722	0.4608		0.6201	0.5938
0.4155	0.5269		0.4154	0.4229		0.5406	0.4325		0.6442	0.5813
0.4604	0.541		0.6865	0.4103		0.622	0.4151		0.6751	0.5239
0.4452	0.5513		0.7032	0.462		0.8936	0.5458		0.6125	0.582
0.3992	0.4953		0.5592	0.4031		0.9484	0.3845		0.468	0.548
0.5329	0.4249		0.5426	0.6426		0.8614	0.5054		0.7356	0.5236
0.4233	0.4345		0.4763	0.4384		0.9192	0.441		0.8501	0.5326
0.4752	0.4972		0.5733	0.482		1	0.4321		0.5151	0.7072
0.368	0.4467		0.4989	0.4049		0.5653	0.5556		0.3777	0.6169
0.5727	0.5031		0.57	0.4453		0.6318	0.5228		0.2582	0.5343
0.4186	0.4572		0.4987	0.5338		0.5239	0.5728		0.3355	0.5211
0.3466	0.4655		0.3839	0.4066		0.9683	0.488		0.3762	0.5042
0.4541	0.5137		0.4374	0.4212		0.8527	0.4534		0.3742	0.5559
0.4361	0.4274		0.4911	0.4899		0.9198	0.4684		0.3696	0.5444
0.6438	0.5039		0.5579	0.3991		1	0.341		0.4552	0.5067
0.5523	0.5152		0.4059	0.4115		0.6829	0.4509		0.3032	0.5632
0.4867	0.4559		0.3875	0.3823		1	0.3968		0.3538	0.4536
0.5365	0.4554		0.4289	0.514		0.9107	0.3619		0.4891	0.481
0.4404	0.4271		0.6032	0.5653		0.9889	0.3828		0.4705	0.5189
0.4347	0.5112		0.4998	0.5428		0.9174	0.42		0.6956	0.4439
0.4893	0.5594		0.6256	0.6366		0.9763	0.4419		0.7242	0.4801
0.4841	0.5391		0.4505	0.4987		0.988	0.3799		0.6056	0.4383
0.3684	0.5005		0.5429	0.4652		0.8675	0.4345		0.5551	0.4478
0.3186	0.4366		0.441	0.4751		0.6428	0.413		0.4889	0.3751
0.473	0.6295		0.5616	0.4568		1	0.4169		0.5858	0.3926
0.4337	0.6436		0.4752	0.3906		0.8966	0.4606		0.6677	0.3669
0.4748	0.5655		0.6391	0.6478		0.889	0.4091		0.9492	0.434
0.5881	0.614		0.5266	0.2926		0.98	0.4569		0.914	0.3974
0.5749	0.5442		0.3873	0.3768		0.8947	0.4544		0.8463	0.4532
0.4245	0.5774		0.5151	0.492		1	0.3672		0.8979	0.4357
0.5257	0.658		0.2804	0.3948		0.57	0.4625		0.8394	0.4869
0.5049	0.5486		0.5816	0.6888		0.642	0.4785		0.8678	0.5033
0.448	0.5355		0.4596	0.3889		0.9828	0.4078		0.8284	0.4804
0.4862	0.6352		0.4721	0.4557		0.9568	0.3954		0.9093	0.3705
0.4077	0.5796		0.4144	0.4189		0.9346	0.4311		0.9653	0.462
0.3627	0.583		0.3655	0.4198		1	0.4015		0.8361	0.4906
0.6587	0.6007		0.4301	0.5032		1	0.3845		0.8119	0.4538
0.6084	0.5047		0.6468	0.6629		0.9306	0.413		0.8626	0.4218
0.6335	0.4669		0.424	0.517		0.8209	0.4517		0.7432	0.4615
0.8407	0.5284		0.7386	0.5674		0.6144	0.4171		0.8111	0.4717
0.6729	0.5381		0.7449	0.4666		0.7253	0.3961		0.8519	0.3904
0.6861	0.4698		0.8025	0.3506		0.8174	0.4102		0.846	0.4513
0.7575	0.4561		0.6224	0.5805		0.8777	0.406		0.7866	0.4455
0.6697	0.4768		0.6621	0.5756		0.7772	0.3805		0.8563	0.3483
0.7293	0.5366		0.4345	0.5901		0.7365	0.4158		0.7765	0.4714
0.6651	0.5359		0.7077	0.6962		0.6804	0.431		0.7958	0.389
0.6638	0.5442		0.3644	0.3885		0.7613	0.4233		0.8278	0.4081
0.5927	0.4085		0.5153	0.5916		0.9694	0.4013		0.8046	0.3769
0.6569	0.579		0.4735	0.5243		0.7347	0.4484		0.9315	0.4164
0.5302	0.5375		0.3107	0.5255		0.9481	0.4045		0.8758	0.4829
0.6489	0.4422		0.4099	0.5245		0.7014	0.4432		0.8205	0.415
0.657	0.5414		0.6326	0.6138		0.7335	0.4812		0.9491	0.4783
0.6286	0.5693		0.5658	0.5841		0.9363	0.371		0.9411	0.4592
0.7216	0.5807		0.5231	0.4943		0.8988	0.4493		0.8524	0.4859
0.6152	0.6084		0.6193	0.7798		0.9233	0.4648		0.9116	0.4468
0.6703	0.5548		0.4277	0.5229		0.7117	0.4419		0.9122	0.4475
[truncated: 47,160 more rows]
[truncated: 4 more columns]

## Sheet: Figure 4
4a-c		4d					4e	TmrABWT				4f	TmrAEQB
[truncated: 8 more rows]

## Sheet: Figure 5
5a			5b			5c			5d
[truncated: 20,632 more rows]
