# Supplementary material for: Single-molecule dynamics reveal ATP binding alone powers substrate translocation by an ABC transporter
Source: Nat Commun. 2026 Mar 31;17:3038. doi: 10.1038/s41467-026-70021-1 (PMC13040083; doi:10.1038/s41467-026-70021-1)
Supplement: Supplementary file 4 — Source data [file 41467_2026_70021_MOESM4_ESM.zip › Source Data/Source Data file OppA manuskript supplements final.xlsx]

## Sheet: S1
	1a
1a																									1b				1c														1d					1e
																													peptide: RRYQKSTEL				KD calculation
																																																	peptide: RRYQKSTEL (µM)
																									volume (mL)	A 280 (mAU)	conductivity (mS/cm)		Wavelength (nm)	0 µM peptide	10 µM peptide												volume (mL)	A 280 (mAU)	A 550 (mAU)	A 650 (mAU)		Wavelength (nm)	0
																									0	40.9569	6.95591		290	138.24	99.8078												0	-13.322	788.524	161.929		550	14.7585
																									0.002	40.9569	6.95591		290.93	77.2064	66.905		peptide (µM)	FI (AU)	norm. FI	FI (AU)	norm. FI	FI (AU)	norm. FI	Average	Standard derivation		0.003	0	0	0		551.04	17.2643
																									0.004	0	6.95601		292.03	48.3688	47.3109			n1	n1	n2	n2	n3	n3				0.006	-0.334	-0.476	-0.626		551.94	19.0308
																									0.006	0	6.95601		292.96	37.2381	40.3539		0	0	0	35.3071	0	8.35952	0	0	0		0.01	-0.669	-0.951	-1.252		552.98	21.3023
																									0.007	0	6.95599		294.06	34.4882	38.5226		0.1	11.0203	0.402882	41.6358	0.383916	18.451	0.334633	0.37381	0.0352303		0.013	1.03	0.562	0.308		554.02	24.2887
																									0.009	0	6.95608		295	35.7185	40.8042		0.5	21.4821	0.785349	44.2724	0.543855	26.3236	0.595685	0.64163	0.127133		0.016	3.022	2.362	2.185		555.07	26.7876
																									0.011	18.5319	6.95621		295.93	37.2876	44.0297		1	23.6768	0.865584	46.0183	0.64977	32.0585	0.785855	0.767067	0.109124		0.019	5.015	4.162	4.061		555.97	28.6453
																									0.013	41.0185	6.95663		297.03	39.9025	46.1769		2	25.5973	0.935793	50.359	0.913086	35.2839	0.892806	0.913897	0.0215014		0.022	4.411	3.704	3.683		557.01	31.2286
																									0.015	17.8487	6.9571		297.96	42.0699	48.1826		5	27.3535	1	51.7918	1	36.6554	0.938284	0.979427	0.0356341		0.026	2.928	2.481	2.542		558.05	33.8121
																									0.017	0.00525	6.95784		299.06	44.8367	51.1253		10	26.0616	0.952768	51.6642	0.992261	38.5165	1	0.981677	0.0253313		0.029	1.444	1.258	1.4		558.95	35.7507
																									0.018	0.02813	6.95909		300	48.0579	53.7291												0.032	0.721	0.761	0.868		560	37.5715
																									0.02	0.22381	6.95649		301.07	50.5602	56.4302												0.035	0.462	0.709	0.707		561.02	40.76
																									0.022	0.16559	6.9475		302	54.3211	59.5839												0.038	0.204	0.657	0.547		562.05	41.4788
																									0.024	0.09953	6.94447		303.07	57.5638	61.9447												0.042	0.044	0.536	0.456		562.94	43.1974
																									0.026	0.04341	6.94349		304	60.4315	63.7045												0.045	-0.013	0.345	0.435		563.97	44.5937
																									0.028	-0.01658	6.94346		305.07	62.8967	66.4977												0.048	-0.071	0.154	0.414		565	44.3171
																									0.03	-0.11066	6.94346		306	67.7807	67.2586												0.051	-0.11	0.031	0.364		566.02	44.743
																									0.031	-0.25156	6.94318		307.07	69.8923	69.1092												0.054	-0.117	0.025	0.261		567.05	44.8655
																									0.033	-0.41941	6.94243		308	73.6935	70.6187												0.058	-0.123	0.019	0.159		567.94	44.1817
																									0.035	-0.55753	6.94098		309.07	72.8056	71.2142												0.061	-0.133	0.038	0.096		568.97	43.6586
																									0.037	-0.65553	6.93835		310	75.7476	72.4686												0.064	-0.153	0.135	0.153		570	43.0781
																									0.039	-0.73291	6.93419		311.07	77.3931	71.6114												0.067	-0.174	0.232	0.21		571.02	41.0084
																									0.041	-0.79284	6.92865		312	79.2763	72.2024												0.07	-0.196	0.313	0.259		572.05	39.0676
																									0.042	-0.84039	6.92214		313.07	80.8703	72.3866												0.074	-0.234	0.268	0.249		572.94	38.2829
																									0.044	-0.89222	6.91507		314	81.949	70.9501												0.077	-0.272	0.223	0.238		573.97	36.761
																									0.046	-0.956	6.90783		315.07	81.9872	70.5224												0.08	-0.31	0.178	0.228		575	35.1068
	frame indicates were image was cropped																								0.048	-1.03236	6.90068		316	85.466	70.4701												0.083	-0.302	0.166	0.124		576.02	33.3398
																									0.05	-1.11586	6.89382		317.07	87.8786	70.6474												0.086	-0.293	0.155	0.019		577.05	32.1198
																									0.052	-1.19283	6.88737		318	87.7387	69.5468												0.09	-0.285	0.144	-0.085		577.94	30.2293
																									0.054	-1.26387	6.8813		319.07	89.5766	69.4612												0.093	-0.325	0.257	-0.077		578.97	29.0473
																									0.055	-1.33045	6.87575		320	89.5705	69.2321												0.096	-0.373	0.391	-0.05		580	27.8577
																									0.057	-1.39534	6.87068		321.07	90.8411	68.9095												0.099	-0.42	0.525	-0.023		581.02	26.3385
																									0.059	-1.46048	6.86584		322	92.5323	68.2974												0.102	-0.427	0.465	0.015		582.05	24.9801
																									0.061	-1.52434	6.86137		323.07	92.2914	68.2194												0.106	-0.418	0.335	0.057		582.94	24.1657
																									0.063	-1.58607	6.85727		324	93.577	67.4702												0.109	-0.409	0.205	0.099		583.97	22.8412
																									0.065	-1.64487	6.85344		325.07	94.2341	67.79												0.112	-0.437	0.191	0.025		585	21.4693
																									0.066	-1.7092	6.84976		326	97.654	66.9727												0.115	-0.488	0.253	-0.125		586.02	20.6042
																									0.068	-1.7713	6.84637		327.07	95.7185	68.3212												0.118	-0.539	0.314	-0.274		587.05	19.4766
																									0.07	-1.82769	6.8433		328	96.5574	66.3004												0.122	-0.555	0.344	-0.3		587.94	19.0758
																									0.072	-1.87673	6.84046		329.07	97.618	64.9949												0.125	-0.531	0.34	-0.192		588.97	18.158
																									0.074	-1.91179	6.83779		330	98.208	65.4185												0.128	-0.508	0.336	-0.084		590	17.7033
																									0.076	-1.93756	6.83517		331.07	100.081	65.1559												0.131	-0.486	0.3	0.015		591.01	16.8075
																									0.078	-1.9577	6.83251		332	99.5306	63.8878												0.134	-0.464	0.206	0.097		592.02	16.8292
																									0.079	-1.97497	6.82988		333.07	97.0682	62.9728												0.138	-0.443	0.113	0.18		593.04	15.6871
																									0.081	-1.99026	6.82722		334	94.8995	63.0964												0.141	-0.436	0.055	0.236		594.05	15.8493
																									0.083	-2.00364	6.82488		335.07	97.2339	63.999												0.144	-0.473	0.117	0.206		595.07	15.5227
																									0.085	-2.01472	6.82254		336	95.9387	62.3051												0.147	-0.511	0.179	0.175		595.94	15.028
																									0.087	-2.02177	6.82013		337.07	94.0168	60.6338												0.15	-0.544	0.235	0.155		596.95	14.7195
																									0.089	-2.02953	6.81764		338	95.7317	59.9033												0.154	-0.539	0.248	0.22		597.97	14.2827
																									0.091	-2.03691	6.81502		339.07	93.6718	59.6054												0.157	-0.533	0.26	0.284		598.98	13.9628
																									0.092	-2.04399	6.81237		340	93.6544	59.0526												0.16	-0.527	0.273	0.349		600	14.0677
																									0.094	-2.05154	6.80969		341.07	92.1318	58.564												0.163	-0.545	0.24	0.281		601.02	13.9319
																									0.096	-2.06088	6.80717		342	90.4613	58.0856												0.166	-0.564	0.207	0.209		602.05	13.7473
																									0.098	-2.07124	6.80489		343.07	91.2568	55.2047												0.17	-0.582	0.173	0.137		602.94	13.6312
																									0.1	-2.07669	6.80286		344	89.2416	54.2758												0.173	-0.558	0.093	0.176		603.97	13.5007
																									0.102	-2.08387	6.80114		345.07	87.1192	55.0824												0.176	-0.526	0.005	0.234		605	13.5158
																									0.103	-2.09346	6.79943		346	85.7394	54.4379												0.179	-0.494	-0.083	0.293		606.02	13.5491
																									0.105	-2.10297	6.79766		347.07	83.5928	53.2308												0.182	-0.528	-0.049	0.211		607.05	13.5552
																									0.107	-2.11114	6.79583		348	85.0977	53.0375												0.186	-0.587	0.032	0.074		607.94	13.2167
																									0.109	-2.12207	6.79402		349.07	82.4727	52.3281												0.189	-0.646	0.112	-0.062		608.97	13.0685
																									0.111	-2.1321	6.79231		350	80.9954	51.3725												0.192	-0.648	0.154	-0.068		610	12.9757
																									0.113	-2.14417	6.79081		351.07	81.3485	49.4231												0.195	-0.61	0.168	0.013		611.01	12.9191
																									0.115	-2.15838	6.78944		352	78.8039	48.7835												0.198	-0.573	0.183	0.095		612.02	12.5802
																									0.116	-2.17197	6.78819		353.07	78.1613	47.8463												0.202	-0.587	0.169	0.115		613.04	12.4641
																									0.118	-2.18446	6.78695		354	76.7668	46.3199												0.205	-0.661	0.121	0.066		614.05	12.111
																									0.12	-2.19633	6.78568		355.07	75.1426	46.2901												0.208	-0.734	0.074	0.016		615.07	11.8462
																									0.122	-2.20825	6.78435		356	74.3485	45.4956												0.211	-0.76	0.029	-0.055		615.94	11.3774
																									0.124	-2.22082	6.783		357.07	73.24	43.535												0.214	-0.696	-0.012	-0.168		616.95	11.1338
																									0.126	-2.23485	6.78187		358	68.9855	44.0505												0.217	-0.632	-0.052	-0.281		617.97	10.7104
																									0.127	-2.25191	6.78084		359.07	67.2624	41.908												0.221	-0.583	-0.075	-0.33		618.98	10.401
																									0.129	-2.27024	6.77993		360	66.9464	41.4459												0.224	-0.588	-0.034	-0.151		620	9.99283
																									0.131	-2.28672	6.77911		361.07	66.097	41.3091												0.227	-0.593	0.007	0.029		621.01	9.61633
																									0.133	-2.30248	6.77821		362	62.8743	39.2081												0.23	-0.598	0.042	0.179		622.02	9.08281
																									0.135	-2.31867	6.77731		363.07	61.7675	38.8585												0.233	-0.609	0.008	0.033		623.04	8.97777
																									0.137	-2.33596	6.77638		364	59.8551	36.9089												0.237	-0.619	-0.026	-0.113		624.05	8.57214
																									0.139	-2.35337	6.7754		365.07	58.229	35.8162												0.24	-0.63	-0.06	-0.259		625.07	8.27847
																									0.14	-2.37132	6.77447		366	55.2603	35.6611												0.243	-0.641	0.027	-0.346		625.94	7.89467
																									0.142	-2.38731	6.77376		367.07	53.7068	35.0399												0.246	-0.653	0.119	-0.432		626.95	7.45351
																									0.144	-2.40401	6.77307		368	52.3737	33.5354												0.249	-0.665	0.21	-0.517		627.97	7.18305
																									0.146	-2.42228	6.77238		369.07	49.7665	31.3726												0.253	-0.684	0.137	-0.405		628.98	7.09521
																									0.148	-2.4402	6.77167		370	48.6366	31.2659												0.256	-0.705	0.032	-0.255		630	6.74986
																									0.15	-2.45795	6.7709		371.07	48.5667	29.9062												0.259	-0.726	-0.074	-0.105		631.01	6.45986
																									0.151	-2.4746	6.77014		372	46.1218	28.1376												0.262	-0.749	-0.114	-0.167		632.02	6.31258
																									0.153	-2.49171	6.76948		373.07	44.4693	27.7442												0.265	-0.772	-0.129	-0.314		633.04	6.0214
																									0.155	-2.50805	6.76902		374	44.9877	27.6946												0.269	-0.795	-0.143	-0.462		634.05	6.12743
																									0.157	-2.52366	6.7686		375.07	41.967	25.8285												0.272	-0.763	-0.157	-0.488		635.07	5.86711
																									0.159	-2.5419	6.76823		376	40.5252	25.2598												0.275	-0.691	-0.17	-0.427		635.94	5.76514
																									0.161	-2.55848	6.7678		377.07	40.486	24.6656												0.278	-0.618	-0.183	-0.367		636.95	5.75754
																									0.163	-2.57426	6.76726		378	38.0425	24.2497												0.281	-0.582	-0.145	-0.261		637.97	5.42177
																									0.164	-2.59093	6.76674		379.07	37.9149	23.2546												0.285	-0.587	-0.046	-0.102		638.98	5.69351
																									0.166	-2.6067	6.76626		380	35.8656	22.9015												0.288	-0.593	0.052	0.057		640	5.68263
																									0.168	-2.62023	6.76577		381.06	33.8175	20.9242												0.291	-0.587	0.115	0.129		641	5.7727
																									0.17	-2.63673	6.76525		381.96	33.8046	20.3431												0.294	-0.558	0.106	0.024		642	5.99491
																									0.172	-2.65323	6.76468		383.03	33.0367	19.6297												0.297	-0.529	0.096	-0.08		643	5.98038
																									0.174	-2.6694	6.76401		383.93	32.0683	18.3133												0.301	-0.516	0.084	-0.132		644	6.42321
																									0.175	-2.68571	6.76324		385	29.4418	19.6186												0.304	-0.563	0.06	0.017		645	6.62472
																									0.177	-2.70232	6.76266		386.06	29.6139	18.1708												0.307	-0.61	0.037	0.166		646	6.94243
																									0.179	-2.71895	6.76214		386.96	27.1358	16.7062												0.31	-0.654	0.008	0.294		647	7.06507
																									0.181	-2.73463	6.7617		388.03	26.6593	16.4478												0.313	-0.653	-0.084	0.172		648	7.61903
																									0.183	-2.7503	6.76127		388.93	25.4478	16.6815												0.317	-0.653	-0.176	0.049		649	7.82171
																									0.185	-2.76529	6.76075		390	24.6991	15.3894												0.32	-0.652	-0.269	-0.073		650	8.39237
																									0.187	-2.77968	6.7603		391.07	22.7635	15.0684												0.323	-0.66	-0.207	-0.039		651.01	8.88886
																									0.188	-2.79385	6.7599		392	22.4023	14.4174												0.326	-0.669	-0.138	0.002		652.02	9.4452
																									0.19	-2.80582	6.75956		393.07	21.6757	13.8343												0.329	-0.677	-0.069	0.044		653.04	9.9299
																									0.192	-2.81726	6.75926		394	20.4206	13.4487												0.333	-0.719	-0.081	-0.085		654.05	10.294
																									0.194	-2.82793	6.75902		395.07	20.6533	12.9362												0.336	-0.767	-0.11	-0.25		655.07	10.6695
																									0.196	-2.83854	6.75871		396	19.013	12.6851												0.339	-0.815	-0.139	-0.415		655.94	11.2201
																									0.198	-2.85201	6.75827		397.07	18.1475	12.0897												0.342	-0.793	-0.146	-0.5		656.95	11.6459
																									0.199	-2.86467	6.75762		398	17.3517	11.988												0.345	-0.739	-0.144	-0.55		657.97	12.3526
																									0.201	-2.87537	6.75674		399.07	17.1157	11.6342												0.349	-0.686	-0.142	-0.6		658.98	12.7461
																									0.203	-2.88618	6.75572		400	16.237	10.8673												0.352	-0.678	-0.158	-0.518		660	12.9898
																									0.205	-2.89753	6.75476		401.06	15.4598	9.91931												0.355	-0.703	-0.188	-0.337		661	13.1808
																									0.207	-2.90696	6.75392		401.96	15.5843	10.3545												0.358	-0.729	-0.218	-0.156		662	13.6351
																									0.209	-2.91764	6.75321		403.03	14.4712	9.26001												0.361	-0.742	-0.213	-0.064		663	14.3342
																									0.211	-2.92706	6.7526		403.93	14.8153	9.33833												0.365	-0.739	-0.165	-0.083		664	14.1425
																									0.212	-2.93393	6.75205		405	13.8761	9.035												0.368	-0.736	-0.116	-0.103		665	14.3297
																									0.214	-2.93954	6.75155		406.06	13.021	8.96505												0.371	-0.714	-0.084	-0.143		666	14.7594
																									0.216	-2.94486	6.75118		406.96	13.053	8.28805												0.374	-0.652	-0.088	-0.229		667	14.3512
																									0.218	-2.94746	6.75082		408.03	11.5075	8.33136												0.377	-0.589	-0.092	-0.315		668	14.3113
																									0.22	-2.95274	6.75045		408.93	11.8907	8.14916												0.381	-0.547	-0.09	-0.363		669	14.4606
																									0.222	-2.95723	6.7501		410	11.0794	7.51541												0.384	-0.591	-0.066	-0.245		670	14.1674
																									0.223	-2.95762	6.74979		411.06	11.3352	7.48266												0.387	-0.634	-0.041	-0.128		671	13.8647
																									0.225	-2.95357	6.74955		411.96	11.79	7.54876												0.39	-0.677	-0.022	-0.029		672	13.5976
																									0.227	-2.9472	6.74923		413.03	9.53155	7.34698												0.393	-0.702	-0.08	-0.185		673	13.3645
																									0.229	-2.94176	6.74882		413.93	10.0098	6.71387												0.397	-0.727	-0.138	-0.34		674	13.0249
																									0.231	-2.93061	6.74841		415	10.161	6.71103												0.4	-0.751	-0.195	-0.496		675	12.2776
																									0.233	-2.91815	6.74802		416.06	9.37732	6.29257												0.403	-0.748	-0.235	-0.47		676	11.9942
																									0.235	-2.90334	6.74758		416.96	9.18317	6.87441												0.406	-0.742	-0.274	-0.432		677	11.4585
																									0.236	-2.88578	6.74715		418.03	9.03606	6.20102												0.409	-0.737	-0.313	-0.395		678	11.218
																									0.238	-2.866	6.74669		418.93	8.82665	5.46087												0.413	-0.726	-0.259	-0.323		679	10.6068
																									0.24	-2.84463	6.74617		420	8.20617	5.69745												0.416	-0.714	-0.184	-0.242		680	10.2636
																									0.242	-2.82114	6.7456		421.06	8.04628	5.78576												0.419	-0.702	-0.109	-0.162		680.98	9.9011
																									0.244	-2.79547	6.74499		421.96	7.5291	5.60694												0.422	-0.724	-0.075	-0.161		681.97	9.44032
																									0.246	-2.76681	6.74428		423.03	7.25018	5.17083												0.425	-0.762	-0.06	-0.196		682.95	8.71479
																									0.248	-2.73441	6.74347		423.93	7.27847	5.03219												0.429	-0.8	-0.045	-0.232		683.94	8.50202
																									0.249	-2.69784	6.74263		425	7.18106	5.12857												0.432	-0.797	-0.047	-0.312		685.07	7.6211
																									0.251	-2.65712	6.74181		426.06	7.09558	4.31132												0.435	-0.762	-0.062	-0.429		686.05	7.42403
																									0.253	-2.61359	6.74095		426.96	6.98937	4.67918												0.438	-0.727	-0.077	-0.545		687.04	7.15114
																									0.255	-2.5644	6.74005		428.03	6.7166	4.49238												0.441	-0.711	-0.07	-0.552		688.02	6.71387
																									0.257	-2.50717	6.73919		428.93	6.3276	4.55186												0.445	-0.72	-0.032	-0.416		689.01	6.13358
																									0.259	-2.44379	6.73834		430	5.54425	4.07581												0.448	-0.729	0.006	-0.279		690	5.86364
																									0.26	-2.37339	6.7375		431.06	5.70135	4.12437												0.451	-0.728	0.029	-0.21		691	5.53277
																									0.262	-2.29412	6.73664		431.96	5.8814	4.15532												0.454	-0.704	0.021	-0.291		692	5.32796
																									0.264	-2.20764	6.73579		433.03	5.28867	4.14961												0.457	-0.68	0.012	-0.372		693	5.1797
																									0.266	-2.10671	6.73492		433.93	5.42931	3.6068												0.461	-0.658	-0.002	-0.447		694	4.87381
																									0.268	-1.99433	6.73402		435	4.78288	4.11638												0.464	-0.643	-0.042	-0.495		695	4.42976
																									0.27	-1.86737	6.73309		436.06	4.9754	4.27717												0.467	-0.627	-0.082	-0.543		696	4.40493
																									0.272	-1.72509	6.73221		436.96	5.15105	3.77703												0.47	-0.612	-0.124	-0.59		697	4.01998
																									0.273	-1.56722	6.73142		438.03	5.10233	3.70316												0.473	-0.611	-0.189	-0.634		698	3.82697
																									0.275	-1.3902	6.73063		438.93	5.13302	3.51236												0.477	-0.609	-0.255	-0.678		699	3.73289
																									0.277	-1.18612	6.72985		440	4.96105	3.55886												0.48	-0.608	-0.321	-0.722		700	3.52881
																									0.279	-0.96107	6.72908		441.06	4.67786	3.69894												0.483	-0.616	-0.32	-0.701
																									0.281	-0.70857	6.72832		441.96	4.58864	3.76089												0.486	-0.625	-0.313	-0.676
																									0.283	-0.42858	6.72742		443.03	4.57184	3.49086												0.489	-0.633	-0.306	-0.65
																									0.284	-0.12287	6.72657		443.93	4.84675	3.40391												0.493	-0.623	-0.294	-0.52
																									0.286	0.21991	6.72571		445	4.47184	3.05335												0.496	-0.607	-0.28	-0.365
																									0.288	0.60213	6.72485		446.06	4.43864	3.06932												0.499	-0.592	-0.266	-0.209
																									0.29	1.01958	6.72402		446.96	4.51154	3.31153												0.502	-0.588	-0.248	-0.208
																									0.292	1.47118	6.72315		448.03	4.13408	2.87387												0.505	-0.589	-0.228	-0.281
																									0.294	1.95527	6.72217		448.93	4.34258	3.39534												0.509	-0.59	-0.207	-0.355
																									0.296	2.47151	6.72122		450	3.98656	3.0865												0.512	-0.584	-0.201	-0.359
																									0.297	3.02198	6.72036																0.515	-0.574	-0.207	-0.305
																									0.299	3.5944	6.71958																0.518	-0.563	-0.213	-0.252
																									0.301	4.20997	6.71885																0.521	-0.548	-0.217	-0.252
																									0.303	4.84172	6.71812																0.525	-0.527	-0.218	-0.327
																									0.305	5.48224	6.71742																0.528	-0.505	-0.22	-0.401
																									0.307	6.13098	6.71667																0.531	-0.493	-0.199	-0.467
																									0.308	6.78218	6.71583																0.534	-0.505	-0.125	-0.511
																									0.31	7.43486	6.7149																0.537	-0.517	-0.051	-0.555
																									0.312	8.08877	6.71391																0.541	-0.535	-0.009	-0.583
																									0.314	8.71371	6.71292																0.544	-0.583	-0.129	-0.538
																									0.316	9.30094	6.71193																0.547	-0.631	-0.25	-0.492
																									0.318	9.84898	6.71106																0.55	-0.674	-0.364	-0.446
																									0.32	10.3541	6.71018																0.553	-0.608	-0.351	-0.39
																									0.321	10.8018	6.70922																0.557	-0.543	-0.337	-0.334
																									0.323	11.1852	6.70819																0.56	-0.477	-0.323	-0.278
																									0.325	11.5153	6.70721																0.563	-0.484	-0.335	-0.21
																									0.327	11.7822	6.70633																0.566	-0.498	-0.348	-0.141
																									0.329	11.9811	6.70541																0.569	-0.512	-0.362	-0.072
																									0.331	12.1139	6.70453																0.573	-0.511	-0.364	-0.162
																									0.332	12.1728	6.70363																0.576	-0.505	-0.362	-0.296
																									0.334	12.1551	6.70271																0.579	-0.5	-0.361	-0.43
																									0.336	12.075	6.70183																0.582	-0.47	-0.324	-0.552
																									0.338	11.9358	6.70094																0.585	-0.428	-0.27	-0.669
																									0.34	11.7393	6.70011																0.589	-0.386	-0.215	-0.786
																									0.342	11.4921	6.69929																0.592	-0.384	-0.204	-0.795
																									0.344	11.1964	6.6985																0.595	-0.419	-0.23	-0.71
																									0.345	10.8489	6.69771																0.598	-0.453	-0.256	-0.625
																									0.347	10.4757	6.6968																0.601	-0.469	-0.28	-0.572
																									0.349	10.0714	6.69581																0.605	-0.46	-0.301	-0.563
																									0.351	9.63811	6.69487																0.608	-0.451	-0.322	-0.555
																									0.353	9.18988	6.69396																0.611	-0.449	-0.331	-0.55
																									0.355	8.72798	6.69311																0.614	-0.463	-0.311	-0.554
																									0.356	8.26172	6.69232																0.617	-0.477	-0.29	-0.558
																									0.358	7.78209	6.69156																0.62	-0.487	-0.277	-0.55
																									0.36	7.29992	6.69073																0.624	-0.477	-0.304	-0.482
																									0.362	6.81987	6.68991																0.627	-0.466	-0.33	-0.413
																									0.364	6.34319	6.68905																0.63	-0.456	-0.355	-0.348
																									0.366	5.88221	6.68812																0.633	-0.45	-0.311	-0.388
																									0.368	5.41457	6.68716																0.636	-0.445	-0.268	-0.428
																									0.369	4.96328	6.68623																0.64	-0.44	-0.224	-0.468
																									0.371	4.51867	6.68537																0.643	-0.44	-0.193	-0.431
																									0.373	4.08619	6.68444																0.646	-0.441	-0.164	-0.386
																									0.375	3.67396	6.6835																0.649	-0.442	-0.135	-0.34
																									0.377	3.26644	6.68256																0.652	-0.334	-0.154	-0.397
																									0.379	2.87471	6.68158																0.656	-0.195	-0.188	-0.482
																									0.38	2.49954	6.68056																0.659	-0.057	-0.222	-0.568
																									0.382	2.13473	6.6796																0.662	-0.026	-0.245	-0.608
																									0.384	1.77967	6.67862																0.665	-0.054	-0.262	-0.624
																									0.386	1.43655	6.67764																0.668	-0.083	-0.279	-0.64
																									0.388	1.10556	6.67673																0.672	-0.103	-0.318	-0.641
																									0.39	0.79355	6.6758																0.675	-0.115	-0.377	-0.63
																									0.392	0.48819	6.6748																0.678	-0.127	-0.435	-0.619
																									0.393	0.19776	6.67378																0.681	-0.132	-0.448	-0.605
																									0.395	-0.08122	6.67263																0.684	-0.124	-0.39	-0.587
																									0.397	-0.35297	6.67153																0.688	-0.117	-0.332	-0.569
																									0.399	-0.61382	6.67055																0.691	-0.103	-0.268	-0.533
																									0.401	-0.85787	6.66963																0.694	-0.071	-0.187	-0.45
																									0.403	-1.0937	6.6687																0.697	-0.04	-0.106	-0.367
																									0.405	-1.3244	6.66773																0.7	-0.015	-0.046	-0.32
																									0.406	-1.54819	6.66676																0.704	-0.025	-0.108	-0.497
																									0.408	-1.76379	6.66576																0.707	-0.036	-0.17	-0.673
																									0.41	-1.97328	6.6647																0.71	-0.047	-0.231	-0.842
																									0.412	-2.16972	6.66366																0.713	-0.044	-0.24	-0.615
																									0.414	-2.36214	6.66266																0.716	-0.042	-0.25	-0.389
																									0.416	-2.54806	6.66164																0.72	-0.039	-0.259	-0.162
																									0.417	-2.72713	6.66071																0.723	-0.014	-0.167	-0.15
																									0.419	-2.90049	6.65971																0.726	0.014	-0.062	-0.164
																									0.421	-3.06996	6.65871																0.729	0.042	0.043	-0.178
																									0.423	-3.23514	6.65767																0.732	-0.01	-0.037	-0.289
																									0.425	-3.3943	6.65663																0.736	-0.088	-0.173	-0.43
																									0.427	-3.54906	6.65563																0.739	-0.166	-0.31	-0.572
																									0.429	-3.69896	6.65457																0.742	-0.183	-0.386	-0.632
																									0.43	-3.84349	6.6536																0.745	-0.165	-0.428	-0.647
																									0.432	-3.98285	6.65259																0.748	-0.147	-0.47	-0.661
																									0.434	-4.11878	6.65159																0.752	-0.132	-0.452	-0.573
																									0.436	-4.24737	6.6506																0.755	-0.122	-0.378	-0.388
																									0.438	-4.37288	6.64957																0.758	-0.111	-0.304	-0.203
																									0.44	-4.49545	6.64855																0.761	-0.095	-0.305	-0.086
																									0.441	-4.61436	6.64756																0.764	-0.073	-0.427	-0.079
																									0.443	-4.72912	6.64663																0.768	-0.051	-0.549	-0.071
																									0.445	-4.84044	6.64566																0.771	-0.036	-0.638	-0.131
																									0.447	-4.94848	6.64467																0.774	-0.046	-0.632	-0.382
																									0.449	-5.05509	6.64363																0.777	-0.055	-0.625	-0.633
																									0.451	-5.15763	6.64255																0.78	-0.062	-0.615	-0.847
																									0.453	-5.2579	6.64152																0.784	-0.053	-0.583	-0.813
																									0.454	-5.35572	6.64047																0.787	-0.044	-0.552	-0.779
																									0.456	-5.44889	6.6394																0.79	-0.035	-0.52	-0.745
																									0.458	-5.54244	6.63837																0.793	-0.031	-0.466	-0.762
																									0.46	-5.63181	6.63736																0.796	-0.028	-0.412	-0.78
																									0.462	-5.71919	6.63627																0.8	-0.024	-0.359	-0.797
																									0.464	-5.80548	6.63513																0.803	-0.007	-0.371	-0.63
																									0.465	-5.88913	6.63412																0.806	0.013	-0.392	-0.437
																									0.467	-5.96832	6.63315																0.809	0.032	-0.413	-0.245
																									0.469	-6.04217	6.63225																0.812	0.032	-0.43	-0.323
																									0.471	-6.11251	6.63138																0.816	0.025	-0.446	-0.492
																									0.473	-6.18218	6.63042																0.819	0.018	-0.462	-0.66
																									0.475	-6.25064	6.62951																0.822	0.019	-0.469	-0.697
																									0.477	-6.31674	6.62865																0.825	0.025	-0.471	-0.655
																									0.478	-6.3812	6.62779																0.828	0.032	-0.472	-0.614
																									0.48	-6.44372	6.62692																0.832	0.029	-0.464	-0.667
																									0.482	-6.50721	6.62604																0.835	0.016	-0.446	-0.814
																									0.484	-6.57061	6.62501																0.838	0.004	-0.428	-0.961
																									0.486	-6.63253	6.6238																0.841	-0.005	-0.429	-0.975
																									0.488	-6.69478	6.62248																0.844	-0.009	-0.46	-0.762
																									0.489	-6.75676	6.62116																0.848	-0.013	-0.491	-0.549
																									0.491	-6.81622	6.61995																0.851	-0.015	-0.525	-0.419
																									0.493	-6.87488	6.61874																0.854	-0.009	-0.571	-0.54
																									0.495	-6.93223	6.61764																0.857	-0.004	-0.617	-0.662
																									0.497	-6.98709	6.61669																0.86	0.004	-0.653	-0.774
																									0.499	-7.0421	6.61578																0.864	0.029	-0.622	-0.813
																									0.501	-7.09708	6.6149																0.867	0.054	-0.591	-0.852
																									0.502	-7.15029	6.61401																0.87	0.079	-0.56	-0.891
																									0.504	-7.2039	6.61309																0.873	0.042	-0.638	-0.724
																									0.506	-7.25762	6.61222																0.876	0.004	-0.716	-0.556
																									0.508	-7.30978	6.61131																0.88	-0.034	-0.794	-0.389
																									0.51	-7.35914	6.61041																0.883	0.003	-0.768	-0.472
																									0.512	-7.40713	6.60948																0.886	0.051	-0.726	-0.593
																									0.513	-7.45435	6.60853																0.889	0.099	-0.683	-0.715
																									0.515	-7.5002	6.6076																0.892	0.1	-0.654	-0.783
																									0.517	-7.54601	6.60668																0.896	0.083	-0.629	-0.832
																									0.519	-7.59126	6.6058																0.899	0.066	-0.605	-0.88
																									0.521	-7.63413	6.60484																0.902	0.045	-0.633	-0.914
																									0.523	-7.67684	6.60384																0.905	0.019	-0.695	-0.938
																									0.525	-7.7212	6.60285																0.908	-0.006	-0.757	-0.963
																									0.526	-7.76367	6.60186																0.912	0.002	-0.772	-0.978
																									0.528	-7.80645	6.6008																0.915	0.045	-0.737	-0.985
																									0.53	-7.84845	6.5997																0.918	0.088	-0.702	-0.992
																									0.532	-7.88839	6.59859																0.921	0.116	-0.684	-0.982
																									0.534	-7.92897	6.59746																0.924	0.117	-0.696	-0.943
																									0.536	-7.97019	6.59633																0.928	0.118	-0.707	-0.905
																									0.538	-8.01032	6.59525																0.931	0.124	-0.713	-0.873
																									0.539	-8.04947	6.59424																0.934	0.152	-0.699	-0.863
																									0.541	-8.08865	6.59327																0.937	0.18	-0.685	-0.853
																									0.543	-8.12777	6.59223																0.94	0.203	-0.679	-0.829
																									0.545	-8.16497	6.59116																0.944	0.186	-0.744	-0.693
																									0.547	-8.20319	6.59005																0.947	0.168	-0.809	-0.556
																									0.549	-8.24171	6.58892																0.95	0.15	-0.875	-0.42
																									0.55	-8.27962	6.58779																0.953	0.182	-0.781	-0.557
																									0.552	-8.31751	6.58664																0.956	0.215	-0.684	-0.699
																									0.554	-8.35581	6.58546																0.96	0.247	-0.587	-0.842
																									0.556	-8.39432	6.58433																0.963	0.249	-0.645	-0.84
																									0.558	-8.43286	6.5833																0.966	0.245	-0.729	-0.813
																									0.56	-8.47174	6.58236																0.969	0.241	-0.813	-0.786
																									0.562	-8.50738	6.58145																0.972	0.223	-0.786	-0.844
																									0.563	-8.54341	6.5805																0.976	0.201	-0.716	-0.934
																									0.565	-8.58086	6.57956																0.979	0.178	-0.647	-1.023
																									0.567	-8.61829	6.57861																0.982	0.163	-0.609	-0.983
																									0.569	-8.6552	6.57766																0.985	0.152	-0.592	-0.856
																									0.571	-8.69338	6.57678																0.988	0.142	-0.575	-0.73
																									0.573	-8.73048	6.576																0.992	0.154	-0.582	-0.72
																									0.574	-8.76713	6.57512																0.995	0.193	-0.617	-0.842
																									0.576	-8.80245	6.57424																0.998	0.232	-0.651	-0.963
																									0.578	-8.83623	6.57333																1.001	0.25	-0.672	-1.001
																									0.58	-8.87276	6.5724																1.004	0.229	-0.667	-0.884
																									0.582	-8.9081	6.57149																1.008	0.208	-0.662	-0.767
																									0.584	-8.94186	6.57058																1.011	0.184	-0.651	-0.708
																									0.586	-8.97426	6.56967																1.014	0.147	-0.621	-0.855
																									0.587	-9.0065	6.56877																1.017	0.11	-0.591	-1.001
																									0.589	-9.03939	6.56784																1.02	0.076	-0.572	-1.128
																									0.591	-9.07246	6.5669																1.024	0.081	-0.654	-1.062
																									0.593	-9.10747	6.56595																1.027	0.085	-0.736	-0.995
																									0.595	-9.13983	6.56504																1.03	0.089	-0.817	-0.929
																									0.597	-9.17197	6.56419																1.033	0.089	-0.816	-0.944
																									0.598	-9.20411	6.56339																1.036	0.09	-0.811	-0.962
																									0.6	-9.23575	6.56261																1.039	0.09	-0.807	-0.98
																									0.602	-9.26653	6.56186																1.043	0.111	-0.858	-1.02
																									0.604	-9.29721	6.56104																1.046	0.135	-0.919	-1.063
																									0.606	-9.3315	6.56015																1.049	0.16	-0.981	-1.107
																									0.608	-9.36399	6.5593																1.052	0.135	-0.93	-0.99
																									0.61	-9.39464	6.55856																1.055	0.09	-0.834	-0.81
																									0.611	-9.42594	6.55774																1.059	0.045	-0.738	-0.63
																									0.613	-9.4601	6.55698																1.062	0.047	-0.683	-0.626
																									0.615	-9.49345	6.55622																1.065	0.082	-0.656	-0.746
																									0.617	-9.52813	6.55544																1.068	0.116	-0.629	-0.866
																									0.619	-9.55903	6.55463																1.071	0.132	-0.632	-0.875
																									0.621	-9.58943	6.55378																1.075	0.126	-0.672	-0.755
																									0.622	-9.62067	6.55298																1.078	0.119	-0.712	-0.635
																									0.624	-9.65257	6.55219																1.081	0.125	-0.718	-0.571
																									0.626	-9.68414	6.55141																1.084	0.155	-0.66	-0.616
																									0.628	-9.71317	6.55064																1.087	0.185	-0.602	-0.661
																									0.63	-9.74576	6.54986																1.091	0.211	-0.549	-0.68
																									0.632	-9.77699	6.54907																1.094	0.223	-0.514	-0.597
																									0.634	-9.80726	6.54822																1.097	0.234	-0.48	-0.514
																									0.635	-9.83807	6.54739																1.1	0.247	-0.446	-0.428
																									0.637	-9.86958	6.54654																1.103	0.278	-0.422	-0.31
																									0.639	-9.90054	6.54572																1.107	0.31	-0.399	-0.192
																									0.641	-9.92945	6.54496																1.11	0.342	-0.375	-0.073
																									0.643	-9.95956	6.54423																1.113	0.365	-0.345	-0.068
																									0.645	-9.98913	6.5434																1.116	0.389	-0.314	-0.069
																									0.646	-10.018	6.54251																1.119	0.412	-0.283	-0.069
																									0.648	-10.046	6.5416																1.123	0.491	-0.205	0.013
																									0.65	-10.0708	6.54063																1.126	0.581	-0.118	0.112
																									0.652	-10.1035	6.53966																1.129	0.671	-0.03	0.212
																									0.654	-10.1339	6.53876																1.132	0.684	0.032	0.255
																									0.656	-10.1636	6.53799																1.135	0.663	0.082	0.275
																									0.658	-10.1936	6.53717																1.139	0.643	0.133	0.295
																									0.659	-10.2244	6.53623																1.142	0.682	0.216	0.306
																									0.661	-10.2556	6.53533																1.145	0.766	0.325	0.31
																									0.663	-10.2863	6.53442																1.148	0.849	0.433	0.314
																									0.665	-10.317	6.53351																1.151	0.904	0.514	0.438
																									0.667	-10.3452	6.53266																1.155	0.923	0.56	0.708
																									0.669	-10.3753	6.53183																1.158	0.942	0.606	0.979
																									0.67	-10.4055	6.53107																1.161	0.978	0.679	1.221
																									0.672	-10.4341	6.53024																1.164	1.048	0.809	1.403
																									0.674	-10.4668	6.52942																1.167	1.118	0.939	1.585
																									0.676	-10.4999	6.5286																1.171	1.188	1.066	1.747
																									0.678	-10.5324	6.52776																1.174	1.254	1.176	1.831
																									0.68	-10.5622	6.52688																1.177	1.32	1.286	1.915
																									0.682	-10.5921	6.52604																1.18	1.393	1.397	2.018
																									0.683	-10.6233	6.5252																1.183	1.551	1.518	2.367
																									0.685	-10.6538	6.52438																1.187	1.708	1.64	2.717
																									0.687	-10.6819	6.52355																1.19	1.866	1.761	3.066
																									0.689	-10.7091	6.52267																1.193	2.012	1.947	3.391
																									0.691	-10.7369	6.52175																1.196	2.158	2.137	3.714
																									0.693	-10.766	6.52086																1.199	2.303	2.326	4.037
																									0.695	-10.7958	6.52001																1.203	2.408	2.484	4.202
																									0.696	-10.8254	6.51917																1.206	2.503	2.634	4.331
																									0.698	-10.8542	6.51836																1.209	2.599	2.784	4.46
																									0.7	-10.8823	6.51757																1.212	2.689	2.966	4.568
																									0.702	-10.9098	6.51674																1.215	2.777	3.162	4.665
																									0.704	-10.9385	6.51589																1.219	2.866	3.358	4.763
																									0.706	-10.9673	6.51499																1.222	3.001	3.594	5.049
																									0.707	-10.995	6.51403																1.225	3.174	3.861	5.48
																									0.709	-11.0219	6.51308																1.228	3.347	4.127	5.912
																									0.711	-11.0474	6.51217																1.231	3.499	4.315	6.225
																									0.713	-11.0724	6.5113																1.235	3.625	4.403	6.389
																									0.715	-11.0994	6.51042																1.238	3.75	4.49	6.552
																									0.717	-11.127	6.50953																1.241	3.88	4.608	6.803
																									0.719	-11.1552	6.50864																1.244	4.02	4.795	7.248
																									0.72	-11.1842	6.50768																1.247	4.16	4.982	7.694
																									0.722	-11.2118	6.50671																1.251	4.31	5.204	8.102
																									0.724	-11.2385	6.50575																1.254	4.507	5.577	8.343
																									0.726	-11.2655	6.50477																1.257	4.704	5.95	8.584
																									0.728	-11.2949	6.5037																1.26	4.9	6.313	8.828
																									0.73	-11.3232	6.50268																1.263	5.095	6.525	9.125
																									0.731	-11.3485	6.50171																1.267	5.291	6.737	9.422
																									0.733	-11.3746	6.50074																1.27	5.486	6.949	9.719
																									0.735	-11.4018	6.49977																1.273	5.713	7.145	10.256
																									0.737	-11.4325	6.49884																1.276	5.943	7.34	10.811
																									0.739	-11.4625	6.49789																1.279	6.173	7.534	11.366
																									0.741	-11.4924	6.49686																1.283	6.384	7.814	11.626
																									0.743	-11.522	6.49576																1.286	6.591	8.115	11.816
																									0.744	-11.5503	6.49478																1.289	6.798	8.415	12.005
																									0.746	-11.5809	6.49383																1.292	6.955	8.703	12.408
																									0.748	-11.609	6.49283																1.295	7.089	8.986	12.912
																									0.75	-11.6395	6.49181																1.299	7.224	9.268	13.415
																									0.752	-11.6687	6.49088																1.302	7.396	9.577	13.836
																									0.754	-11.6955	6.49																1.305	7.599	9.907	14.19
																									0.755	-11.7211	6.48911																1.308	7.802	10.238	14.543
																									0.757	-11.7518	6.48821																1.311	8.029	10.524	14.946
																									0.759	-11.783	6.48728																1.315	8.288	10.749	15.415
																									0.761	-11.8128	6.48632																1.318	8.547	10.974	15.884
																									0.763	-11.841	6.48546																1.321	8.788	11.244	16.33
																									0.765	-11.8687	6.48464																1.324	8.987	11.616	16.723
																									0.767	-11.8977	6.48377																1.327	9.186	11.989	17.115
																									0.768	-11.9269	6.48281																1.331	9.393	12.353	17.538
																									0.77	-11.9539	6.48178																1.334	9.637	12.674	18.107
																									0.772	-11.9807	6.48065																1.337	9.88	12.994	18.676
																									0.774	-12.01	6.4795																1.34	10.124	13.312	19.232
																									0.776	-12.0419	6.47835																1.343	10.359	13.582	19.513
																									0.778	-12.0731	6.47724																1.347	10.594	13.851	19.794
																									0.779	-12.1027	6.47619																1.35	10.829	14.12	20.074
																									0.781	-12.1318	6.47521																1.353	11.015	14.444	20.503
																									0.783	-12.1623	6.47429																1.356	11.196	14.773	20.944
																									0.785	-12.1939	6.47338																1.359	11.377	15.102	21.385
																									0.787	-12.2224	6.47249																1.363	11.58	15.361	21.793
																									0.789	-12.2517	6.47171																1.366	11.788	15.603	22.192
																									0.791	-12.2817	6.47101																1.369	11.997	15.844	22.591
																									0.792	-12.3123	6.47024																1.372	12.195	16.063	23.019
																									0.794	-12.3436	6.46951																1.375	12.388	16.269	23.461
																									0.796	-12.3745	6.46877																1.379	12.582	16.476	23.903
																									0.798	-12.4045	6.46806																1.382	12.769	16.761	24.252
																									0.8	-12.4375	6.46733																1.385	12.951	17.114	24.52
																									0.802	-12.4641	6.46661																1.388	13.133	17.467	24.788
																									0.803	-12.4922	6.46592																1.391	13.323	17.788	25.124
																									0.805	-12.5213	6.46523																1.395	13.524	18.065	25.558
																									0.807	-12.5509	6.46446																1.398	13.726	18.341	25.992
																									0.809	-12.5811	6.46373																1.401	13.946	18.617	26.386
																									0.811	-12.6128	6.46298																1.404	14.215	18.891	26.683
																									0.813	-12.6445	6.4622																1.407	14.484	19.166	26.98
																									0.815	-12.6731	6.46141																1.411	14.736	19.439	27.325
																									0.816	-12.7043	6.46062																1.414	14.897	19.704	27.919
																									0.818	-12.7368	6.45979																1.417	15.058	19.97	28.512
																									0.82	-12.7689	6.45897																1.42	15.219	20.237	29.097
																									0.822	-12.8011	6.45801																1.423	15.404	20.544	29.432
																									0.824	-12.8344	6.45703																1.427	15.59	20.85	29.767
																									0.826	-12.866	6.45607																1.43	15.775	21.157	30.102
																									0.827	-12.8966	6.4551																1.433	15.993	21.409	30.636
																									0.829	-12.9299	6.45408																1.436	16.215	21.655	31.191
																									0.831	-12.9656	6.45305																1.439	16.436	21.902	31.745
																									0.833	-13.0013	6.45201																1.442	16.659	22.132	32.06
																									0.835	-13.0385	6.45104																1.446	16.881	22.357	32.307
																									0.837	-13.0706	6.45012																1.449	17.104	22.582	32.555
																									0.839	-13.1037	6.4492																1.452	17.31	22.881	32.982
																									0.84	-13.1394	6.44828																1.455	17.508	23.218	33.506
																									0.842	-13.1752	6.4473																1.458	17.706	23.555	34.029
																									0.844	-13.2087	6.44642																1.462	17.925	23.88	34.422
																									0.846	-13.2414	6.44561																1.465	18.165	24.194	34.698
																									0.848	-13.2747	6.44484																1.468	18.405	24.509	34.974
																									0.85	-13.3093	6.44404																1.471	18.639	24.804	35.378
																									0.852	-13.344	6.44315																1.474	18.868	25.07	35.974
																									0.853	-13.3801	6.44237																1.478	19.096	25.336	36.571
																									0.855	-13.4175	6.44154																1.481	19.353	25.664	37.122
																									0.857	-13.454	6.44083																1.484	19.686	26.154	37.555
																									0.859	-13.4889	6.44018																1.487	20.02	26.644	37.989
																									0.861	-13.5231	6.43955																1.49	20.382	27.185	38.54
																									0.863	-13.5567	6.43893																1.494	20.909	28.019	39.767
																									0.864	-13.5912	6.43828																1.497	21.436	28.854	40.994
																									0.866	-13.6272	6.43759																1.5	21.973	29.7	42.237
																									0.868	-13.6632	6.43697																1.503	22.98	31.035	44.232
																									0.87	-13.6958	6.43639																1.506	23.988	32.369	46.227
																									0.872	-13.7333	6.43585																1.51	24.995	33.704	48.222
																									0.874	-13.769	6.43535																1.513	26.611	36.059	51.303
																									0.876	-13.8045	6.43494																1.516	28.299	38.534	54.511
																									0.877	-13.8402	6.43437																1.519	29.986	41.008	57.719
																									0.879	-13.8754	6.43377																1.522	32.305	44.445	62.053
																									0.881	-13.9098	6.43317																1.526	34.814	48.172	66.725
																									0.883	-13.9426	6.43259																1.529	37.323	51.898	71.397
																									0.885	-13.98	6.43204																1.532	40.324	56.158	77.183
																									0.887	-14.0176	6.43149																1.535	43.598	60.715	83.588
																									0.888	-14.0543	6.43087																1.538	46.873	65.273	89.994
																									0.89	-14.091	6.43022																1.542	50.135	69.796	96.326
																									0.892	-14.1289	6.42954																1.545	53.385	74.288	102.589
																									0.894	-14.1658	6.42887																1.548	56.634	78.779	108.853
																									0.896	-14.2045	6.42823																1.551	59.599	82.704	114.425
																									0.898	-14.2431	6.42762																1.554	62.115	85.74	118.912
																									0.9	-14.2819	6.42695																1.558	64.631	88.777	123.4
																									0.901	-14.3203	6.42624																1.561	66.683	91.216	127.174
																									0.903	-14.3576	6.42552																1.564	67.431	91.978	128.946
																									0.905	-14.3959	6.42476																1.567	68.18	92.74	130.717
																									0.907	-14.4357	6.42393																1.57	68.692	93.175	132.033
																									0.909	-14.475	6.42301																1.574	67.705	91.53	130.455
																									0.911	-14.5157	6.42202																1.577	66.718	89.884	128.877
																									0.912	-14.5559	6.421																1.58	65.719	88.222	127.272
																									0.914	-14.5944	6.41996																1.583	63.353	84.822	122.872
																									0.916	-14.6341	6.41891																1.586	60.987	81.421	118.472
																									0.918	-14.6742	6.4178																1.59	58.621	78.021	114.072
																									0.92	-14.7123	6.41658																1.593	55.509	73.479	108.065
																									0.922	-14.7523	6.41524																1.596	52.299	68.786	101.844
																									0.924	-14.7921	6.41383																1.599	49.088	64.092	95.623
																									0.925	-14.8307	6.41232																1.602	45.821	59.535	89.143
																									0.927	-14.8695	6.41077																1.606	42.535	55.021	82.579
																									0.929	-14.9099	6.40912																1.609	39.249	50.507	76.016
																									0.931	-14.9523	6.4074																1.612	36.154	46.265	69.966
																									0.933	-14.9975	6.40564																1.615	33.171	42.184	64.218
																									0.935	-15.041	6.40379																1.618	30.189	38.102	58.471
																									0.936	-15.0822	6.40184																1.622	27.569	34.62	53.426
																									0.938	-15.1245	6.39969																1.625	25.307	31.73	49.076
																									0.94	-15.1718	6.39747																1.628	23.045	28.84	44.725
																									0.942	-15.2183	6.39517																1.631	21.043	26.274	40.8
																									0.944	-15.2664	6.39277																1.634	19.471	24.244	37.576
																									0.946	-15.3132	6.39025																1.638	17.899	22.215	34.353
																									0.948	-15.3618	6.38767																1.641	16.452	20.366	31.425
																									0.949	-15.4133	6.38493																1.644	15.379	19.06	29.379
																									0.951	-15.4651	6.38208																1.647	14.305	17.754	27.333
																									0.953	-15.5179	6.37917																1.65	13.281	16.489	25.339
																									0.955	-15.571	6.37619																1.654	12.607	15.515	23.715
																									0.957	-15.6256	6.37309																1.657	11.933	14.542	22.091
																									0.959	-15.6821	6.3698																1.66	11.26	13.569	20.466
																									0.96	-15.7391	6.36649																1.663	10.72	12.847	19.485
																									0.962	-15.7962	6.36298																1.666	10.18	12.127	18.506
																									0.964	-15.8555	6.3594																1.67	9.641	11.406	17.527
																									0.966	-15.9138	6.35571																1.673	9.194	10.838	16.636
																									0.968	-15.9713	6.35189																1.676	8.76	10.293	15.759
																									0.97	-16.0329	6.34797																1.679	8.327	9.748	14.882
																									0.972	-16.0964	6.34393																1.682	8.037	9.328	14.201
																									0.973	-16.1602	6.33976																1.686	7.795	8.952	13.587
																									0.975	-16.2253	6.33557																1.689	7.554	8.576	12.974
																									0.977	-16.2944	6.33123																1.692	7.283	8.228	12.474
																									0.979	-16.3664	6.32672																1.695	6.993	7.898	12.046
																									0.981	-16.4383	6.32206																1.698	6.703	7.567	11.617
																									0.983	-16.5111	6.31723																1.702	6.456	7.312	11.152
																									0.984	-16.586	6.31247																1.705	6.253	7.135	10.648
																									0.986	-16.6637	6.3075																1.708	6.051	6.958	10.145
																									0.988	-16.7435	6.3025																1.711	5.854	6.735	9.71
																									0.99	-16.8223	6.29738																1.714	5.667	6.432	9.393
																									0.992	-16.906	6.2921																1.718	5.48	6.13	9.076
																									0.994	-16.9923	6.28664																1.721	5.319	5.875	8.796
																									0.996	-17.0813	6.28093																1.724	5.238	5.775	8.632
																									0.997	-17.1718	6.27529																1.727	5.158	5.675	8.468
																									0.999	-17.2633	6.26951																1.73	5.075	5.573	8.3
																									1.001	-17.3566	6.2637																1.734	4.972	5.453	8.09
																									1.003	-17.4524	6.25781																1.737	4.87	5.334	7.881
																									1.005	-17.5447	6.25179																1.74	4.768	5.215	7.672
																									1.007	-17.6426	6.24566																1.743	4.645	5.055	7.495
																									1.009	-17.7441	6.23955																1.746	4.522	4.895	7.318
																									1.01	-17.8477	6.23341																1.75	4.398	4.735	7.141
																									1.012	-17.9533	6.22716																1.753	4.288	4.696	6.924
																									1.014	-18.0623	6.22092																1.756	4.18	4.676	6.7
																									1.016	-18.1755	6.21458																1.759	4.072	4.657	6.477
																									1.018	-18.2868	6.20812																1.762	4.032	4.56	6.385
																									1.02	-18.3993	6.20163																1.766	4.018	4.434	6.341
																									1.021	-18.5149	6.19517																1.769	4.004	4.309	6.297
																									1.023	-18.6335	6.18862																1.772	3.968	4.244	6.19
																									1.025	-18.7539	6.18209																1.775	3.918	4.219	6.04
																									1.027	-18.8738	6.17555																1.778	3.869	4.194	5.891
																									1.029	-18.9958	6.16893																1.782	3.815	4.134	5.821
																									1.031	-19.1255	6.16222																1.785	3.755	4.036	5.837
																									1.033	-19.2566	6.15546																1.788	3.696	3.938	5.853
																									1.034	-19.3888	6.14848																1.791	3.648	3.858	5.801
																									1.036	-19.5213	6.14173																1.794	3.62	3.811	5.625
																									1.038	-19.6512	6.13499																1.798	3.591	3.763	5.448
																									1.04	-19.7781	6.12827																1.801	3.569	3.725	5.309
																									1.042	-19.909	6.12159																1.804	3.568	3.72	5.298
																									1.044	-20.0408	6.11498																1.807	3.567	3.715	5.287
																									1.045	-20.1736	6.1082																1.81	3.563	3.708	5.272
																									1.047	-20.3085	6.10132																1.814	3.527	3.68	5.217
																									1.049	-20.4471	6.09441																1.817	3.492	3.651	5.162
																									1.051	-20.5884	6.08741																1.82	3.457	3.623	5.107
																									1.053	-20.7322	6.08005																1.823	3.416	3.551	5.024
																									1.055	-20.8795	6.0725																1.826	3.374	3.478	4.94
																									1.057	-21.0308	6.0646																1.83	3.332	3.405	4.856
																									1.058	-21.1849	6.05658																1.833	3.295	3.429	4.738
																									1.06	-21.3411	6.04843																1.836	3.259	3.471	4.614
																									1.062	-21.496	6.04014																1.839	3.223	3.512	4.491
																									1.064	-21.6537	6.03171																1.842	3.193	3.457	4.531
																									1.066	-21.8136	6.02313																1.846	3.166	3.364	4.635
																									1.068	-21.9741	6.01452																1.849	3.138	3.272	4.739
																									1.069	-22.1352	6.0057																1.852	3.094	3.251	4.75
																									1.071	-22.2963	5.9967																1.855	3.038	3.279	4.698
																									1.073	-22.4613	5.98766																1.858	2.983	3.307	4.646
																									1.075	-22.6265	5.97866																1.861	2.935	3.314	4.575
																									1.077	-22.789	5.96951																1.865	2.896	3.297	4.484
																									1.079	-22.9511	5.96036																1.868	2.857	3.279	4.393
																									1.081	-23.1154	5.95118																1.871	2.834	3.238	4.369
																									1.082	-23.2765	5.94197																1.874	2.844	3.151	4.475
																									1.084	-23.4428	5.93261																1.877	2.853	3.064	4.582
																									1.086	-23.6015	5.92299																1.881	2.866	3.015	4.649
																									1.088	-23.7639	5.91309																1.884	2.887	3.108	4.573
																									1.09	-23.9256	5.90296																1.887	2.908	3.2	4.496
																									1.092	-24.0855	5.89268																1.89	2.925	3.277	4.416
																									1.093	-24.2469	5.88221																1.893	2.894	3.179	4.294
																									1.095	-24.4069	5.87154																1.897	2.862	3.082	4.172
																									1.097	-24.5684	5.8607																1.9	2.83	2.985	4.05
																									1.099	-24.7279	5.84972																1.903	2.786	3.003	3.919
																									1.101	-24.8875	5.83848																1.906	2.741	3.025	3.788
																									1.103	-25.0468	5.82709																1.909	2.696	3.047	3.657
																									1.105	-25.2056	5.81556																1.913	2.686	3.083	3.757
																									1.106	-25.3653	5.80383																1.916	2.681	3.121	3.903
																									1.108	-25.5256	5.79193																1.919	2.677	3.16	4.049
																									1.11	-25.6855	5.7799																1.922	2.662	3.205	4.004
																									1.112	-25.8464	5.76775																1.925	2.641	3.252	3.879
																									1.114	-26.0065	5.75536																1.929	2.621	3.3	3.754
																									1.116	-26.1661	5.74296																1.932	2.595	3.277	3.761
																									1.117	-26.3268	5.73061																1.935	2.565	3.204	3.863
																									1.119	-26.487	5.71814																1.938	2.535	3.13	3.965
																									1.121	-26.6432	5.70549																1.941	2.518	3.091	3.982
																									1.123	-26.8023	5.69281																1.945	2.516	3.095	3.9
																									1.125	-26.961	5.68021																1.948	2.514	3.098	3.817
																									1.127	-27.1177	5.66752																1.951	2.502	3.078	3.758
																									1.129	-27.2735	5.65466																1.954	2.47	3.011	3.748
																									1.13	-27.4304	5.64173																1.957	2.439	2.944	3.737
																									1.132	-27.5886	5.62881																1.961	2.408	2.909	3.725
																									1.134	-27.744	5.61592																1.964	2.377	3.004	3.712
																									1.136	-27.896	5.60301																1.967	2.346	3.098	3.699
																									1.138	-28.0472	5.58995																1.97	2.319	3.178	3.693
																									1.14	-28.1989	5.57707																1.973	2.347	3.075	3.78
																									1.141	-28.3481	5.56425																1.977	2.374	2.971	3.866
																									1.143	-28.5017	5.55131																1.98	2.402	2.867	3.953
																									1.145	-28.6472	5.53824																1.983	2.393	2.942	3.979
																									1.147	-28.7943	5.5253																1.986	2.382	3.026	4.002
																									1.149	-28.9426	5.51241																1.989	2.372	3.11	4.026
																									1.151	-29.0891	5.49946																1.993	2.377	3.124	3.88
																									1.153	-29.2326	5.48659																1.996	2.385	3.124	3.698
																									1.154	-29.3775	5.4737																1.999	2.393	3.123	3.516
																									1.156	-29.5217	5.46073																2.002	2.398	3.117	3.56
																									1.158	-29.6658	5.44774																2.005	2.402	3.108	3.702
																									1.16	-29.8061	5.43501																2.009	2.405	3.1	3.844
																									1.162	-29.9427	5.42225																2.012	2.395	3.089	3.911
																									1.164	-30.0793	5.40936																2.015	2.374	3.077	3.921
																									1.166	-30.2194	5.39677																2.018	2.353	3.065	3.93
																									1.167	-30.3543	5.38446																2.021	2.344	3.071	3.894
																									1.169	-30.4887	5.37218																2.025	2.349	3.1	3.799
																									1.171	-30.6218	5.35998																2.028	2.355	3.129	3.704
																									1.173	-30.7542	5.34774																2.031	2.348	3.127	3.68
																									1.175	-30.8854	5.3356																2.034	2.315	3.059	3.808
																									1.177	-31.0118	5.32347																2.037	2.281	2.99	3.936
																									1.178	-31.1389	5.31138																2.041	2.246	2.949	4.011
																									1.18	-31.2639	5.29943																2.044	2.205	3.023	3.86
																									1.182	-31.3887	5.28766																2.047	2.163	3.097	3.708
																									1.184	-31.5121	5.27608																2.05	2.125	3.165	3.56
																									1.186	-31.6332	5.26442																2.053	2.139	3.15	3.469
																									1.188	-31.7536	5.25294																2.057	2.153	3.136	3.378
																									1.19	-31.8726	5.24154																2.06	2.167	3.121	3.287
																									1.191	-31.9897	5.23019																2.063	2.16	3.054	3.37
																									1.193	-32.1048	5.21912																2.066	2.152	2.984	3.466
																									1.195	-32.2176	5.20791																2.069	2.144	2.913	3.561
																									1.197	-32.3291	5.19692																2.073	2.16	2.897	3.592
																									1.199	-32.4426	5.18605																2.076	2.183	2.893	3.609
																									1.201	-32.5548	5.17522																2.079	2.205	2.889	3.625
																									1.202	-32.6632	5.16442																2.082	2.201	2.955	3.625
																									1.204	-32.7704	5.15367																2.085	2.185	3.053	3.619
																									1.206	-32.8749	5.14331																2.089	2.168	3.151	3.612
																									1.208	-32.9777	5.13273																2.092	2.162	3.206	3.62
																									1.21	-33.0843	5.12226																2.095	2.165	3.227	3.639
																									1.212	-33.1889	5.11195																2.098	2.168	3.248	3.659
																									1.214	-33.2916	5.10183																2.101	2.162	3.252	3.615
																									1.215	-33.389	5.09201																2.105	2.146	3.232	3.487
																									1.217	-33.4868	5.08205																2.108	2.129	3.213	3.359
																									1.219	-33.5868	5.07211																2.111	2.107	3.199	3.263
																									1.221	-33.6823	5.06218																2.114	2.07	3.199	3.239
																									1.223	-33.7761	5.05234																2.117	2.033	3.198	3.215
																									1.225	-33.8712	5.04269																2.121	2.003	3.212	3.226
																									1.226	-33.9631	5.0333																2.124	2.003	3.29	3.397
																									1.228	-34.0532	5.02389																2.127	2.002	3.369	3.567
																									1.23	-34.1425	5.01467																2.13	2.003	3.445	3.723
																									1.232	-34.2308	5.00549																2.133	2.021	3.489	3.609
																									1.234	-34.3175	4.99634																2.137	2.04	3.533	3.496
																									1.236	-34.4017	4.98726																2.14	2.059	3.577	3.382
																									1.238	-34.4845	4.97836																2.143	2.045	3.617	3.514
																									1.239	-34.5658	4.96952																2.146	2.028	3.657	3.667
																									1.241	-34.6459	4.96089																2.149	2.011	3.697	3.82
																									1.243	-34.7249	4.95248																2.153	2.015	3.741	3.788
																									1.245	-34.8009	4.94413																2.156	2.023	3.787	3.71
																									1.247	-34.8762	4.93579																2.159	2.031	3.833	3.631
																									1.249	-34.9513	4.92748																2.162	2.035	3.907	3.617
																									1.25	-35.0243	4.9192																2.165	2.036	3.996	3.636
																									1.252	-35.0963	4.91119																2.169	2.037	4.084	3.655
																									1.254	-35.1694	4.90329																2.172	2.026	4.15	3.727
																									1.256	-35.2413	4.89553																2.175	2.005	4.198	3.844
																									1.258	-35.3094	4.88782																2.178	1.983	4.245	3.962
																									1.26	-35.3777	4.88015																2.181	1.96	4.257	4.054
																									1.262	-35.444	4.87259																2.185	1.932	4.218	4.112
																									1.263	-35.5084	4.86519																2.188	1.904	4.179	4.17
																									1.265	-35.5723	4.8577																2.191	1.897	4.129	4.197
																									1.267	-35.6362	4.85035																2.194	1.937	4.051	4.149
																									1.269	-35.7016	4.84313																2.197	1.977	3.972	4.102
																									1.271	-35.7653	4.83592																2.201	2.002	3.865	4.06
																									1.273	-35.8267	4.82885																2.204	1.945	3.612	4.047
																									1.274	-35.8875	4.82184																2.207	1.888	3.358	4.034
																									1.276	-35.9494	4.81481																2.21	1.834	3.105	4.02
																									1.278	-36.0097	4.80785																2.213	1.833	2.877	3.996
																									1.28	-36.0693	4.80095																2.217	1.831	2.649	3.972
																									1.282	-36.1243	4.79412																2.22	1.83	2.421	3.948
																									1.284	-36.1777	4.78743																2.223	1.826	2.21	3.772
																									1.286	-36.2317	4.78086																2.226	1.822	2.001	3.58
																									1.287	-36.2872	4.77438																2.229	1.818	1.792	3.389
																									1.289	-36.345	4.7679																2.233	1.751	1.661	3.504
																									1.291	-36.3985	4.76144																2.236	1.666	1.552	3.703
																									1.293	-36.4499	4.75513																2.239	1.582	1.443	3.902
																									1.295	-36.5003	4.74902																2.242	1.57	1.317	3.707
																									1.297	-36.5508	4.74293																2.245	1.596	1.181	3.308
																									1.299	-36.6019	4.73697																2.249	1.622	1.045	2.91
																									1.3	-36.6525	4.73116																2.252	1.625	0.999	2.654
																									1.302	-36.6997	4.72543																2.255	1.608	1.03	2.524
																									1.304	-36.747	4.71969																2.258	1.59	1.061	2.393
																									1.306	-36.7925	4.71396																2.261	1.559	0.989	2.322
																									1.308	-36.837	4.70833																2.264	1.508	0.767	2.336
																									1.31	-36.8822	4.70276																2.268	1.456	0.546	2.35
																									1.311	-36.9288	4.69726																2.271	1.416	0.384	2.307
																									1.313	-36.9714	4.6918																2.274	1.407	0.375	2.119
																									1.315	-37.0148	4.68642																2.277	1.398	0.367	1.931
																									1.317	-37.0568	4.68124																2.28	1.396	0.357	1.757
																									1.319	-37.0982	4.67605																2.284	1.432	0.339	1.656
																									1.321	-37.1402	4.67098																2.287	1.468	0.32	1.555
																									1.323	-37.1823	4.66602																2.29	1.502	0.302	1.453
																									1.324	-37.2183	4.6612																2.293	1.442	0.304	1.319
																									1.326	-37.2557	4.65656																2.296	1.382	0.307	1.185
																									1.328	-37.2938	4.65192																2.3	1.322	0.309	1.051
																									1.33	-37.3312	4.64736																2.303	1.359	0.329	0.92
																									1.332	-37.3654	4.64281																2.306	1.407	0.351	0.789
																									1.334	-37.4009	4.63829																2.309	1.454	0.373	0.659
																									1.335	-37.4367	4.63387																2.312	1.443	0.345	0.77
																									1.337	-37.472	4.62948																2.316	1.414	0.303	0.953
																									1.339	-37.5066	4.62512																2.319	1.385	0.261	1.135
																									1.341	-37.5411	4.6207																2.322	1.372	0.239	1.181
																									1.343	-37.5751	4.61623																2.325	1.368	0.228	1.15
																									1.345	-37.6069	4.61174																2.328	1.363	0.216	1.12
																									1.347	-37.6401	4.60714																2.332	1.385	0.217	1.062
																									1.348	-37.6751	4.60263																2.335	1.431	0.229	0.978
																									1.35	-37.7092	4.59815																2.338	1.476	0.24	0.894
																									1.352	-37.7427	4.59372																2.341	1.476	0.271	0.859
																									1.354	-37.7747	4.58935																2.344	1.406	0.333	0.901
																									1.356	-37.8066	4.58501																2.348	1.336	0.394	0.942
																									1.358	-37.838	4.58083																2.351	1.291	0.427	0.984
																									1.359	-37.8691	4.57664																2.354	1.317	0.38	1.027
																									1.361	-37.9	4.57261																2.357	1.343	0.333	1.07
																									1.363	-37.9292	4.56866																2.36	1.363	0.288	1.098
																									1.365	-37.9593	4.56477																2.364	1.352	0.252	1.037
																									1.367	-37.987	4.56099																2.367	1.341	0.216	0.976
																									1.369	-38.0148	4.55729																2.37	1.33	0.182	0.916
																									1.371	-38.0431	4.55368																2.373	1.336	0.223	0.918
																									1.372	-38.0708	4.55015																2.376	1.343	0.264	0.921
																									1.374	-38.0961	4.54669																2.38	1.349	0.305	0.923
																									1.376	-38.1222	4.54332																2.383	1.345	0.295	0.905
																									1.378	-38.1453	4.54006																2.386	1.339	0.278	0.886
																									1.38	-38.17	4.53685																2.389	1.333	0.261	0.866
																									1.382	-38.1952	4.53365																2.392	1.344	0.229	0.889
																									1.383	-38.2193	4.53046																2.396	1.359	0.192	0.925
																									1.385	-38.2443	4.52734																2.399	1.374	0.155	0.961
																									1.387	-38.2677	4.52424																2.402	1.376	0.145	1.052
																									1.389	-38.2897	4.52115																2.405	1.37	0.153	1.174
																									1.391	-38.3109	4.51812																2.408	1.363	0.16	1.297
																									1.393	-38.3332	4.51512																2.412	1.356	0.16	1.29
																									1.395	-38.3568	4.51212																2.415	1.348	0.154	1.157
																									1.396	-38.379	4.50916																2.418	1.341	0.149	1.025
																									1.398	-38.4003	4.50622																2.421	1.325	0.145	0.9
																									1.4	-38.4244	4.50328																2.424	1.295	0.144	0.787
																									1.402	-38.4471	4.50036																2.428	1.266	0.143	0.675
																									1.404	-38.4681	4.49745																2.431	1.248	0.128	0.621
																									1.406	-38.4886	4.49459																2.434	1.262	0.069	0.739
																									1.407	-38.5107	4.49176																2.437	1.276	0.01	0.857
																									1.409	-38.5297	4.48898																2.44	1.288	-0.031	0.951
																									1.411	-38.5507	4.48624																2.444	1.281	0.054	0.88
																									1.413	-38.5716	4.48348																2.447	1.273	0.139	0.809
																									1.415	-38.5916	4.48084																2.45	1.266	0.224	0.738
																									1.417	-38.6112	4.4782																2.453	1.23	0.145	0.767
																									1.419	-38.6317	4.47562																2.456	1.195	0.065	0.796
																									1.42	-38.6525	4.47306																2.46	1.159	-0.014	0.824
																									1.422	-38.6726	4.4705																2.463	1.191	0.004	0.814
																									1.424	-38.6923	4.46801																2.466	1.231	0.036	0.797
																									1.426	-38.7109	4.46557																2.469	1.272	0.068	0.781
																									1.428	-38.7276	4.46323																2.472	1.265	0.073	0.783
																									1.43	-38.7445	4.46092																2.476	1.241	0.069	0.791
																									1.431	-38.7617	4.45863																2.479	1.218	0.065	0.799
																									1.433	-38.779	4.45639																2.482	1.204	0.116	0.797
																									1.435	-38.7958	4.45414																2.485	1.197	0.2	0.79
																									1.437	-38.8121	4.452																2.488	1.19	0.284	0.782
																									1.439	-38.8279	4.44983																2.492	1.202	0.293	0.764
																									1.441	-38.8426	4.44768																2.495	1.235	0.226	0.737
																									1.443	-38.8573	4.44561																2.498	1.267	0.158	0.709
																									1.444	-38.872	4.44353																2.501	1.271	0.127	0.682
																									1.446	-38.8877	4.44156																2.504	1.224	0.161	0.654
																									1.448	-38.9043	4.43956																2.508	1.177	0.195	0.626
																									1.45	-38.9185	4.43759																2.511	1.146	0.196	0.597
																									1.452	-38.9319	4.43568																2.514	1.164	0.096	0.562
																									1.454	-38.947	4.43383																2.517	1.182	-0.005	0.528
																									1.456	-38.9623	4.43204																2.52	1.197	-0.081	0.502
																									1.457	-38.9767	4.43033																2.524	1.188	0.025	0.535
																									1.459	-38.9902	4.42861																2.527	1.179	0.13	0.568
																									1.461	-39.0037	4.42691																2.53	1.17	0.236	0.602
																									1.463	-39.0184	4.4252																2.533	1.164	0.158	0.55
																									1.465	-39.0331	4.42344																2.536	1.159	0.079	0.497
																									1.467	-39.0466	4.42175																2.54	1.153	0	0.444
																									1.468	-39.0595	4.42014																2.543	1.175	-0.019	0.455
																									1.47	-39.0732	4.41854																2.546	1.203	-0.028	0.477
																									1.472	-39.0856	4.41697																2.549	1.23	-0.038	0.498
																									1.474	-39.0983	4.41543																2.552	1.177	0.013	0.534
																									1.476	-39.1087	4.41396																2.556	1.096	0.086	0.576
																									1.478	-39.1205	4.41251																2.559	1.016	0.159	0.617
																									1.48	-39.1332	4.41098																2.562	1.003	0.173	0.581
																									1.481	-39.1423	4.40945																2.565	1.033	0.149	0.497
																									1.483	-39.1515	4.40793																2.568	1.063	0.125	0.413
																									1.485	-39.1616	4.40642																2.572	1.097	0.113	0.454
																									1.487	-39.1733	4.40491																2.575	1.135	0.112	0.63
																									1.489	-39.1849	4.40346																2.578	1.172	0.111	0.805
																									1.491	-39.1951	4.40206																2.581	1.189	0.073	0.871
																									1.492	-39.2051	4.40064																2.584	1.17	-0.031	0.74
																									1.494	-39.2126	4.39924																2.588	1.151	-0.134	0.609
																									1.496	-39.2219	4.39792																2.591	1.137	-0.202	0.522
																									1.498	-39.2317	4.39669																2.594	1.143	-0.15	0.58
																									1.5	-39.2417	4.3955																2.597	1.149	-0.098	0.639
																									1.502	-39.2518	4.39429																2.6	1.15	-0.054	0.685
																									1.504	-39.2608	4.39309																2.604	1.111	-0.075	0.62
																									1.505	-39.2707	4.3919																2.607	1.073	-0.096	0.554
																									1.507	-39.2802	4.39073																2.61	1.034	-0.118	0.488
																									1.509	-39.2903	4.38951																2.613	1.052	-0.126	0.488
																									1.511	-39.301	4.38833																2.616	1.071	-0.134	0.488
																									1.513	-39.3114	4.3872																2.62	1.09	-0.142	0.489
																									1.515	-39.3178	4.38611																2.623	1.084	-0.108	0.511
																									1.516	-39.3276	4.38506																2.626	1.073	-0.068	0.536
																									1.518	-39.3374	4.384																2.629	1.062	-0.027	0.561
																									1.52	-39.346	4.38283																2.632	1.059	0.001	0.55
																									1.522	-39.3537	4.3817																2.636	1.06	0.024	0.526
																									1.524	-39.3626	4.38063																2.639	1.06	0.047	0.501
																									1.526	-39.3697	4.37964																2.642	1.066	0.024	0.495
																									1.528	-39.3787	4.37871																2.645	1.076	-0.03	0.503
																									1.529	-39.3865	4.37779																2.648	1.087	-0.084	0.51
																									1.531	-39.3932	4.37681																2.652	1.081	-0.073	0.505
																									1.533	-39.3998	4.3758																2.655	1.059	0.01	0.486
																									1.535	-39.4068	4.37482																2.658	1.036	0.094	0.467
																									1.537	-39.4134	4.37387																2.661	1.021	0.129	0.42
																									1.539	-39.4202	4.37293																2.664	1.019	0.073	0.322
																									1.54	-39.4267	4.37207																2.668	1.018	0.016	0.223
																									1.542	-39.4328	4.37117																2.671	1.017	-0.036	0.153
																									1.544	-39.4388	4.37029																2.674	1.016	-0.072	0.184
																									1.546	-39.4458	4.3694																2.677	1.016	-0.107	0.216
																									1.548	-39.4519	4.36849																2.68	1.016	-0.14	0.246
																									1.55	-39.4555	4.36762																2.683	1.025	-0.138	0.267
																									1.552	-39.4603	4.36679																2.687	1.034	-0.136	0.287
																									1.553	-39.4664	4.36602																2.69	1.043	-0.134	0.308
																									1.555	-39.4721	4.36526																2.693	1.043	-0.127	0.394
																									1.557	-39.4779	4.36454																2.696	1.044	-0.12	0.481
																									1.559	-39.4833	4.36383																2.699	1.044	-0.112	0.569
																									1.561	-39.49	4.36305																2.703	1.055	-0.062	0.523
																									1.563	-39.4959	4.36228																2.706	1.068	-0.003	0.452
																									1.564	-39.501	4.36148																2.709	1.08	0.055	0.381
																									1.566	-39.5066	4.36076																2.712	1.059	0.053	0.338
																									1.568	-39.5116	4.3601																2.715	1.025	0.027	0.305
																									1.57	-39.5161	4.35945																2.719	0.99	0.001	0.273
																									1.572	-39.5209	4.3588																2.722	0.973	-0.071	0.23
																									1.574	-39.5241	4.35826																2.725	0.969	-0.174	0.179
																									1.576	-39.5273	4.35765																2.728	0.964	-0.278	0.129
																									1.577	-39.5344	4.35708																2.731	0.951	-0.297	0.111
																									1.579	-39.5385	4.35652																2.735	0.926	-0.218	0.13
																									1.581	-39.5429	4.35598																2.738	0.901	-0.138	0.15
																									1.583	-39.5471	4.35551																2.741	0.912	-0.098	0.218
																									1.585	-39.5508	4.35507																2.744	0.994	-0.136	0.383
																									1.587	-39.5542	4.35464																2.747	1.076	-0.174	0.548
																									1.588	-39.5578	4.35419																2.751	1.135	-0.203	0.625
																									1.59	-39.5601	4.35372																2.754	1.109	-0.198	0.362
																									1.592	-39.5641	4.35326																2.757	1.082	-0.193	0.1
																									1.594	-39.5674	4.35286																2.76	1.055	-0.183	-0.134
																									1.596	-39.571	4.35248																2.763	1.024	-0.11	-0.037
																									1.598	-39.5743	4.35215																2.767	0.993	-0.037	0.06
																									1.6	-39.5754	4.35187																2.77	0.962	0.036	0.157
																									1.601	-39.5773	4.35157																2.773	0.982	-0.032	0.143
																									1.603	-39.5798	4.35123																2.776	1.005	-0.106	0.123
																									1.605	-39.581	4.35089																2.779	1.027	-0.18	0.102
																									1.607	-39.5816	4.35051																2.783	1.014	-0.173	0.052
																									1.609	-39.5829	4.35018																2.786	0.992	-0.15	-0.004
																									1.611	-39.5859	4.34989																2.789	0.971	-0.126	-0.06
																									1.613	-39.5883	4.34961																2.792	0.96	-0.134	-0.061
																									1.614	-39.5914	4.34932																2.795	0.952	-0.154	-0.038
																									1.616	-39.5947	4.34907																2.799	0.945	-0.175	-0.015
																									1.618	-39.5974	4.3488																2.802	0.948	-0.21	0.012
																									1.62	-39.5979	4.34857																2.805	0.959	-0.255	0.04
																									1.622	-39.5985	4.34839																2.808	0.97	-0.301	0.069
																									1.624	-39.599	4.34821																2.811	0.981	-0.315	0.06
																									1.625	-39.5999	4.34797																2.815	0.991	-0.29	0.004
																									1.627	-39.6024	4.34772																2.818	1.001	-0.266	-0.052
																									1.629	-39.6077	4.34747																2.821	1.012	-0.254	-0.061
																									1.631	-39.6104	4.34719																2.824	1.026	-0.269	0.031
																									1.633	-39.611	4.34689																2.827	1.04	-0.284	0.122
																									1.635	-39.6122	4.34662																2.831	1.046	-0.27	0.195
																									1.637	-39.6159	4.34638																2.834	1.018	-0.135	0.191
																									1.638	-39.6169	4.34616																2.837	0.99	-0.001	0.188
																									1.64	-39.6162	4.346																2.84	0.965	0.12	0.182
																									1.642	-39.6158	4.34588																2.843	0.98	0.046	0.145
																									1.644	-39.6151	4.34576																2.847	0.996	-0.027	0.108
																									1.646	-39.6148	4.34559																2.85	1.011	-0.101	0.071
																									1.648	-39.6156	4.34548																2.853	0.984	-0.122	0.122
																									1.649	-39.6164	4.34538																2.856	0.954	-0.14	0.178
																									1.651	-39.6167	4.34528																2.859	0.924	-0.158	0.235
																									1.653	-39.6165	4.34519																2.863	0.941	-0.158	0.153
																									1.655	-39.6166	4.34509																2.866	0.968	-0.153	0.04
																									1.657	-39.6177	4.34503																2.869	0.996	-0.149	-0.073
																									1.659	-39.6198	4.34496																2.872	0.984	-0.09	0.045
																									1.661	-39.6226	4.34488																2.875	0.954	-0.007	0.268
																									1.662	-39.6237	4.34479																2.879	0.923	0.077	0.491
																									1.664	-39.6233	4.3447																2.882	0.917	0.069	0.435
																									1.666	-39.6235	4.34458																2.885	0.93	-0.012	0.161
																									1.668	-39.6247	4.34452																2.888	0.944	-0.093	-0.112
																									1.67	-39.6255	4.34444																2.891	0.958	-0.159	-0.18
																									1.672	-39.6252	4.3444																2.895	0.974	-0.206	0.018
																									1.673	-39.6245	4.34439																2.898	0.991	-0.253	0.217
																									1.675	-39.6246	4.34437																2.901	0.997	-0.273	0.342
																									1.677	-39.6249	4.34436																2.904	0.981	-0.233	0.3
																									1.679	-39.625	4.34431																2.907	0.965	-0.192	0.258
																									1.681	-39.6252	4.34426																2.911	0.95	-0.166	0.211
																									1.683	-39.6249	4.34421																2.914	0.94	-0.205	0.146
																									1.685	-39.6258	4.34411																2.917	0.93	-0.245	0.08
																									1.686	-39.6248	4.34391																2.92	0.921	-0.282	0.015
																									1.688	-39.6231	4.34376																2.923	0.929	-0.279	-0.034
																									1.69	-39.6225	4.34366																2.927	0.937	-0.277	-0.083
																									1.692	-39.6236	4.34356																2.93	0.945	-0.274	-0.132
																									1.694	-39.6243	4.34348																2.933	0.93	-0.281	-0.014
																									1.696	-39.6258	4.34346																2.936	0.913	-0.288	0.118
																									1.697	-39.627	4.34336																2.939	0.895	-0.295	0.249
																									1.699	-39.6287	4.34329																2.943	0.902	-0.26	0.246
																									1.701	-39.6317	4.34324																2.946	0.914	-0.215	0.209
																									1.703	-39.6333	4.34319																2.949	0.926	-0.171	0.173
																									1.705	-39.633	4.34315																2.952	0.933	-0.167	0.22
																									1.707	-39.6345	4.34306																2.955	0.939	-0.183	0.308
																									1.709	-39.6357	4.34301																2.959	0.944	-0.199	0.396
																									1.71	-39.6353	4.34289																2.962	0.953	-0.232	0.382
																									1.712	-39.6362	4.34277																2.965	0.964	-0.28	0.285
																									1.714	-39.6357	4.34269																2.968	0.976	-0.327	0.188
																									1.716	-39.6367	4.34265																2.971	0.983	-0.349	0.122
																									1.718	-39.6382	4.34262																2.975	0.983	-0.335	0.1
																									1.72	-39.6397	4.34254																2.978	0.984	-0.32	0.077
																									1.721	-39.6415	4.34252																2.981	0.973	-0.321	0.012
																									1.723	-39.6443	4.34253																2.984	0.938	-0.359	-0.153
																									1.725	-39.6459	4.34253																2.987	0.902	-0.397	-0.319
																									1.727	-39.6445	4.34252																2.991	0.878	-0.432	-0.437
																									1.729	-39.6433	4.34252																2.994	0.911	-0.449	-0.327
																									1.731	-39.6442	4.3425																2.997	0.943	-0.466	-0.217
																									1.733	-39.6458	4.34244																3	0.975	-0.483	-0.106
																									1.734	-39.6489	4.34238																3.003	0.949	-0.396	-0.208
																									1.736	-39.6504	4.34237																3.007	0.949	-0.396	-0.208
																									1.738	-39.6522	4.34241																3.01	0.949	-0.396	-0.208
																									1.74	-39.6541	4.34241
																									1.742	-39.6554	4.34245
																									1.744	-39.6559	4.34253
																									1.745	-39.6568	4.34261
																									1.747	-39.6594	4.34267
																									1.749	-39.6615	4.34271
																									1.751	-39.6627	4.34268
																									1.753	-39.6653	4.34266
																									1.755	-39.6699	4.34265
																									1.757	-39.6742	4.34268
																									1.758	-39.6775	4.34275
																									1.76	-39.6796	4.34273
																									1.762	-39.6808	4.34269
																									1.764	-39.6824	4.34271
																									1.766	-39.6842	4.34278
																									1.768	-39.6866	4.34286
																									1.77	-39.6899	4.34288
																									1.771	-39.6938	4.3429
																									1.773	-39.6969	4.34292
																									1.775	-39.6996	4.34294
																									1.777	-39.7012	4.34295
																									1.779	-39.7022	4.34292
																									1.781	-39.7032	4.34299
																									1.782	-39.704	4.34301
																									1.784	-39.7033	4.34305
																									1.786	-39.7024	4.3431
																									1.788	-39.705	4.34314
																									1.79	-39.7085	4.34315
																									1.792	-39.7109	4.34322
																									1.794	-39.712	4.34319
																									1.795	-39.7156	4.34316
																									1.797	-39.718	4.34315
																									1.799	-39.7208	4.34317
																									1.801	-39.723	4.34322
																									1.803	-39.7244	4.34329
																									1.805	-39.7258	4.34335
																									1.806	-39.7298	4.34337
																									1.808	-39.7328	4.34336
																									1.81	-39.7359	4.34335
																									1.812	-39.7396	4.34337
																									1.814	-39.7437	4.3434
																									1.816	-39.7474	4.34342
																									1.818	-39.7492	4.34345
																									1.819	-39.7521	4.34349
																									1.821	-39.7568	4.34351
																									1.823	-39.7608	4.3435
																									1.825	-39.7631	4.34349
																									1.827	-39.7644	4.34349
																									1.829	-39.7663	4.34354
																									1.83	-39.7713	4.34359
																									1.832	-39.7751	4.34359
																									1.834	-39.7775	4.34362
																									1.836	-39.7795	4.34362
																									1.838	-39.7826	4.34364
																									1.84	-39.7878	4.34368
																									1.842	-39.7912	4.34376
																									1.843	-39.7953	4.3439
																									1.845	-39.7993	4.344
																									1.847	-39.8016	4.34402
																									1.849	-39.8062	4.344
																									1.851	-39.8088	4.34397
																									1.853	-39.8127	4.34394
																									1.854	-39.8168	4.34397
																									1.856	-39.8207	4.34397
																									1.858	-39.825	4.34398
																									1.86	-39.8302	4.34399
																									1.862	-39.835	4.34401
																									1.864	-39.8383	4.34409
																									1.866	-39.8415	4.34415
																									1.867	-39.8451	4.3442
																									1.869	-39.8475	4.34424
																									1.871	-39.8501	4.34431
																									1.873	-39.854	4.34441
																									1.875	-39.8573	4.34449
																									1.877	-39.86	4.34453
																									1.878	-39.863	4.34456
																									1.88	-39.8653	4.34459
																									1.882	-39.8683	4.34462
																									1.884	-39.8713	4.34465
																									1.886	-39.8727	4.34463
																									1.888	-39.8724	4.34463
																									1.89	-39.8722	4.34464
																									1.891	-39.8736	4.34464
																									1.893	-39.8764	4.34464
																									1.895	-39.8783	4.34465
																									1.897	-39.8799	4.34467
																									1.899	-39.8824	4.34473
																									1.901	-39.8868	4.34481
																									1.902	-39.8884	4.3449
																									1.904	-39.8907	4.34496
																									1.906	-39.8947	4.3451
																									1.908	-39.8988	4.34518
																									1.91	-39.9022	4.34521
																									1.912	-39.9046	4.34523
																									1.914	-39.9075	4.34522
																									1.915	-39.9121	4.34518
																									1.917	-39.9193	4.34514
																									1.919	-39.9246	4.34512
																									1.921	-39.9291	4.3451
																									1.923	-39.9321	4.34507
																									1.925	-39.9348	4.34508
																									1.927	-39.9402	4.34507
																									1.928	-39.9434	4.34509
																									1.93	-39.9475	4.34516
																									1.932	-39.9489	4.34518
																									1.934	-39.9488	4.34522
																									1.936	-39.9493	4.34522
																									1.938	-39.9516	4.34523
																									1.939	-39.9511	4.34528
																									1.941	-39.9513	4.34535
																									1.943	-39.9528	4.3455
																									1.945	-39.9534	4.34557
																									1.947	-39.952	4.34568
																									1.949	-39.9502	4.3458
																									1.951	-39.954	4.34588
																									1.952	-39.9552	4.34591
																									1.954	-39.9545	4.34593
																									1.956	-39.9535	4.34589
																									1.958	-39.9538	4.34592
																									1.96	-39.9548	4.34595
																									1.962	-39.9564	4.34596
																									1.963	-39.9583	4.34597
																									1.965	-39.9596	4.34602
																									1.967	-39.9607	4.34604
																									1.969	-39.9638	4.34603
																									1.971	-39.9662	4.346
																									1.973	-39.9673	4.34598
																									1.975	-39.9683	4.3459
																									1.976	-39.9693	4.34592
																									1.978	-39.9698	4.34593
																									1.98	-39.9692	4.34591
																									1.982	-39.9704	4.34585
																									1.984	-39.9723	4.34579
																									1.986	-39.9742	4.34579
																									1.987	-39.9755	4.34576
																									1.989	-39.9772	4.34572
																									1.991	-39.98	4.34568
																									1.993	-39.9822	4.34565
																									1.995	-39.9833	4.34559
																									1.997	-39.984	4.34549
																									1.999	-39.9848	4.3454
																									2	-39.9866	4.34529
																									2.002	-39.9885	4.34517
																									2.004	-39.9905	4.34504
																									2.006	-39.9915	4.3449
																									2.008	-39.9916	4.34477
																									2.01	-39.9934	4.3447
																									2.011	-39.997	4.34464
																									2.013	-39.9968	4.34457
																									2.015	-39.9971	4.34458
																									2.017	-39.9973	4.34456
																									2.019	-39.9954	4.34451
																									2.021	-39.9923	4.34442
																									2.023	-39.9933	4.34432
																									2.024	-39.9924	4.34428
																									2.026	-39.9909	4.34421
																									2.028	-39.9903	4.34416
																									2.03	-39.9904	4.34407
																									2.032	-39.9903	4.34398
																									2.034	-39.9897	4.3439
																									2.035	-39.9898	4.34384
																									2.037	-39.9894	4.34372
																									2.039	-39.9879	4.34363
																									2.041	-39.9901	4.34361
																									2.043	-39.988	4.34363
																									2.045	-39.987	4.34365
																									2.047	-39.9874	4.34364
																									2.048	-39.9888	4.34362
																									2.05	-39.9912	4.34359
																									2.052	-39.9927	4.34355
																									2.054	-39.9943	4.34352
																									2.056	-39.9952	4.34352
																									2.058	-39.9952	4.34346
																									2.06	-39.9948	4.34334
																									2.061	-39.9952	4.34325
																									2.063	-39.9982	4.34319
																									2.065	-39.9984	4.34313
																									2.067	-39.9978	4.34306
																									2.069	-39.9969	4.34304
																									2.071	-39.9952	4.34304
																									2.072	-39.9969	4.34302
																									2.074	-39.9948	4.34296
																									2.076	-39.9946	4.34292
																									2.078	-39.9954	4.34292
																									2.08	-39.9956	4.34288
																									2.082	-39.9962	4.34284
																									2.084	-39.9958	4.34279
																									2.085	-39.9964	4.34272
																									2.087	-39.9978	4.34269
																									2.089	-39.9984	4.34268
																									2.091	-39.9964	4.3427
																									2.093	-39.9967	4.34272
																									2.095	-39.9982	4.34274
																									2.096	-39.997	4.34281
																									2.098	-39.9974	4.34294
																									2.1	-40.0002	4.34307
																									2.102	-40.0007	4.34314
																									2.104	-40.0039	4.34322
																									2.106	-40.0043	4.3433
																									2.108	-40.0032	4.34335
																									2.109	-40.0026	4.34336
																									2.111	-40.0036	4.34341
																									2.113	-40.0035	4.34346
																									2.115	-40.0011	4.34351
																									2.117	-40.001	4.34358
																									2.119	-40.0018	4.3436
																									2.12	-40.0022	4.34352
																									2.122	-40.0021	4.3435
																									2.124	-40.0034	4.34344
																									2.126	-40.0059	4.34335
																									2.128	-40.0068	4.34332
																									2.13	-40.0062	4.34331
																									2.132	-40.0048	4.34327
																									2.133	-40.0039	4.34327
																									2.135	-40.0042	4.34326
																									2.137	-40.0044	4.34323
																									2.139	-40.0039	4.34325
																									2.141	-40.0038	4.34322
																									2.143	-40.0039	4.34325
																									2.144	-40.002	4.34328
																									2.146	-40.0012	4.34331
																									2.148	-40	4.34336
																									2.15	-40.001	4.34341
																									2.152	-40.0014	4.34342
																									2.154	-39.9996	4.3435
																									2.156	-39.9995	4.34356
																									2.157	-39.9973	4.34361
																									2.159	-39.9964	4.34366
																									2.161	-39.9947	4.34375
																									2.163	-39.9928	4.3437
																									2.165	-39.9919	4.34364
																									2.167	-39.9905	4.34361
																									2.168	-39.9903	4.34358
																									2.17	-39.9895	4.3435
																									2.172	-39.9888	4.34338
																									2.174	-39.9886	4.34341
																									2.176	-39.9891	4.34337
																									2.178	-39.989	4.34335
																									2.18	-39.9863	4.34336
																									2.181	-39.9836	4.34337
																									2.183	-39.9819	4.34332
																									2.185	-39.982	4.34327
																									2.187	-39.9838	4.34322
																									2.189	-39.983	4.34321
																									2.191	-39.9813	4.34328
																									2.192	-39.9794	4.34338
																									2.194	-39.9758	4.34346
																									2.196	-39.9742	4.34349
																									2.198	-39.973	4.34343
																									2.2	-39.9724	4.3434
																									2.202	-39.9721	4.34332
																									2.204	-39.9701	4.34324
																									2.205	-39.9683	4.34316
																									2.207	-39.9677	4.34311
																									2.209	-39.9677	4.34312
																									2.211	-39.9677	4.34314
																									2.213	-39.967	4.34315
																									2.215	-39.9638	4.34314
																									2.217	-39.962	4.34314
																									2.218	-39.9612	4.34314
																									2.22	-39.9613	4.34315
																									2.222	-39.9613	4.34317
																									2.224	-39.9596	4.34322
																									2.226	-39.9571	4.34328
																									2.228	-39.9554	4.34333
																									2.229	-39.9544	4.3434
																									2.231	-39.9532	4.34347
																									2.233	-39.9516	4.34352
																									2.235	-39.9506	4.34354
																									2.237	-39.9477	4.34355
																									2.239	-39.9447	4.34356
																									2.241	-39.9437	4.34356
																									2.242	-39.9452	4.34357
																									2.244	-39.9473	4.3436
																									2.246	-39.9449	4.34359
																									2.248	-39.9436	4.34356
																									2.25	-39.9419	4.34356
																									2.252	-39.941	4.34356
																									2.253	-39.9413	4.34351
																									2.255	-39.9418	4.34345
																									2.257	-39.9429	4.34341
																									2.259	-39.9434	4.34337
																									2.261	-39.9423	4.34333
																									2.263	-39.9413	4.34334
																									2.265	-39.9419	4.34326
																									2.266	-39.9438	4.34317
																									2.268	-39.9425	4.34311
																									2.27	-39.9404	4.3431
																									2.272	-39.9392	4.3431
																									2.274	-39.9391	4.34312
																									2.276	-39.9399	4.3431
																									2.277	-39.9419	4.34307
																									2.279	-39.9448	4.34305
																									2.281	-39.9466	4.343
																									2.283	-39.9461	4.34299
																									2.285	-39.9445	4.34302
																									2.287	-39.9475	4.34303
																									2.289	-39.9478	4.34305
																									2.29	-39.9492	4.34305
																									2.292	-39.9508	4.34304
																									2.294	-39.9522	4.34302
																									2.296	-39.9533	4.34301
																									2.298	-39.9553	4.34298
																									2.3	-39.9589	4.34293
																									2.301	-39.9622	4.34289
																									2.303	-39.9641	4.34282
																									2.305	-39.9648	4.34279
																									2.307	-39.9661	4.34275
																									2.309	-39.9682	4.34272
																									2.311	-39.9724	4.34273
																									2.313	-39.9753	4.3428
																									2.314	-39.977	4.34277
																									2.316	-39.9803	4.34277
																									2.318	-39.9835	4.34277
																									2.32	-39.9855	4.34272
																									2.322	-39.9884	4.34265
																									2.324	-39.9923	4.34261
																									2.325	-39.9972	4.34262
																									2.327	-40.0034	4.34266
																									2.329	-40.0054	4.34271
																									2.331	-40.0077	4.34276
																									2.333	-40.0109	4.34269
																									2.335	-40.0143	4.34276
																									2.337	-40.0171	4.34277
																									2.338	-40.019	4.34276
																									2.34	-40.0217	4.34273
																									2.342	-40.0259	4.34267
																									2.344	-40.0296	4.34267
																									2.346	-40.0317	4.34263
																									2.348	-40.0346	4.34257
																									2.349	-40.0409	4.3425
																									2.351	-40.0446	4.34246
																									2.353	-40.0468	4.34246
																									2.355	-40.049	4.34242
																									2.357	-40.0524	4.34237
																									2.359	-40.055	4.3423
																									2.361	-40.0584	4.34221
																									2.362	-40.0617	4.34215
																									2.364	-40.0642	4.34208
																									2.366	-40.0662	4.34207
																									2.368	-40.0699	4.34211
																									2.37	-40.0729	4.34214
																									2.372	-40.0759	4.34212
																									2.374	-40.0789	4.34218
																									2.375	-40.0818	4.34223
																									2.377	-40.0845	4.34226
																									2.379	-40.0853	4.34229
																									2.381	-40.0877	4.34232
																									2.383	-40.0906	4.34235
																									2.385	-40.0933	4.34247
																									2.386	-40.0954	4.34251
																									2.388	-40.0982	4.34257
																									2.39	-40.1012	4.34263
																									2.392	-40.1048	4.34262
																									2.394	-40.1088	4.34259
																									2.396	-40.1121	4.34261
																									2.398	-40.1139	4.34267
																									2.399	-40.1157	4.34275
																									2.401	-40.1166	4.34284
																									2.403	-40.1173	4.3429
																									2.405	-40.1184	4.34296
																									2.407	-40.12	4.34298
																									2.409	-40.1211	4.343
																									2.41	-40.1203	4.34303
																									2.412	-40.1212	4.34308
																									2.414	-40.1218	4.34317
																									2.416	-40.123	4.34317
																									2.418	-40.126	4.34312
																									2.42	-40.1248	4.34308
																									2.422	-40.1244	4.34305
																									2.423	-40.1224	4.34299
																									2.425	-40.1208	4.343
																									2.427	-40.1213	4.34302
																									2.429	-40.1233	4.3431
																									2.431	-40.1237	4.34319
																									2.433	-40.1255	4.34323
																									2.434	-40.127	4.34322
																									2.436	-40.1281	4.34314
																									2.438	-40.1288	4.34315
																									2.44	-40.1288	4.34316
																									2.442	-40.1307	4.34316
																									2.444	-40.1306	4.34314
																									2.446	-40.1297	4.34314
																									2.447	-40.1286	4.34304
																									2.449	-40.1277	4.34304
																									2.451	-40.1316	4.34308
																									2.453	-40.1334	4.3431
																									2.455	-40.1333	4.34309
																									2.457	-40.1327	4.34314
																									2.458	-40.1331	4.34309
																									2.46	-40.1345	4.34302
																									2.462	-40.1325	4.34296
																									2.464	-40.1322	4.34294
																									2.466	-40.1326	4.34295
																									2.468	-40.1331	4.34288
																									2.47	-40.1326	4.34284
																									2.471	-40.1346	4.34283
																									2.473	-40.1347	4.34282
																									2.475	-40.1357	4.34288
																									2.477	-40.1402	4.34293
																									2.479	-40.1403	4.34298
																									2.481	-40.1397	4.34303
																									2.482	-40.1385	4.34305
																									2.484	-40.1384	4.34297
																									2.486	-40.1419	4.34289
																									2.488	-40.1435	4.34283
																									2.49	-40.1453	4.34277
																									2.492	-40.1466	4.34269
																									2.494	-40.1473	4.34262
																									2.495	-40.1475	4.34256
																									2.497	-40.1475	4.34251
																									2.499	-40.1474	4.3425
																									2.501	-40.1471	4.34252
																									2.503	-40.1459	4.34252
																									2.505	-40.1442	4.34254
																									2.506	-40.1422	4.34258
																									2.508	-40.1418	4.34261
																									2.51	-40.1417	4.34264
																									2.512	-40.1409	4.34272
																									2.514	-40.1394	4.34281
																									2.516	-40.1376	4.34285
																									2.518	-40.1361	4.34287
																									2.519	-40.1336	4.34289
																									2.521	-40.1347	4.34294
																									2.523	-40.135	4.34304
																									2.525	-40.1351	4.34314
																									2.527	-40.1355	4.34324
																									2.529	-40.1355	4.34333
																									2.531	-40.135	4.3434
																									2.532	-40.1347	4.34346
																									2.534	-40.1349	4.34358
																									2.536	-40.1354	4.34366
																									2.538	-40.136	4.34372
																									2.54	-40.1365	4.34375
																									2.542	-40.1366	4.34378
																									2.543	-40.137	4.34384
																									2.545	-40.1382	4.34388
																									2.547	-40.1399	4.34392
																									2.549	-40.1415	4.34395
																									2.551	-40.1401	4.34396
																									2.553	-40.1386	4.34396
																									2.555	-40.1393	4.34396
																									2.556	-40.141	4.34404
																									2.558	-40.1416	4.34411
																									2.56	-40.1425	4.34418
																									2.562	-40.1435	4.34425
																									2.564	-40.1447	4.34429
																									2.566	-40.1448	4.34432
																									2.567	-40.1429	4.34431
																									2.569	-40.1399	4.34429
																									2.571	-40.1369	4.34425
																									2.573	-40.1365	4.3442
																									2.575	-40.1372	4.34418
																									2.577	-40.137	4.34419
																									2.579	-40.1351	4.34421
																									2.58	-40.1339	4.34425
																									2.582	-40.1329	4.3443
																									2.584	-40.1329	4.34437
																									2.586	-40.133	4.34438
																									2.588	-40.1332	4.34438
																									2.59	-40.1345	4.34438
																									2.591	-40.1323	4.34436
																									2.593	-40.1323	4.34434
																									2.595	-40.1339	4.34437
																									2.597	-40.1365	4.34434
																									2.599	-40.1396	4.34439
																									2.601	-40.141	4.34442
																									2.603	-40.1397	4.34438
																									2.604	-40.1395	4.3443
																									2.606	-40.1405	4.34424
																									2.608	-40.1425	4.34427
																									2.61	-40.1457	4.34431
																									2.612	-40.1454	4.34438
																									2.614	-40.1439	4.34449
																									2.615	-40.1432	4.34458
																									2.617	-40.1429	4.34461
																									2.619	-40.1418	4.34468
																									2.621	-40.1429	4.34475
																									2.623	-40.1411	4.34479
																									2.625	-40.141	4.34479
																									2.627	-40.1411	4.34485
																									2.628	-40.1406	4.34494
																									2.63	-40.1409	4.34502
																									2.632	-40.141	4.34506
																									2.634	-40.1403	4.34506
																									2.636	-40.1397	4.34499
																									2.638	-40.1384	4.34501
																									2.639	-40.1358	4.34504
																									2.641	-40.1359	4.3451
																									2.643	-40.1363	4.34518
																									2.645	-40.134	4.34523
																									2.647	-40.1312	4.34525
																									2.649	-40.1294	4.3453
																									2.651	-40.1277	4.34535
																									2.652	-40.1243	4.34537
																									2.654	-40.1212	4.34536
																									2.656	-40.1187	4.34534
																									2.658	-40.1169	4.3454
																									2.66	-40.1157	4.34544
																									2.662	-40.1119	4.3455
																									2.663	-40.1097	4.34557
																									2.665	-40.1085	4.34564
																									2.667	-40.108	4.34568
																									2.669	-40.1079	4.34579
																									2.671	-40.1076	4.34588
																									2.673	-40.1055	4.34596
																									2.675	-40.1071	4.34605
																									2.676	-40.1077	4.34613
																									2.678	-40.1075	4.34615
																									2.68	-40.1076	4.3462
																									2.682	-40.1069	4.34624
																									2.684	-40.1052	4.34629
																									2.686	-40.1018	4.34636
																									2.688	-40.0982	4.34643
																									2.689	-40.0955	4.34651
																									2.691	-40.0939	4.34655
																									2.693	-40.0901	4.34656
																									2.695	-40.0875	4.34658
																									2.697	-40.0858	4.34662
																									2.699	-40.0815	4.34668
																									2.7	-40.0762	4.34673
																									2.702	-40.0755	4.34677
																									2.704	-40.0722	4.3468
																									2.706	-40.0672	4.34684
																									2.708	-40.0623	4.34686
																									2.71	-40.0585	4.3469
																									2.712	-40.0566	4.3468
																									2.713	-40.0571	4.34678
																									2.715	-40.0551	4.34678
																									2.717	-40.054	4.34674
																									2.719	-40.0512	4.34671
																									2.721	-40.0478	4.34664
																									2.723	-40.046	4.34666
																									2.724	-40.0445	4.34669
																									2.726	-40.0431	4.34672
																									2.728	-40.0399	4.34676
																									2.73	-40.037	4.3468
																									2.732	-40.0357	4.34682
																									2.734	-40.0356	4.34687
																									2.736	-40.0354	4.34695
																									2.737	-40.0331	4.34702
																									2.739	-40.0301	4.347
																									2.741	-40.0273	4.347
																									2.743	-40.0249	4.34699
																									2.745	-40.022	4.34701
																									2.747	-40.0217	4.34702
																									2.748	-40.0198	4.347
																									2.75	-40.0179	4.34697
																									2.752	-40.0161	4.34696
																									2.754	-40.0137	4.34695
																									2.756	-40.0128	4.34693
																									2.758	-40.0121	4.34692
																									2.76	-40.0104	4.34701
																									2.761	-40.0071	4.34709
																									2.763	-40.0054	4.34717
																									2.765	-40.0022	4.34721
																									2.767	-40.0013	4.34719
																									2.769	-40.0019	4.34705
																									2.771	-40.0008	4.34691
																									2.772	-39.9965	4.34682
																									2.774	-39.995	4.34679
																									2.776	-39.9948	4.34677
																									2.778	-39.995	4.34679
																									2.78	-39.9948	4.34684
																									2.782	-39.9935	4.34686
																									2.784	-39.9923	4.34688
																									2.785	-39.9907	4.34694
																									2.787	-39.9888	4.34701
																									2.789	-39.9868	4.3471
																									2.791	-39.9856	4.34719
																									2.793	-39.9855	4.34733
																									2.795	-39.9844	4.3475
																									2.796	-39.9821	4.34761
																									2.798	-39.9808	4.34774
																									2.8	-39.9815	4.34789
																									2.802	-39.9825	4.34804
																									2.804	-39.9791	4.34818
																									2.806	-39.9772	4.3483
																									2.808	-39.9754	4.34833
																									2.809	-39.9742	4.3484
																									2.811	-39.9746	4.34849
																									2.813	-39.9745	4.34858
																									2.815	-39.9746	4.34866
																									2.817	-39.9764	4.34876
																									2.819	-39.9779	4.34887
																									2.82	-39.9789	4.34897
																									2.822	-39.9817	4.34909
																									2.824	-39.9838	4.34919
																									2.826	-39.9838	4.34928
																									2.828	-39.9846	4.34935
																									2.83	-39.9862	4.34944
																									2.832	-39.988	4.34954
																									2.833	-39.9908	4.34959
																									2.835	-39.9922	4.34961
																									2.837	-39.9946	4.34964
																									2.839	-39.9962	4.34966
																									2.841	-39.996	4.34972
																									2.843	-39.9962	4.34981
																									2.845	-39.9967	4.34996
																									2.846	-39.9985	4.35016
																									2.848	-39.9996	4.35032
																									2.85	-39.9995	4.35049
																									2.852	-39.9996	4.35061
																									2.854	-40.0035	4.35072
																									2.856	-40.0063	4.35085
																									2.857	-40.0099	4.35099
																									2.859	-40.0125	4.35119
																									2.861	-40.0131	4.35135
																									2.863	-40.0153	4.35147
																									2.865	-40.0187	4.35156
																									2.867	-40.022	4.35162
																									2.869	-40.0264	4.3517
																									2.87	-40.0309	4.3518
																									2.872	-40.0334	4.3519
																									2.874	-40.0372	4.35202
																									2.876	-40.0402	4.35215
																									2.878	-40.0427	4.3523
																									2.88	-40.0452	4.35256
																									2.881	-40.0479	4.35277
																									2.883	-40.0485	4.35301
																									2.885	-40.0492	4.35326
																									2.887	-40.0518	4.35349
																									2.889	-40.0533	4.3536
																									2.891	-40.054	4.35372
																									2.893	-40.0581	4.35387
																									2.894	-40.0611	4.35404
																									2.896	-40.0624	4.35422
																									2.898	-40.0634	4.35441
																									2.9	-40.0651	4.35467
																									2.902	-40.0675	4.35489
																									2.904	-40.0693	4.3551
																									2.905	-40.0727	4.3553
																									2.907	-40.0757	4.35549
																									2.909	-40.0782	4.35571
																									2.911	-40.0803	4.35591
																									2.913	-40.0822	4.35607
																									2.915	-40.0837	4.35622
																									2.917	-40.084	4.35635
																									2.918	-40.0853	4.35647
																									2.92	-40.0875	4.35662
																									2.922	-40.0895	4.35683
																									2.924	-40.0935	4.35707
																									2.926	-40.0937	4.35731
																									2.928	-40.0967	4.35755
																									2.929	-40.0991	4.35775
																									2.931	-40.0999	4.35799
																									2.933	-40.1006	4.35826
																									2.935	-40.102	4.35856
																									2.937	-40.1034	4.35886
																									2.939	-40.1048	4.35911
																									2.941	-40.1069	4.35945
																									2.942	-40.1102	4.35976
																									2.944	-40.1138	4.36007
																									2.946	-40.1166	4.36038
																									2.948	-40.1181	4.36068
																									2.95	-40.1183	4.36095
																									2.952	-40.1176	4.36127
																									2.953	-40.1167	4.36157
																									2.955	-40.1193	4.36189
																									2.957	-40.1186	4.36221
																									2.959	-40.1189	4.36251
																									2.961	-40.12	4.36282
																									2.963	-40.1211	4.36313
																									2.965	-40.122	4.36349
																									2.966	-40.1213	4.36387
																									2.968	-40.1223	4.36424
																									2.97	-40.1233	4.36469
																									2.972	-40.1233	4.36507
																									2.974	-40.1227	4.36548
																									2.976	-40.1205	4.36586
																									2.978	-40.1216	4.36622
																									2.979	-40.123	4.3666
																									2.981	-40.1236	4.36695
																									2.983	-40.1231	4.36735
																									2.985	-40.123	4.36783
																									2.987	-40.1235	4.3683
																									2.989	-40.121	4.36873
																									2.99	-40.1193	4.36915
																									2.992	-40.1195	4.36965
																									2.994	-40.1189	4.37016
																									2.996	-40.1153	4.37067
																									2.998	-40.1122	4.37116
																									3	-40.1107	4.37163
																									3.002	-40.1102	4.3721
																									3.003	-40.1098	4.37259
																									3.005	-40.1082	4.37312
																									3.007	-40.1058	4.37368
																									3.009	-40.1029	4.37424
																									3.011	-40.1014	4.37485
																									3.013	-40.1004	4.37542
																									3.014	-40.0975	4.37601
																									3.016	-40.0969	4.37661
																									3.018	-40.0963	4.37719
																									3.02	-40.0947	4.37776
																									3.022	-40.0922	4.37845
																									3.024	-40.0895	4.37914
																									3.026	-40.0885	4.37985
																									3.027	-40.0865	4.38056
																									3.029	-40.0829	4.38127
																									3.031	-40.079	4.382
																									3.033	-40.0749	4.38271
																									3.035	-40.0703	4.38343
																									3.037	-40.0675	4.38413
																									3.038	-40.0637	4.3848
																									3.04	-40.0589	4.38556
																									3.042	-40.0534	4.38634
																									3.044	-40.0485	4.38711
																									3.046	-40.0446	4.38787
																									3.048	-40.04	4.38867
																									3.05	-40.0355	4.38949
																									3.051	-40.0328	4.39034
																									3.053	-40.0307	4.39121
																									3.055	-40.0265	4.39207
																									3.057	-40.0222	4.39291
																									3.059	-40.0185	4.39381
																									3.061	-40.0151	4.39474
																									3.062	-40.01	4.39571
																									3.064	-40.0081	4.39671
																									3.066	-40.0065	4.39766
																									3.068	-40.0043	4.39886
																									3.07	-40.0023	4.40006
																									3.072	-40.0013	4.40125
																									3.074	-39.9971	4.40247
																									3.075	-39.9942	4.40372
																									3.077	-39.9906	4.40494
																									3.079	-39.9862	4.40626
																									3.081	-39.9837	4.4076
																									3.083	-39.9798	4.4089
																									3.085	-39.9754	4.4102
																									3.086	-39.9721	4.41152
																									3.088	-39.9696	4.41282
																									3.09	-39.9668	4.41427
																									3.092	-39.9616	4.41571
																									3.094	-39.9564	4.41714
																									3.096	-39.9518	4.41863
																									3.098	-39.948	4.42014
																									3.099	-39.9445	4.42164
																									3.101	-39.9404	4.42313
																									3.103	-39.9361	4.42461
																									3.105	-39.9325	4.42613
																									3.107	-39.9288	4.42771
																									3.109	-39.9246	4.42935
																									3.11	-39.9197	4.43106
																									3.112	-39.9133	4.43273
																									3.114	-39.9078	4.43438
																									3.116	-39.903	4.43608
																									3.118	-39.8982	4.43793
																									3.12	-39.8937	4.43975
																									3.122	-39.8903	4.44152
																									3.123	-39.887	4.44332
																									3.125	-39.8814	4.44518
																									3.127	-39.8766	4.44696
																									3.129	-39.8727	4.44871
																									3.131	-39.869	4.45058
																									3.133	-39.8648	4.45249
																									3.135	-39.8599	4.45445
																									3.136	-39.8572	4.45646
																									3.138	-39.8557	4.45846
																									3.14	-39.854	4.4605
																									3.142	-39.851	4.46261
																									3.144	-39.8504	4.46475
																									3.146	-39.8479	4.46688
																									3.147	-39.8451	4.46899
																									3.149	-39.8414	4.47116
																									3.151	-39.8362	4.47334
																									3.153	-39.8334	4.47556
																									3.155	-39.8308	4.47783
																									3.157	-39.8278	4.48013
																									3.159	-39.8258	4.48248
																									3.16	-39.8255	4.48486
																									3.162	-39.8254	4.48732
																									3.164	-39.8208	4.48979
																									3.166	-39.8174	4.4922
																									3.168	-39.816	4.49466
																									3.17	-39.8152	4.4971
																									3.171	-39.8125	4.49961
																									3.173	-39.8102	4.50211
																									3.175	-39.8105	4.50457
																									3.177	-39.811	4.50708
																									3.179	-39.8117	4.50971
																									3.181	-39.8135	4.51227
																									3.183	-39.8158	4.51483
																									3.184	-39.8185	4.51742
																									3.186	-39.819	4.52004
																									3.188	-39.8184	4.52273
																									3.19	-39.8185	4.52543
																									3.192	-39.8208	4.52808
																									3.194	-39.8231	4.53075
																									3.195	-39.825	4.53347
																									3.197	-39.8268	4.53609
																									3.199	-39.8296	4.53886
																									3.201	-39.834	4.54161
																									3.203	-39.8369	4.54438
																									3.205	-39.8393	4.54716
																									3.207	-39.8424	4.54996
																									3.208	-39.8452	4.55281
																									3.21	-39.8475	4.55571
																									3.212	-39.8502	4.55857
																									3.214	-39.8536	4.5614
																									3.216	-39.8589	4.56425
																									3.218	-39.8633	4.56717
																									3.219	-39.8669	4.57007
																									3.221	-39.8714	4.57302
																									3.223	-39.8761	4.57598
																									3.225	-39.8805	4.57894
																									3.227	-39.8845	4.58189
																									3.229	-39.8884	4.58478
																									3.231	-39.893	4.58769
																									3.232	-39.8998	4.59059
																									3.234	-39.9032	4.59347
																									3.236	-39.9057	4.59635
																									3.238	-39.9075	4.59926
																									3.24	-39.9098	4.60217
																									3.242	-39.9137	4.60508
																									3.243	-39.9157	4.60802
																									3.245	-39.9179	4.61098
																									3.247	-39.9196	4.61391
																									3.249	-39.9221	4.61671
																									3.251	-39.9248	4.61962
																									3.253	-39.9248	4.62253
																									3.255	-39.9276	4.62543
																									3.256	-39.9293	4.62833
																									3.258	-39.9303	4.63128
																									3.26	-39.9318	4.63413
																									3.262	-39.9346	4.63694
																									3.264	-39.9363	4.63977
																									3.266	-39.9392	4.64265
																									3.267	-39.9412	4.64553
																									3.269	-39.9426	4.64836
																									3.271	-39.9435	4.65121
																									3.273	-39.944	4.65403
																									3.275	-39.9462	4.65678
																									3.277	-39.9447	4.65949
																									3.279	-39.943	4.66226
																									3.28	-39.9417	4.665
																									3.282	-39.9408	4.66769
																									3.284	-39.9395	4.67037
																									3.286	-39.9379	4.67304
																									3.288	-39.9353	4.6757
																									3.29	-39.9323	4.67834
																									3.292	-39.929	4.681
																									3.293	-39.9257	4.68361
																									3.295	-39.923	4.68616
																									3.297	-39.9202	4.6887
																									3.299	-39.9176	4.69124
																									3.301	-39.9154	4.6937
																									3.303	-39.9136	4.6962
																									3.304	-39.9115	4.69864
																									3.306	-39.9085	4.701
																									3.308	-39.9055	4.70333
																									3.31	-39.9012	4.70581
																									3.312	-39.8958	4.70804
																									3.314	-39.8905	4.71026
																									3.316	-39.8878	4.7125
																									3.317	-39.8833	4.7147
																									3.319	-39.8804	4.71676
																									3.321	-39.8767	4.71866
																									3.323	-39.871	4.72068
																									3.325	-39.8652	4.72269
																									3.327	-39.8613	4.72464
																									3.328	-39.8576	4.72653
																									3.33	-39.8538	4.72845
																									3.332	-39.8499	4.73037
																									3.334	-39.8485	4.73229
																									3.336	-39.846	4.73421
																									3.338	-39.8436	4.73617
																									3.34	-39.8417	4.73808
																									3.341	-39.8398	4.73993
																									3.343	-39.8372	4.74172
																									3.345	-39.8359	4.74349
																									3.347	-39.8349	4.74534
																									3.349	-39.8344	4.7471
																									3.351	-39.8351	4.74892
																									3.352	-39.8378	4.7507
																									3.354	-39.8379	4.75241
																									3.356	-39.8365	4.75413
																									3.358	-39.8352	4.75583
																									3.36	-39.8348	4.75756
																									3.362	-39.8341	4.75926
																									3.364	-39.8316	4.76091
																									3.365	-39.8325	4.76249
																									3.367	-39.8337	4.76397
																									3.369	-39.8353	4.76548
																									3.371	-39.8387	4.76695
																									3.373	-39.8427	4.76843
																									3.375	-39.846	4.76988
																									3.376	-39.8502	4.77125
																									3.378	-39.8541	4.77266
																									3.38	-39.857	4.77406
																									3.382	-39.8594	4.77543
																									3.384	-39.8659	4.77674
																									3.386	-39.872	4.77798
																									3.388	-39.8767	4.7792
																									3.389	-39.8819	4.78044
																									3.391	-39.8883	4.78163
																									3.393	-39.8934	4.7828
																									3.395	-39.8974	4.78394
																									3.397	-39.9037	4.78505
																									3.399	-39.9094	4.78618
																									3.4	-39.9136	4.78729
																									3.402	-39.9171	4.78838
																									3.404	-39.9226	4.78942
																									3.406	-39.9269	4.7904
																									3.408	-39.9316	4.79142
																									3.41	-39.9369	4.79239
																									3.412	-39.943	4.79347
																									3.413	-39.95	4.79454
																									3.415	-39.9585	4.79555
																									3.417	-39.9655	4.79649
																									3.419	-39.9722	4.7974
																									3.421	-39.9793	4.79826
																									3.423	-39.9866	4.79917
																									3.424	-39.9916	4.8001
																									3.426	-39.9966	4.80102
																									3.428	-40.0015	4.80187
																									3.43	-40.0066	4.80267
																									3.432	-40.0125	4.80348
																									3.434	-40.0183	4.80428
																									3.436	-40.0226	4.80508
																									3.437	-40.0277	4.80587
																									3.439	-40.0324	4.80663
																									3.441	-40.0366	4.80745
																									3.443	-40.0423	4.80818
																									3.445	-40.0472	4.80886
																									3.447	-40.0498	4.80953
																									3.449	-40.0527	4.81019
																									3.45	-40.0572	4.81085
																									3.452	-40.0636	4.81152
																									3.454	-40.0702	4.81219
																									3.456	-40.075	4.81289
																									3.458	-40.0789	4.81363
																									3.46	-40.0825	4.8142
																									3.461	-40.0859	4.81483
																									3.463	-40.0885	4.81546
																									3.465	-40.0928	4.81609
																									3.467	-40.0949	4.81671
																									3.469	-40.0961	4.81728
																									3.471	-40.0969	4.81786
																									3.473	-40.097	4.81844
																									3.474	-40.1007	4.819
																									3.476	-40.1025	4.81954
																									3.478	-40.1031	4.82003
																									3.48	-40.1026	4.82054
																									3.482	-40.1011	4.82104
																									3.484	-40.0994	4.82152
																									3.485	-40.0981	4.82198
																									3.487	-40.0979	4.82241
																									3.489	-40.0973	4.82283
																									3.491	-40.0962	4.82327
																									3.493	-40.096	4.82368
																									3.495	-40.0944	4.82409
																									3.497	-40.094	4.82453
																									3.498	-40.0938	4.82499
																									3.5	-40.093	4.82537
																									3.502	-40.0911	4.82576
																									3.504	-40.0908	4.82614
																									3.506	-40.0888	4.82651
																									3.508	-40.0875	4.8269
																									3.509	-40.0866	4.82734
																									3.511	-40.0842	4.82774
																									3.513	-40.0834	4.82814
																									3.515	-40.0823	4.82854
																									3.517	-40.0803	4.82893
																									3.519	-40.0786	4.82923
																									3.521	-40.0777	4.8296
																									3.522	-40.0765	4.82992
																									3.524	-40.0758	4.83026
																									3.526	-40.0752	4.83071
																									3.528	-40.0752	4.83115
																									3.53	-40.0741	4.83154
																									3.532	-40.0699	4.83192
																									3.533	-40.0677	4.83226
																									3.535	-40.0663	4.83256
																									3.537	-40.0657	4.8329
																									3.539	-40.0651	4.83334
																									3.541	-40.0637	4.83375
																									3.543	-40.0609	4.83403
																									3.545	-40.0585	4.83425
																									3.546	-40.057	4.83454
																									3.548	-40.0548	4.83485
																									3.55	-40.0514	4.83512
																									3.552	-40.049	4.8354
																									3.554	-40.0459	4.83566
																									3.556	-40.0421	4.83589
																									3.557	-40.0386	4.83613
																									3.559	-40.0354	4.8364
																									3.561	-40.0322	4.8366
																									3.563	-40.0304	4.8368
																									3.565	-40.0276	4.83702
																									3.567	-40.0258	4.83723
																									3.569	-40.0234	4.83747
																									3.57	-40.0196	4.83772
																									3.572	-40.0163	4.83795
																									3.574	-40.0151	4.83817
																									3.576	-40.0119	4.83838
																									3.578	-40.0097	4.8386
																									3.58	-40.0086	4.83879
																									3.581	-40.0064	4.83906
																									3.583	-40.0045	4.83937
																									3.585	-40.0037	4.8397
																									3.587	-40.0039	4.83999
																									3.589	-40.0044	4.84022
																									3.591	-40.0042	4.84039
																									3.593	-40.0026	4.84058
																									3.594	-40.0012	4.84081
																									3.596	-39.9995	4.84104
																									3.598	-39.9996	4.84122
																									3.6	-40.0012	4.84139
																									3.602	-40.0022	4.84157
																									3.604	-40.0049	4.84175
																									3.606	-40.0062	4.84194
																									3.607	-40.0061	4.84214
																									3.609	-40.0057	4.84223
																									3.611	-40.0069	4.84235
																									3.613	-40.0076	4.8425
																									3.615	-40.0087	4.84267
																									3.617	-40.0101	4.84292
																									3.618	-40.0111	4.84318
																									3.62	-40.0112	4.84343
																									3.622	-40.0123	4.84365
																									3.624	-40.0144	4.84387
																									3.626	-40.0167	4.84403
																									3.628	-40.0181	4.84413
																									3.63	-40.0219	4.84418
																									3.631	-40.0232	4.84421
																									3.633	-40.0249	4.84429
																									3.635	-40.0279	4.84447
																									3.637	-40.0322	4.84461
																									3.639	-40.0372	4.84475
																									3.641	-40.0391	4.84494
																									3.642	-40.0404	4.8452
																									3.644	-40.0435	4.84544
																									3.646	-40.0479	4.84567
																									3.648	-40.0486	4.84589
																									3.65	-40.0528	4.84609
																									3.652	-40.058	4.84626
																									3.654	-40.0638	4.84647
																									3.655	-40.0686	4.84672
																									3.657	-40.0716	4.84694
																									3.659	-40.0764	4.84715
																									3.661	-40.0818	4.84739
																									3.663	-40.0855	4.84766
																									3.665	-40.0885	4.84792
																									3.666	-40.0924	4.84811
																									3.668	-40.098	4.84832
																									3.67	-40.1059	4.84854
																									3.672	-40.1116	4.84874
																									3.674	-40.1155	4.84893
																									3.676	-40.1193	4.84908
																									3.678	-40.1242	4.84921
																									3.679	-40.1269	4.84932
																									3.681	-40.1307	4.84945
																									3.683	-40.1366	4.84964
[truncated: 35,909 more rows]
[truncated: 20 more columns]

## Sheet: S2
2b						2d
Same data as in Fig 1b was used						no peptide			200 µM peptide RRYQKSTEL			2e
DA (acceptor emission upon donor excitation)						with α-hemolysin			with α-hemolysin
												empty slide					unspecific binding				specific binding
						E	S		E	S
						0.7721	0.1904		0.6085	0.1929
						0.7051	0.2913		0.6502	0.2895
						0.6792	0.3676		0.7455	0.3461
						0.861	0.3721		0.7415	0.3226
						0.6731	0.2642		0.7345	0.3323
						0.8025	0.3254		0.5851	0.3307
						0.7714	0.3564		0.8453	0.3598
						0.8271	0.3752		0.8618	0.3362
						0.5864	0.4135		0.8116	0.4006
						0.7975	0.3498		0.7246	0.3462
						0.7193	0.3326		0.9226	0.4158
						0.7411	0.333		0.5388	0.3417
						0.7026	0.46		0.7617	0.398
						0.7771	0.4305		0.736	0.3461
						0.9396	0.3627		0.6356	0.3911
						0.7498	0.4839		0.5247	0.3304
						0.643	0.4147		0.5285	0.3249
						0.6477	0.4322		0.7926	0.3919
						0.7656	0.3336		0.5211	0.4076
						0.7104	0.4867		0.5635	0.398
AA (acceptor emission upon acceptor excitation)						0.7231	0.485		0.5002	0.3645
						0.6659	0.4891		0.4742	0.3882
						0.7589	0.4174		0.5754	0.4155
						0.6623	0.4597		0.6998	0.3778
						0.7023	0.4922		0.5371	0.4595
						0.6664	0.4884		0.7083	0.4453
						0.7795	0.4718		0.7262	0.5102
						0.8276	0.5411		0.5177	0.4354
						0.7194	0.5058		0.6914	0.4439
						0.7846	0.467		0.7818	0.513
						0.8095	0.3928		0.687	0.408
						0.6655	0.4368		0.5396	0.4568
						0.8193	0.475		0.52	0.4258
						0.6474	0.4191		0.4769	0.46
						0.5373	0.4048		0.7005	0.4974
						0.6549	0.4799		0.6784	0.467
						0.7066	0.3865		0.7676	0.3984
						0.6607	0.5192		0.6967	0.4035
						0.6497	0.5002		0.5773	0.2847
						0.6119	0.4777		0.6535	0.3931
						0.7642	0.4045		0.6899	0.3769
						0.6708	0.6141		0.7032	0.3749
						0.803	0.4577		0.7164	0.418
DD (donor emission upon donor excitation)						0.816	0.4463		0.6675	0.4184
						0.6893	0.488		0.638	0.4455
						0.684	0.5553		0.6829	0.4156
						0.5231	0.5687		0.5613	0.4346
						0.6419	0.507		0.6042	0.4201
						0.736	0.4836		0.6238	0.422
						0.712	0.4878		0.5235	0.4518
						0.5561	0.4093		0.5976	0.4789
						0.7583	0.4857		0.4645	0.5397
						0.7764	0.4865		0.4758	0.5288
						0.6469	0.4968		0.6269	0.5014
						0.7507	0.5132		0.5833	0.4998
						0.6998	0.4813		0.5592	0.5502
						0.7684	0.5395		0.5229	0.4854
						0.6992	0.5667		0.5793	0.4789
						0.7086	0.5212		0.5721	0.518
						0.8137	0.4906		0.5416	0.5304
						0.7657	0.471		0.5757	0.5343
						0.6811	0.6121		0.524	0.6013
						0.8967	0.5366		0.531	0.5147
						0.6707	0.4526		0.5563	0.5611
						0.7276	0.5543		0.4665	0.5222
						0.7472	0.495		0.5234	0.5088
Merge						0.7918	0.5884		0.5769	0.5236
						0.7648	0.4788		0.548	0.4922
						0.683	0.5376		0.5738	0.522
						0.7275	0.4591		0.4048	0.5141
						0.7341	0.4856		0.5552	0.517
						0.6553	0.5541		0.5394	0.5448
						0.6592	0.4977		0.5543	0.5203
						0.669	0.6421		0.525	0.5201
						0.8024	0.5426		0.545	0.5267
						0.6678	0.5906		0.5529	0.559
						0.7497	0.5666		0.5722	0.5321
						0.6248	0.5078		0.5087	0.5167
						0.6679	0.6105		0.5483	0.5578
						0.7305	0.4961		0.5516	0.5511
						0.6421	0.5498		0.5907	0.5153
						0.6802	0.553		0.6338	0.9991
						0.7391	0.4672		0.7966	0.408
						0.7551	0.518		0.7986	0.4265
						0.7527	0.5422		0.7042	0.4455
						0.8476	0.5151		0.5493	0.4153
						0.6713	0.5111		0.7293	0.4828
						0.7058	0.5188		0.6655	0.4676
						0.6687	0.5759		0.6771	0.4934
						0.6235	0.6237		0.7103	0.5115
						0.6921	0.5053		0.6754	0.5284
						0.7585	0.5962		0.7094	0.5431
						0.718	0.5511		0.7056	0.5314
						0.6717	0.6002		0.6895	0.4144
						0.7229	0.5477		0.6481	0.4615
						0.6818	0.602		0.6259	0.6029
						0.7254	0.512		0.7501	0.4697
						0.6781	0.54		0.5626	0.5149
						0.5375	0.5434		0.6444	0.5413
						1	0.4777		0.7123	0.5036
						0.5799	0.3963		0.6298	0.5567
						0.7237	0.6166		0.6945	0.5529
						0.621	0.5019		0.7243	0.4989
						0.7525	0.4751		0.5456	0.513
						0.3538	0.2904		0.5704	0.4931
						0.604	0.4546		0.7062	0.5511
						0.7158	0.5043		0.6592	0.5887
						0.4768	0.4619		0.7299	0.6425
						0.6028	0.4293		0.6287	0.5949
						0.2094	0.2541		0.6781	0.5265
						0.6343	0.4831		0.7643	0.5071
						0.6351	0.4243		0.7138	0.5122
						0.5603	0.4602		0.5869	0.4999
						0.7362	0.4272		0.6663	0.5744
						0.652	0.4424		0.5293	0.6034
						0.6632	0.5896		0.648	0.5278
						0.694	0.6094		0.7166	0.5699
						0.6908	0.5053		0.6203	0.6051
						0.705	0.3922		0.7503	0.4943
						0.552	0.4968		0.5694	0.5709
						0.7654	0.5086		0.6702	0.596
						0.7076	0.5509		0.7019	0.6183
						0.7125	0.5535		0.6904	0.5648
						0.6522	0.5233		0.771	0.5487
						0.6639	0.3751		0.6393	0.5412
						0.5183	0.5387		0.7783	0.2217
						0.5171	0.5402		0.8934	0.3276
						0.6559	0.5111		0.9958	0.3728
						0.7406	0.4917		0.9436	0.371
						0.5849	0.5165		0.8273	0.345
						0.7419	0.4982		0.8586	0.3654
						0.5679	0.4482		0.9531	0.4774
						0.4494	0.413		1	0.3737
						0.5114	0.4896		1	0.4388
						0.5493	0.5276		0.9298	0.3197
						0.7004	0.5202		0.9005	0.4147
						0.5001	0.5174		0.9891	0.447
						0.5288	0.4659		1	0.3622
						0.625	0.5988		0.9791	0.4766
						0.6187	0.5104		0.9547	0.4463
						0.5342	0.4902		0.9486	0.4411
						0.6156	0.5388		0.9291	0.4933
						0.4651	0.4761		0.9995	0.5188
						0.6438	0.5964		0.9759	0.5156
						0.6249	0.4968		0.9553	0.4525
						0.5925	0.5758		0.9542	0.4871
						0.687	0.6011		0.9819	0.4006
						0.5855	0.4745		0.947	0.4443
						0.6235	0.485		0.8253	0.4269
						0.5561	0.4769		0.8608	0.4629
						0.6393	0.4486		0.9599	0.4328
						0.5618	0.5518		0.8162	0.5233
						0.6721	0.5029		0.8747	0.52
						0.634	0.4346		0.8465	0.5979
						0.8225	0.4877		0.9497	0.4364
						0.6532	0.559		1	0.4165
						0.7858	0.5985		0.4778	0.2496
						0.561	0.5302		0.5624	0.3367
						0.6277	0.4945		0.5519	0.415
						0.5973	0.5342		0.5365	0.4156
						0.5835	0.492		0.5874	0.4258
						0.6317	0.5722		0.4564	0.4246
						0.6659	0.5288		0.5044	0.4131
						0.7312	0.4555		0.5305	0.4837
						0.5695	0.492		0.5336	0.4472
						0.6565	0.4365		0.5419	0.4245
						0.7043	0.5352		0.5632	0.453
						0.5615	0.4882		0.4427	0.4483
						0.7361	0.445		0.5103	0.4631
						0.4742	0.5047		0.5683	0.4594
						0.5744	0.5769		0.4831	0.4991
						0.5771	0.3648		0.5285	0.4856
						0.7235	0.5794		0.4353	0.4981
						0.59	0.3681		0.4692	0.4963
						0.461	0.6359		0.5529	0.4878
						0.642	0.4777		0.5057	0.5417
						0.7529	0.5194		0.5709	0.471
						0.6849	0.4941		0.4895	0.5157
						0.6758	0.4564		0.5182	0.5394
						0.5037	0.5805		0.5241	0.4618
						0.5974	0.4633		0.6355	0.4839
						0.5914	0.5368		0.4823	0.5303
						0.6588	0.5672		0.5233	0.4717
						0.6667	0.4629		0.5729	0.5375
						0.7185	0.4635		0.4877	0.5079
						0.6938	0.4384		0.4475	0.5076
						0.8456	0.451		0.5176	0.5236
						0.6679	0.524		0.5569	0.5227
						0.8159	0.4753		0.5553	0.5338
						0.6955	0.6021		0.5724	0.5158
						0.429	0.6025		0.5148	0.4901
						0.8386	0.4937		0.5181	0.5553
						0.8083	0.5389		0.5086	0.5129
						0.7239	0.5467		0.4089	0.5185
						0.6459	0.5902		0.642	0.8969
						0.8132	0.4854		0.6513	0.249
						0.752	0.4963		1	0.4799
						0.6965	0.5422		0.7303	0.3649
						0.8502	0.4551		0.7714	0.4493
						0.6955	0.6256		0.7393	0.3447
						1	0.4726		0.7009	0.451
						0.7684	0.5274		0.8307	0.4029
						0.4638	0.4727		0.8071	0.5099
						0.8275	0.4519		0.6255	0.4192
						0.7606	0.4849		0.7387	0.4488
						0.7496	0.4898		0.7111	0.4396
						0.5185	0.5347		0.7389	0.453
						0.6044	0.5734		0.7473	0.4477
						0.5996	0.613		0.7604	0.4358
						0.752	0.5318		0.6724	0.4225
						0.8242	0.4514		0.7382	0.5093
						0.7848	0.5037		0.8708	0.4377
						0.7853	0.5098		0.8092	0.4988
						0.6349	0.5692		0.7463	0.5367
						0.6507	0.5534		0.7958	0.5379
						0.7038	0.6436		0.767	0.4926
						0.6865	0.5434		0.7546	0.5434
						0.5472	0.6496		0.7244	0.4994
						0.8814	0.4925		0.7893	0.5269
						0.7602	0.492		0.8044	0.5103
						0.8917	0.521		0.8673	0.5213
						0.73	0.5769		0.7396	0.4795
						0.8203	0.5223		0.8417	0.5724
						0.4388	0.6287		0.7669	0.4737
						0.6448	0.5365		0.7349	0.4964
						0.8052	0.4635		0.8199	0.5012
						0.7982	0.4965		0.7696	0.4958
						0.5482	0.5575		0.8418	0.5367
						0.9022	0.4601		0.7903	0.5685
						0.8008	0.4996		0.8244	0.3563
						0.8685	0.514		0.8771	0.502
						0.833	0.5286		0.7882	0.5412
						0.7226	0.6635		0.7492	0.5534
						0.7036	0.6198		0.8866	0.4641
						0.7661	0.5099		0.7736	0.5452
						0.961	0.3745		0.7903	0.5506
						0.6744	0.5202		0.8801	0.5402
						0.6499	0.4773		0.6817	0.4532
						0.833	0.5051		0.7751	0.5678
						0.9332	0.4548		0.7281	0.5308
						0.3874	0.6162		0.7806	0.5245
						0.8307	0.4967		0.7702	0.4904
						0.7485	0.5361		0.792	0.5508
						0.7047	0.4773		0.7956	0.5479
						0.8476	0.4681		0.7138	0.5203
						0.6877	0.5601		0.7957	0.5231
						0.7354	0.5403		0.7785	0.5627
						0.5876	0.5774		0.749	0.5723
						0.7271	0.4628		0.7737	0.5493
						0.8866	0.4967		0.789	0.5807
						0.9873	0.4324		0.8288	0.5934
						0.9106	0.4978		0.8228	0.5292
						0.7682	0.593		0.7571	0.5298
						0.6791	0.6393		0.7216	0.5287
						0.8981	0.3956		0.7359	0.5283
						0.7474	0.4676		0.7502	0.5245
						0.795	0.3816		0.7774	0.4702
						0.6931	0.4395		0.7684	0.5013
						0.402	0.5235		0.7711	0.472
						0.5505	0.4402		0.8338	0.5778
						0.4228	0.529		0.775	0.5288
						0.4156	0.5249		0.8268	0.5388
						0.5828	0.4689		0.8212	0.5577
						0.4347	0.5557		0.7717	0.5414
						0.4145	0.5576		0.7231	0.582
						0.4148	0.5494		0.7364	0.5009
						0.4173	0.5747		0.7822	0.531
						0.5392	0.5167		0.7774	0.5561
						0.5404	0.5091		0.7231	0.4826
						0.4615	0.5566		0.9085	0.5293
						0.3757	0.5988		0.9727	0.4683
						0.4098	0.5808		0.9099	0.4878
						0.3912	0.5977		0.9387	0.5563
						0.389	0.607		0.9943	0.4439
						0.3424	0.6332		0.9004	0.4593
						0.3429	0.6239		0.9554	0.5463
						0.3195	0.6063		0.9878	0.468
						0.5158	0.5446		0.9407	0.5314
						0.4789	0.5856		1	0.5054
						0.3038	0.62		0.9306	0.4538
						0.3252	0.6321		0.9271	0.4498
						0.4427	0.5696		0.9257	0.4217
						0.296	0.6413		0.9931	0.473
						0.2872	0.6459		0.9645	0.4814
						0.4126	0.563		0.9646	0.4941
						0.2693	0.6683		0.9653	0.4712
						0.5263	0.4754		0.9574	0.4596
						0.4979	0.4763		0.94	0.4906
						0.4721	0.4535		0.9077	0.9653
						0.4976	0.3954		0.2519	1
						0.4145	0.4732		0.3703	1
						0.4603	0.4912		0.8979	0.3205
						0.546	0.4617		0.9152	0.3982
						0.5052	0.4792		0.9596	0.5111
						0.4802	0.5035		0.803	0.4545
						0.5281	0.5327		1	0.3853
						0.5294	0.4779		0.8429	0.3967
						0.6223	0.5036		0.9951	0.4956
						0.5458	0.5052		0.9425	0.2911
						0.4126	0.4501		0.8967	0.4417
						0.4524	0.475		1	0.4354
						0.4713	0.4628		0.9031	0.3776
						0.5557	0.4843		0.9366	0.5203
						0.5352	0.4754		0.9959	0.4068
						0.4605	0.471		0.9876	0.524
						0.4336	0.4556		0.865	0.4486
						0.5006	0.4895		0.9019	0.4779
						0.5631	0.5417		0.9425	0.5878
						0.5107	0.4475		0.9607	0.4279
						0.56	0.4959		0.9064	0.5404
						0.4699	0.5098		0.9571	0.4582
						0.4275	0.49		0.9418	0.4843
						0.5338	0.4771		0.9197	0.5111
						0.5615	0.5424		0.9703	0.4975
						0.505	0.7624		0.883	0.4189
						0.4029	0.229		0.9611	0.4211
						0.4735	0.3334		1	0.4662
						0.4733	0.269		0.9672	0.4596
						0.5057	0.2845		1	0.4617
						0.4261	0.2787		0.8863	0.4832
						0.606	0.3176		1	0.365
						0.4788	0.3283		0.9501	0.4429
						0.5073	0.3589		0.8957	0.4678
						0.5333	0.3544		0.9633	0.6049
						0.5248	0.3381		0.9868	0.5948
						0.556	0.3372		0.8718	0.5032
						0.5393	0.393		0.9613	0.495
						0.5475	0.3704		0.9114	0.4515
						0.5745	0.3509		0.8871	0.5723
						0.5885	0.3695		1	0.5287
						0.5609	0.3801		1	0.4991
						0.6083	0.4367		0.9939	0.6031
						0.473	0.3629		0.9715	0.596
						0.5754	0.4203		1	0.483
						0.5428	0.3776		0.9372	0.6285
						0.577	0.3443		0.9592	0.5994
						0.5692	0.3789		0.9197	0.5424
						0.5316	0.39		0.9952	0.4576
						0.5041	0.3755		0.972	0.596
						0.5763	0.3834		0.9778	0.5522
						0.5481	0.4183		0.9209	0.526
						0.5769	0.3811		0.9206	0.5337
						0.5232	0.3977		0.9052	0.3963
						0.605	0.3876		0.9849	0.5502
						0.5084	0.4031		0.8791	0.5963
						0.4834	0.4012		1	0.4924
						0.6286	0.4022		0.8939	0.5907
						0.5758	0.3633		0.9116	0.5455
						0.6544	0.4061		0.9417	0.6148
						0.5976	0.429		0.8819	0.4284
						0.5405	0.3927		1	0.4732
						0.5577	0.4141		1	0.5059
						0.5546	0.3752		1	0.5638
						0.5674	0.4095		0.8849	0.4774
						0.5334	0.3903		1	0.4663
						0.6107	0.4454		0.9554	0.4876
						0.5522	0.3643		1	0.4975
						0.493	0.3823		1	0.5421
						0.6085	0.4128		0.9729	0.6004
						0.5654	0.4358		0.8846	0.5822
						0.5572	0.3885		0.9988	0.6082
						0.6127	0.3887		0.8675	0.4705
						0.5706	0.401		0.8787	0.6272
						0.6166	0.4124		1	0.5228
						0.4859	0.3972		0.9048	0.5143
						0.5764	0.4501		0.9407	0.5747
						0.5897	0.4043		0.9189	0.495
						0.6191	0.4084		0.923	0.5558
						0.596	0.3876		0.9266	0.5944
						0.5699	0.4371		0.9885	0.5468
						0.5683	0.4124		0.9218	0.6193
						0.5786	0.4467		0.905	0.5136
						0.5132	0.4224		0.9746	0.6069
						0.5214	0.3887		1	0.6113
						0.6848	0.3924		0.9111	0.561
						0.5135	0.4509		0.8967	0.3861
						0.5738	0.4433		1	0.4845
						0.5954	0.4359		0.932	0.5459
						0.6558	0.3848		0.9385	0.5473
						0.5447	0.4039		0.97	0.5065
						0.6073	0.3899		0.924	0.5233
						0.6039	0.4147		0.9477	0.5838
						0.567	0.455		0.9946	0.691
						0.5585	0.3878		0.8687	0.5135
						0.5972	0.3913		1	0.5369
						0.535	0.3877		0.92	0.5066
						0.5186	0.4302		0.888	0.5214
						0.6011	0.4498		0.9568	0.5917
						0.5622	0.3841		0.9274	0.5666
						0.5324	0.3986		0.9079	0.5199
						0.573	0.3546		0.8201	0.4357
						0.5428	0.4464		0.6935	0.4317
						0.5933	0.41		0.8003	0.4945
						0.5679	0.4464		0.8329	0.4806
						0.5303	0.3922		0.7232	0.4761
						0.6251	0.3767		0.7934	0.5433
						0.4944	0.401		0.7252	0.5345
						0.5223	0.3782		0.8321	0.4564
						0.5709	0.4091		0.8279	0.4869
						0.5733	0.3944		0.7664	0.4734
						0.6025	0.426		0.7308	0.5698
						0.554	0.4322		0.7735	0.4368
						0.5805	0.4276		0.7055	0.38
						0.5914	0.4318		0.7157	0.5247
						0.6299	0.4246		0.8463	0.4756
						0.5638	0.4236		0.7078	0.403
						0.5746	0.4346		0.7745	0.4712
						0.5976	0.43		0.8941	0.4884
						0.573	0.4448		0.8225	0.5135
						0.5718	0.3947		0.7797	0.539
						0.573	0.3596		0.8766	0.4551
						0.5662	0.3956		0.8758	0.5765
						0.6061	0.4404		0.7625	0.4491
						0.5926	0.4254		0.8687	0.5121
						0.5543	0.4254		0.6862	0.6244
						0.4688	0.3133		0.601	0.5146
						0.4396	0.3307		0.7117	0.4677
						0.4787	0.4035		0.7151	0.4484
						0.4247	0.4095		0.7676	0.4657
						0.453	0.4237		0.7282	0.4692
						0.3988	0.4147		0.8155	0.5497
						0.4257	0.4152		0.7397	0.4233
						0.5543	0.4404		0.733	0.4369
						0.4819	0.451		0.7857	0.451
						0.5561	0.4426		0.7201	0.4538
						0.524	0.4772		0.6625	0.469
						0.4959	0.5128		0.7056	0.4527
						0.4778	0.4944		0.7336	0.459
						0.4278	0.5119		0.6852	0.4528
						0.5032	0.4715		0.7562	0.456
						0.4001	0.4774		0.7421	0.5
						0.5074	0.4653		0.7071	0.4642
						0.4905	0.5326		0.7914	0.4757
						0.541	0.5087		0.7355	0.4425
						0.5143	0.4949		0.7435	0.4711
						0.533	0.5303		0.7533	0.5242
						0.5629	0.5143		0.7058	0.5071
						0.4751	0.5026		0.7711	0.4713
						0.5119	0.5519		0.7346	0.3984
						0.531	0.4805		0.7712	0.5202
						0.6004	0.4663		0.722	0.4517
						0.5094	0.5015		0.7662	0.5502
						0.4332	0.5259		0.7319	0.4235
						0.5416	0.444		0.7677	0.4779
						0.4972	0.5009		0.7619	0.4758
						0.4937	0.5166		0.7502	0.5013
						0.4829	0.5394		0.6828	0.495
						0.512	0.504		0.7298	0.483
						0.5415	0.517		0.7677	0.4372
						0.5105	0.5131		0.77	0.4519
						0.4877	0.4993		0.7207	0.5033
						0.4897	0.5056		0.4976	0.5375
						0.4141	0.5006		0.293	0.591
						0.5411	0.5457		0.528	0.2991
						0.3892	0.5066		0.536	0.5514
						0.3574	0.5366		0.5297	0.4623
						0.4411	0.7165		0.7086	0.5254
						0.5511	0.4726		0.673	0.5104
						0.512	0.5026		0.5669	0.44
						0.485	0.4985		0.6275	0.4942
						0.532	0.5217		0.5523	0.5124
						0.5897	0.456		0.699	0.4937
						0.5276	0.5075		0.5279	0.4217
						0.5742	0.501		0.6396	0.4419
						0.565	0.5208		0.5135	0.4651
						0.538	0.5215		0.5418	0.5254
						0.5505	0.5326		0.3316	0.5198
						0.592	0.4956		0.5577	0.5681
						0.5393	0.5367		0.6215	0.6046
						0.4999	0.5023		0.4691	0.5679
						0.591	0.4979		0.5955	0.4184
						0.5751	0.5171		0.6154	0.6428
						0.6076	0.4924		0.6164	0.5388
						0.5679	0.53		0.6218	0.5428
						0.564	0.5627		0.6042	0.5421
						0.5042	0.5095		0.6209	0.5505
						0.568	0.3838		0.5127	0.5168
						0.3852	0.4336		0.5954	0.5714
						0.4995	0.4489		0.6017	0.4784
						0.5871	0.4018		0.5886	0.489
						0.4733	0.364		0.6576	0.6687
						0.5565	0.4021		0.5582	0.6829
						0.5037	0.3475		0.6873	0.6488
						0.5929	0.3814		0.5201	0.5859
						0.5122	0.4173		0.6648	0.4474
						0.5189	0.4107		0.6584	0.4317
						0.5696	0.4363		0.5812	0.6748
						0.478	0.4383		0.4667	0.4958
						0.5411	0.388		0.3823	0.4517
						0.6172	0.4244		0.5552	0.589
						0.6162	0.4195		0.6993	0.4661
						0.4729	0.3701		0.5256	0.4475
						0.6297	0.4517		0.5984	0.482
						0.5929	0.4574		0.4526	0.4544
						0.5856	0.4943		0.6281	0.5238
						0.5909	0.4827		0.5501	0.5576
						0.5738	0.486		0.5625	0.6275
						0.6796	0.5175		0.5043	0.623
						0.6569	0.4966		0.6262	0.6384
						0.647	0.5289		0.603	0.5901
						0.6335	0.5245		0.494	0.5888
						0.6271	0.4694		0.5774	0.7567
						0.6146	0.4694		0.5157	0.6818
						0.5947	0.4899		0.6083	0.6992
						0.5882	0.4677		0.6656	0.5573
						0.6521	0.5127		0.7234	0.6448
						0.6499	0.4538		0.6618	0.5417
						0.641	0.501		0.5848	0.6135
						0.6154	0.492		0.6931	0.5774
						0.6484	0.5155		0.4992	0.6421
						0.6108	0.5111		0.384	0.5397
						0.5937	0.4933		0.6268	0.511
						-0.2816	0.0904		0.6464	0.6472
						0.4674	0.3566		0.6616	1
						0.4289	0.4152		-0.0612	1
						0.5651	0.4516		-0.1139	0.8872
						0.5544	0.4698		0.4952	0.321
						0.4646	0.4944		0.4834	0.4409
						0.5484	0.4636		0.6124	0.4964
						0.5899	0.4772		0.4037	0.4484
						0.4664	0.4504		0.5613	0.4389
						0.3555	0.4414		0.4109	0.4736
						0.3997	0.4877		0.4619	0.5153
						0.4103	0.4158		0.4715	0.5347
						0.4772	0.4631		0.5814	0.4488
						0.4426	0.468		0.4894	0.4341
						0.4929	0.4996		0.4146	0.5054
						0.5385	0.4328		0.5574	0.4887
						0.4131	0.4421		0.5528	0.5242
						0.4209	0.4348		0.5532	0.5034
						0.3236	0.4101		0.5344	0.4468
						0.447	0.5298		0.4537	0.5452
						0.5035	0.509		0.6484	0.5403
						0.5159	0.4184		0.5084	0.4879
						0.5087	0.5047		0.5935	0.4638
						0.3395	0.446		0.5955	0.4453
						0.5246	0.353		0.6653	0.4571
						0.5251	0.465		0.6642	0.5597
						0.521	0.4912		0.5161	0.4812
						0.5299	0.4546		0.5608	0.5005
						0.4996	0.4809		0.4729	0.4745
						0.4865	0.4211		0.5456	0.5362
						0.5968	0.4462		0.5331	0.4832
						0.4105	0.4967		0.5527	0.4868
						0.4787	0.5298		0.5606	0.5215
						0.4518	0.5071		0.4787	0.6041
						0.6548	0.3387		0.6549	0.4879
						0.5097	0.3637		0.6846	0.493
						0.4795	0.4494		0.7234	0.4238
						0.4548	0.4211		0.6791	0.4669
						0.4738	0.4596		0.7587	0.4186
						0.4924	0.475		0.7234	0.4159
						0.4838	0.4727		0.6835	0.5736
						0.4034	0.4043		0.5395	0.4954
						0.492	0.456		0.6136	0.492
						0.3436	0.3955		0.6101	0.4647
						0.3041	0.425		0.6572	0.5243
						0.3845	0.4948		0.6648	0.4693
						0.4067	0.4331		0.605	0.5402
						0.5819	0.4594		0.6471	0.4754
						0.4416	0.4584		0.6518	0.516
						0.3862	0.3988		0.6257	0.5214
						0.562	0.4898		0.6341	0.5112
						0.4877	0.4458		0.6289	0.5069
						0.3947	0.4065		0.5262	0.4897
						0.4826	0.4463		0.6372	0.4834
						0.3804	0.3864		0.6978	0.5535
						0.3623	0.457		0.584	0.4631
						0.3526	0.4477		0.6425	0.5275
						0.5247	0.5067		0.6132	0.5367
						0.4603	0.4766		0.6527	0.5241
						0.3277	0.3715		0.6891	0.4536
						0.4904	0.473		0.9593	0.4174
						0.4932	0.4269		0.9766	0.3817
						0.3117	0.4198		0.9159	0.3851
						0.4149	0.4044		0.9592	0.432
						0.2953	0.4247		0.8058	0.2071
						0.4787	0.4715		0.8074	0.3501
						0.4468	0.4344		0.8265	0.3629
						0.5034	0.4965		0.9979	0.3331
						0.4369	0.4686		0.9468	0.3943
						0.4803	0.4325		0.9316	0.3759
						0.5532	0.4062		0.9469	0.4487
						0.6058	0.4551		0.9275	0.4076
						0.4762	0.4876		0.8415	0.3803
						0.3761	0.4453		0.8542	0.4257
						0.5982	0.5113		0.9154	0.366
						0.394	0.4682		0.9188	0.3724
						0.3546	0.475		0.9387	0.3906
						0.4581	0.517		0.9553	0.5295
						0.4613	0.5059		0.9993	0.4329
						0.4069	0.5656		0.8551	0.4861
						0.4124	0.6277		0.966	0.4273
						0.5236	0.5618		0.9943	0.4117
						0.5403	0.5306		0.878	0.4746
						0.552	0.4932		0.9571	0.4265
						0.5283	0.4869		0.9469	0.4246
						0.4807	0.4877		0.9522	0.4535
						0.3952	0.5895		0.9314	0.4197
						0.4924	0.5098		0.9278	0.4667
						0.4777	0.498		0.9123	0.4191
						0.5084	0.5084		0.9598	0.4147
						0.4176	0.5075		0.9566	0.5071
						0.427	0.5541		0.8978	0.3504
						0.5585	0.497		0.9156	0.47
						0.4802	0.5472		0.9728	0.5249
						0.5276	0.5141		0.9506	0.5363
						0.5193	0.5521		0.9125	0.5064
						0.5075	0.5343		0.9824	0.4408
						0.4481	0.5583		0.9568	0.5038
						0.4252	0.5713		0.9339	0.4985
						0.5098	0.5458		0.9575	0.4128
						0.4669	0.4947		0.9581	0.4768
						0.5031	0.6086		1	0.457
						0.6772	0.409		0.8644	0.517
						0.5981	0.4371		0.8991	0.527
						0.6032	0.4007		0.8814	0.4545
						0.6249	0.4397		0.9249	0.5329
						0.6591	0.4691		0.9301	0.4971
						0.6567	0.425		0.9707	0.4319
						0.6124	0.4363		0.9559	0.448
						0.6547	0.4294		0.9333	0.463
						0.6642	0.4681		0.9563	0.4391
						0.6942	0.4053		0.8896	0.5881
						0.6799	0.518		1	0.5021
						0.685	0.4556		0.9343	0.4577
						0.61	0.4386		0.9735	0.5021
						0.5901	0.4324		0.96	0.4933
						0.6249	0.4374		0.8846	0.5003
						0.5816	0.4271		0.9545	0.476
						0.6935	0.4437		0.9032	0.4876
						0.6143	0.4513		0.9746	0.4593
						0.661	0.4083		0.9329	0.4937
						0.5605	0.4293		0.9118	0.5471
						0.6318	0.4244		0.9499	0.5329
						0.5439	0.4184		0.8528	0.4391
						0.6034	0.4544		1	0.513
						0.7232	0.3808		0.938	0.4796
						0.6286	0.4153		0.943	0.5735
						0.643	0.4003		0.9895	0.4633
						0.6659	0.4012		0.9117	0.4425
						0.6366	0.4195		0.9858	0.5074
						0.4905	0.4201		1	0.4944
						0.4978	0.4718		0.936	0.5492
						0.5013	0.4441		0.9902	0.556
						0.5103	0.4506		0.924	0.5059
						0.6814	0.4171		0.953	0.4197
						0.6755	0.3997		0.9293	0.4894
						0.6869	0.4703		0.969	0.3713
						0.5827	0.4416		0.9921	0.5828
						0.6328	0.4357		0.9433	0.5396
						0.6458	0.4132		0.937	0.5295
						0.5318	0.4799		1	0.4278
						0.5506	0.4835		0.9491	0.5059
						0.6797	0.4189		0.9567	0.5423
						0.6313	0.4108		0.9155	0.5287
						0.6936	0.4022		0.9473	0.5322
						0.5397	0.471		0.9413	0.5543
						0.5654	0.4246		0.9806	0.5019
						0.4541	0.3154		1	0.5241
						0.6062	0.4357		0.9916	0.4156
						0.749	0.5316		0.8451	0.4672
						0.594	0.512		0.877	0.4806
						0.6229	0.3636		0.9737	0.388
						0.4001	0.4231		0.9504	0.4911
						0.7004	0.4309		1	0.4349
						0.5199	0.5032		0.9342	0.4979
						0.5393	0.4144		0.9563	0.5669
						0.4113	0.5028		0.9397	0.5282
						0.5484	0.5011		0.998	0.3857
						0.4263	0.4827		0.9753	0.4976
						0.6312	0.5744		0.9288	0.5333
						0.6319	0.4951		0.9765	0.4798
						0.5588	0.5636		0.9276	0.4379
						0.5299	0.5743		0.8794	0.4373
						0.7038	0.511		0.9007	0.557
						0.6317	0.4633		0.9496	0.5167
						0.6249	0.6185		0.9716	0.6291
						0.5215	0.5019		0.9374	0.6363
						0.6083	0.4561		0.9585	0.6339
						0.6883	0.58		0.9678	0.6716
						0.5572	0.5081		0.9669	0.6545
						0.429	0.4804		0.959	0.6588
						0.616	0.5153		0.9782	0.6548
						0.5944	0.5708		0.9857	0.6673
						0.586	0.5955		0.9936	0.729
						0.5844	0.6452		0.9538	0.6489
						0.6391	0.5765		0.9578	0.7012
						0.6094	0.6006		0.9357	0.7073
						0.5175	0.5659		0.9715	0.6898
						0.6094	0.5488		0.9602	0.6806
						0.5016	0.6727		0.946	0.6953
						0.5737	0.5655		1	0.2985
						0.5771	0.5326		0.8017	0.2628
						0.6306	0.5474		0.9453	0.3454
						0.5442	0.5504		0.984	0.4938
						0.5794	0.5794		0.8209	0.2955
						0.6004	0.5637		0.9092	0.3857
						0.5306	0.6801		1	0.2807
						0.6686	0.5475		0.967	0.3895
						0.5623	0.582		0.9283	0.4038
						0.6561	0.5426		0.8969	0.4553
						0.648	0.6377		0.887	0.4773
						0.5026	0.5851		0.9754	0.4141
						0.5742	0.5704		0.8812	0.4154
						0.5241	0.5981		1	0.4913
						0.5381	0.5884		1	0.38
						0.5354	0.5853		0.9964	0.5174
						0.6001	0.5918		1	0.4447
						0.4137	0.6112		0.9312	0.4737
						0.4244	0.6382		0.9959	0.4376
						0.5337	0.5816		0.9509	0.4282
						0.2748	0.1682		0.9325	0.4007
						0.5469	0.2406		0.9585	0.4501
						0.4972	0.2824		0.901	0.376
						0.4303	0.3069		0.9981	0.3567
						0.5758	0.3064		0.9687	0.4792
						0.3686	0.3671		0.8354	0.4198
						0.4132	0.364		1	0.4059
						0.502	0.3594		0.9637	0.4976
						0.5371	0.4082		0.9374	0.4135
						0.2567	0.3045		1	0.4029
						0.4229	0.3269		0.9415	0.4631
						0.589	0.3995		0.8558	0.3498
						0.4536	0.3587		0.8601	0.463
						0.3553	0.309		0.7921	0.3596
						0.4529	0.3923		0.9021	0.5124
						0.4703	0.3923		0.8863	0.4739
						0.5072	0.392		0.8783	0.3839
						0.5155	0.3985		0.9815	0.3088
						0.398	0.3568		0.902	0.4336
						0.4369	0.4021		0.9165	0.2622
						0.3559	0.431		0.8951	0.4544
						0.4828	0.3911		0.8801	0.4341
						0.5992	0.3197		0.9585	0.4657
						0.5037	0.4281		0.8981	0.5475
						0.4969	0.4051		1	0.4018
						0.2315	0.3753		0.8888	0.419
						0.4874	0.3743		0.8645	0.3895
						0.5631	0.4259		1	0.3764
						0.4106	0.4475		0.9694	0.5291
						0.3378	0.4259		1	0.4459
						0.5733	0.4217		1	0.3903
						0.558	0.4223		0.8763	0.54
						0.4915	0.3983		1	0.4658
						0.4581	0.4513		1	0.5077
						0.4294	0.3753		0.9927	0.4998
						0.511	0.4111		1	0.3643
						0.3641	0.427		0.996	0.4962
						0.3561	0.3657		1	0.2716
						0.4653	0.417		1	0.4324
						0.4622	0.4318		0.9609	0.456
						0.5205	0.3928		1	0.4219
						0.3797	0.4203		0.983	0.5286
						0.4821	0.4163		0.9851	0.4524
						0.6275	0.3364		0.8897	0.4129
						0.4778	0.4041		0.9131	0.4804
						0.4395	0.4316		0.9837	0.4093
						0.5271	0.4475		0.8902	0.4088
						0.5119	0.3727		1	0.388
						0.4032	0.371		1	0.2832
						0.4205	0.3925		0.9676	0.5596
						0.4217	0.4058		1	0.4228
						0.495	0.4406		0.921	0.3797
						0.7193	0.5241		0.9944	0.4709
						0.7022	0.4469		1	0.5736
						0.5389	0.5652		0.9645	0.3038
						0.3637	0.5745		0.8742	0.4457
						0.5103	0.5186		0.9605	0.5305
						0.5774	0.5966		0.9836	0.5222
						0.5426	0.6529		0.8456	0.427
						0.667	0.583		0.8304	0.481
						0.4932	0.6023		0.7856	0.4074
						0.5259	0.5351		0.8588	0.4597
						0.53	0.543		0.8743	0.4225
						0.4708	0.5676		1	0.4689
						0.5154	0.6038		1	0.4832
						0.5208	0.6546		1	0.3474
						0.5055	0.6047		0.9788	0.4609
						0.5434	0.5164		0.929	0.4828
						0.338	0.5396		1	0.4322
						0.5126	0.5669		0.9192	0.491
						0.556	0.6398		0.925	0.4656
						0.5679	0.6713		1	0.5023
						0.514	0.7036		0.8801	0.4228
						0.504	0.6131		0.957	0.4618
						0.4683	0.6131		0.7612	0.4382
						0.4789	0.5645		0.9678	0.4092
						0.4858	0.7263		1	0.4463
						0.5301	0.6773		0.9406	0.4664
						0.5972	0.7281		0.9522	0.4812
						0.4968	0.7009		0.9656	0.5575
						0.5758	0.6366		0.9794	0.4662
						0.5929	0.6654		0.9216	0.1828
						0.5521	0.6518		0.8785	0.5632
						0.5974	0.5855		1	0.4813
						0.534	0.5714		0.8993	0.6309
						0.3473	0.6706		0.9461	0.5495
						0.1206	0.706		0.9354	0.5204
						0.0963	0.6955		1	0.511
						0.1327	0.6737		0.7038	0.6424
						0.105	0.6516		0.8866	0.5263
						0.2059	0.6645		0.9217	0.4901
						0.0887	0.7321		1	0.3764
						0.0636	0.7386		0.9394	0.4292
						0.0249	0.7275		1	0.3972
						0.1086	0.6968		0.9074	0.4703
						0.1578	0.7047		0.9791	0.5438
						0.0376	0.6932		0.9247	0.5393
						0.0294	0.6978		0.7181	0.5181
						0.5169	0.4997		0.8334	0.4355
						0.3496	0.5235		0.9395	0.6122
						0.3591	0.5112		1	0.5198
						0.3902	0.4872		0.8974	0.6855
						0.3735	0.5089		0.9859	0.6312
						0.4215	0.4933		0.8805	0.6352
						0.3853	0.4696		0.8691	0.6108
						0.4019	0.5084		0.8581	0.5232
						0.3952	0.5406		0.9243	0.5369
						0.3842	0.5007		0.8933	0.4713
						0.422	0.5066		0.865	0.5857
						0.4229	0.4521		0.8548	0.5297
						0.3505	0.4906		1	0.4735
						0.4109	0.4819		0.887	0.481
						0.4016	0.4799		0.9396	0.5455
						0.4024	0.4766		0.8798	0.6174
						0.3894	0.4966		0.9563	0.5013
						0.4743	0.4605		0.9533	0.5464
						0.4569	0.4808		0.8546	0.6307
						0.4304	0.4464		0.7361	0.4942
						0.4072	0.4642		0.9447	0.542
						0.3357	0.4668		0.8475	0.5028
						0.3568	0.4899		1	0.5395
						0.5362	0.5424		0.9547	0.5948
						0.6517	0.5017		0.9155	0.5885
						0.5381	0.6274		0.8952	0.6187
						0.6196	0.5598		0.897	0.5827
						0.6092	0.5265		0.9133	0.5787
						0.5322	0.4715		0.9628	0.5461
						0.582	0.5757		0.8589	0.4819
						0.5363	0.5664		0.9446	0.6261
						0.5542	0.5444		0.9007	0.4492
						0.5981	0.6516		0.9932	0.4768
						0.5782	0.5784		0.866	0.5638
						0.6233	0.5112		0.8999	0.6087
						0.6076	0.4786		0.9648	0.5368
						0.6118	0.5653		0.8989	0.4075
						0.5299	0.5863		0.9513	0.5179
						0.5339	0.5892		0.7787	0.5086
						0.6246	0.5591		0.9066	0.5955
						0.4918	0.417		0.9246	0.4951
						0.5623	0.6056		0.9704	0.5966
						0.5244	0.5359		0.9563	0.7165
						0.4974	0.572		1	0.5927
						0.5137	0.5585		0.9644	0.4664
						0.4602	0.532		0.9616	0.5844
						0.5516	0.5573		0.9921	0.4299
						0.613	0.5321		0.9816	0.5082
						0.545	0.5834		0.9621	0.5728
						0.582	0.5362		0.9216	0.6941
						0.6247	0.5492		1	0.5117
						0.5325	0.5816		0.9674	0.5885
						0.5236	0.5256		0.9261	0.5843
						0.5722	0.5648		0.9699	0.5566
						0.5273	0.5748		0.9238	0.5558
						0.5589	0.559		0.7627	0.5826
						0.5304	0.4847		0.8867	0.4847
						0.3914	0.6358		0.947	0.5528
						0.647	0.4899		0.8608	0.5545
						0.6464	0.4318		0.903	0.4339
						0.7871	0.5355		0.9529	0.6213
						0.743	0.4562		0.8561	0.5423
						0.6582	0.529		0.8675	0.6231
						0.7985	0.5022		0.8624	0.5693
						0.9732	0.4833		1	0.5452
						0.5635	0.4952		0.9308	0.4924
						0.4464	0.4228		0.8487	0.4577
						0.644	0.4472		0.7731	0.4423
						0.741	0.5009		0.9653	0.4546
						0.6524	0.4898		0.7763	0.6198
						0.7235	0.4552		0.9341	0.5275
						0.8083	0.5012		1	0.5457
						0.6658	0.5002		0.8559	0.461
						0.5843	0.4642		0.9541	0.5411
						0.8818	0.5398		0.8911	0.5294
						0.7769	0.4622		0.9094	0.5473
						0.6768	0.4151		0.9291	0.5745
						0.6891	0.4827		0.8872	0.6264
						0.9672	0.4382		0.9602	0.488
						0.7379	0.4239		0.9922	0.5126
						0.7997	0.4409		0.8988	0.4927
						0.7413	0.4652		0.9571	0.541
						0.8207	0.4981		0.5081	0.4463
						0.7847	0.4298		0.5679	0.4441
						0.658	0.4231		0.4833	0.4646
						0.7376	0.3765		0.4965	0.4367
						0.8314	0.4939		0.612	0.4844
						0.7825	0.4647		0.5087	0.4373
						0.8141	0.4899		0.5243	0.5539
						0.8326	0.4711		0.7481	0.3944
						0.719	0.4417		0.5021	0.4589
						0.8667	0.4936		0.5573	0.4376
						0.7666	0.4551		0.5144	0.4914
						0.8822	0.4473		0.5657	0.4071
						0.8573	0.4383		0.6004	0.5213
						0.7115	0.3732		0.4914	0.5236
						0.778	0.5508		0.5217	0.4656
						0.9713	0.4292		0.5304	0.4431
						0.8611	0.5624		0.5446	0.476
						0.802	0.504		0.466	0.4379
						0.7755	0.5448		0.6484	0.4468
						0.869	0.4898		0.4572	0.5093
						0.8601	0.5271		0.3842	0.422
						0.8901	0.4581		0.4362	0.3694
						0.8336	0.5392		0.4788	0.4282
						0.6952	0.5226		0.45	0.5057
						0.7692	0.464		0.5389	0.451
						0.8075	0.464		0.426	0.5584
						0.709	0.4782		0.2536	0.3518
						0.8087	0.5233		0.5151	0.4145
						0.9019	0.419		0.32	0.4391
						0.8343	0.4664		0.4069	0.5449
						0.8166	0.4658		0.2702	0.49
						0.8226	0.5305		0.4136	0.5958
						0.903	0.4745		0.27	0.4713
						0.8144	0.4759		0.2915	0.488
						0.8279	0.473		0.3731	0.557
						0.8234	0.5023		0.3037	0.5104
						0.8588	0.4707		0.4109	0.5978
						0.8078	0.4592		0.5783	0.3996
						0.8224	0.4136		0.5645	0.4413
						0.7279	0.4453		0.6015	0.4023
						0.7507	0.4203		0.5998	0.4477
						0.7602	0.5445		0.7127	0.4316
						0.8033	0.5025		0.6116	0.3959
						0.5001	0.0857		0.6874	0.4311
						0.5268	0.2955		0.6477	0.4277
						0.5957	0.3486		0.6009	0.4291
						0.5737	0.3225		0.5612	0.3963
						0.4668	0.3731		0.6832	0.4178
						0.5556	0.3553		0.7157	0.4109
						0.5539	0.3911		0.708	0.3818
						0.6264	0.4366		0.6156	0.4148
						0.5303	0.4324		0.6128	0.4268
						0.4994	0.4586		0.6726	0.4562
						0.6218	0.4285		0.6288	0.3961
						0.4553	0.4033		0.6995	0.4116
						0.608	0.4615		0.667	0.4041
						0.572	0.3945		0.6356	0.4497
						0.5	0.3682		0.7183	0.3968
						0.5328	0.4935		0.6767	0.4419
						0.6464	0.4791		0.7252	0.4348
						0.5443	0.4159		0.683	0.4207
						0.4994	0.4194		0.7019	0.2091
						0.591	0.4273		0.9896	0.5652
						0.4882	0.3965		0.997	0.5226
						0.4975	0.4178		0.9647	0.4907
						0.5747	0.4582		0.9441	0.5335
						0.6484	0.4171		0.9661	0.5007
						0.5311	0.4112		0.936	0.4102
						0.5655	0.4884		0.9772	0.5726
						0.5788	0.4623		0.9406	0.4341
						0.6136	0.4321		0.9561	0.5166
						0.5578	0.3995		1	0.4733
						0.5074	0.4562		1	0.4863
						0.5492	0.5105		1	0.5576
						0.5533	0.4809		1	0.4956
						0.5931	0.4965		1	0.4754
						0.599	0.4203		0.9623	0.5663
						0.6096	0.4567		0.9944	0.4954
						0.5178	0.4409		1	0.5718
						0.497	0.4306		1	0.5237
						0.5967	0.4933		1	0.4583
						0.615	0.4826		0.9466	0.4726
						0.5954	0.3959		1	0.5517
						0.5648	0.483		0.8936	0.5698
						0.6701	0.509		0.9923	0.5396
						0.6008	0.5007		0.9224	0.5963
						0.5681	0.4803		1	0.5744
						0.534	0.464		1	0.4714
						0.5689	0.5353		0.9389	0.4958
						0.4868	0.4284		1	0.3946
						0.5104	0.4414		0.9836	0.4282
						0.6436	0.4382		0.9762	0.5566
						0.6462	0.4705		0.8955	0.4849
						0.4692	0.4885		1	0.5241
						0.5699	0.4727		0.935	0.4757
						0.6192	0.5205		0.9887	0.5448
						0.5748	0.4676		1	0.5192
						0.5362	0.4526		0.9529	0.5142
						0.5219	0.5776		0.9929	0.542
						0.5864	0.5379		0.9607	0.6144
						0.6454	0.5056		1	0.4748
						0.5457	0.4695		0.9937	0.3763
						0.6247	0.514		0.9777	0.552
						0.5098	0.4836		0.9305	0.5569
						0.6695	0.5022		0.8819	0.504
						0.5775	0.5253		0.9244	0.55
						0.5331	0.4395		0.9905	0.5112
						0.447	0.4905		1	0.5809
						0.5193	0.4787		0.9611	0.5043
						0.6352	0.4702		1	0.5237
						0.4788	0.5871		0.9466	0.4823
						0.4368	0.5299		1	0.4781
						0.4468	0.6242		0.9712	0.5695
						0.4381	0.5511		0.9575	0.5061
						0.5414	0.6145		1	0.3534
						0.4267	0.5323		0.9835	0.4713
						0.3748	0.4987		0.9513	0.5272
						0.4658	0.5213		1	0.5443
						0.5012	0.5101		0.9795	0.4599
						0.4374	0.4858		0.9952	0.5067
						0.3484	0.4835		0.9485	0.5655
						0.4072	0.5667		0.9748	0.5575
						0.4707	0.4622		1	0.5274
						0.4758	0.5291		0.9577	0.6077
						0.5017	0.5078		0.915	0.5409
						0.4472	0.4826		0.9463	0.5836
						0.4731	0.473		0.8657	0.5066
						0.478	0.6957		0.9822	0.626
						0.4345	0.5293		0.9741	0.5451
						0.5133	0.4425		0.9388	0.5153
						0.4191	0.5054		0.9801	0.4955
						0.4501	0.5498		0.9342	0.5876
						0.4179	0.4969		0.9995	0.52
						0.4499	0.6074		0.9438	0.4946
						0.4738	0.5475		1	0.5064
						0.4149	0.56		0.9449	0.512
						0.4164	0.5424		1	0.5332
						0.6328	0.3974		1	0.441
						0.4354	0.4211		0.9456	0.5631
						0.5069	0.4708		0.9492	0.4018
						0.5916	0.424		1	0.6013
						0.5621	0.4535		0.9373	0.4952
						0.4904	0.4531		0.9824	0.4805
						0.5357	0.3828		1	0.4518
						0.5302	0.4131		0.991	0.5564
						0.4138	0.4898		0.9712	0.4909
						0.5759	0.4568		1	0.5883
						0.562	0.4015		0.9545	0.5004
						0.5073	0.4448		0.9375	0.5709
						0.5386	0.4685		0.9462	0.5496
						0.527	0.4938		0.8575	0.5015
						0.5114	0.4491		0.9693	0.4478
						0.5215	0.4895		1	0.5003
						0.4889	0.4441		0.9689	0.5467
						0.5077	0.6022		0.9601	0.4905
						0.418	0.5456		0.9427	0.4729
						0.6637	0.4123		1	0.5162
						0.6453	0.4776		0.9398	0.4209
						0.5427	0.4896		0.9569	0.4855
						0.483	0.4624		1	0.4728
						0.5313	0.4572		0.9607	0.5253
						0.5081	0.446		0.8149	0.2683
						0.5404	0.4195		0.8839	0.3683
						0.4411	0.4804		0.9934	0.3976
						0.4964	0.5118		0.9016	0.429
						0.4165	0.4829		0.9833	0.3204
						0.4843	0.4988		0.8704	0.3772
						0.4834	0.4808		0.9767	0.4754
						0.4979	0.4865		0.9078	0.4332
						0.5072	0.5162		0.9256	0.4476
						0.5254	0.4824		0.8463	0.4259
						0.5113	0.4735		0.924	0.5154
						0.5586	0.4919		0.8267	0.4401
						0.5103	0.5103		0.9094	0.5162
						0.5244	0.5112		1	0.4081
						0.4236	0.533		0.9663	0.4373
						0.5451	0.4337		0.93	0.4914
						0.6363	0.4552		0.932	0.5127
						0.555	0.4501		0.8998	0.4485
						0.5748	0.4883		0.897	0.4636
						0.3893	0.5242		0.8512	0.4305
						0.5853	0.4542		0.9595	0.4246
						0.5398	0.4904		0.9527	0.4528
						0.5038	0.4788		0.9725	0.4891
						0.4711	0.4885		0.8894	0.3875
						0.4707	0.4701		1	0.4879
						0.4977	0.5483		0.9453	0.446
						0.5701	0.4711		0.9987	0.504
						0.5492	0.4576		1	0.4947
						0.529	0.4593		0.9218	0.5053
						0.4957	0.5057		0.9318	0.4551
						0.4704	0.4785		0.8389	0.4154
						0.4836	0.4842		0.9349	0.4534
						0.5843	0.5078		0.8395	0.5197
						0.5513	0.4826		0.9064	0.4038
						0.49	0.5004		0.9531	0.4336
						0.4606	0.458		0.9925	0.4516
						0.3952	0.471		0.9245	0.4628
						0.5352	0.5032		0.9511	0.4716
						0.5747	0.4968		0.9084	0.4087
						0.4858	0.4396		0.8846	0.511
						0.5219	0.4808		0.9052	0.5006
						0.3662	0.5686		0.9853	0.4321
						0.5369	0.4847		0.8927	0.4323
						0.4854	0.5911		0.8958	0.5036
						0.5297	0.4827		0.9315	0.4912
						0.4928	0.5069		0.9004	0.4537
						0.5267	0.4796		0.895	0.5411
						0.5903	0.5032		1	0.4606
						0.3868	0.6283		0.9777	0.5534
						0.452	0.5332		0.9559	0.4968
						0.8362	0.5076		0.8976	0.4929
						0.5844	0.591		0.9284	0.5156
						0.3798	0.6531		0.8756	0.5265
						0.3477	0.5375		0.9184	0.5224
						0.4593	0.5644		0.9828	0.5459
						0.5605	0.5551		0.9135	0.5669
						0.54	0.4305		0.9847	0.4904
						0.4549	0.5232		0.9817	0.5309
						0.4652	0.5431		0.9837	0.425
						0.4333	0.5985		0.9197	0.484
						0.6052	0.4924		0.9849	0.5427
						0.5396	0.6035		0.9394	0.4518
						0.583	0.5397		0.3934	0.2133
						0.4665	0.5989		0.5501	0.2698
						0.4546	0.6392		0.5131	0.3048
						0.3892	0.4374		0.5271	0.2912
						0.26	0.4937		0.5472	0.2858
						0.6133	0.5027		0.5391	0.3705
						0.339	0.5481		0.4726	0.3447
						0.6753	0.5663		0.5268	0.3836
						0.3281	0.5442		0.5267	0.3919
						0.3918	0.4455		0.5236	0.3834
						0.3575	0.4666		0.4826	0.3903
						0.4481	0.4258		0.526	0.4144
						0.4165	0.4548		0.5672	0.4108
						0.4641	0.4961		0.5538	0.3979
						0.4091	0.4474		0.4612	0.394
						0.4285	0.4773		0.5284	0.3918
						0.4446	0.4824		0.5464	0.4508
						0.4499	0.4211		0.523	0.395
						0.4597	0.4589		0.5217	0.3575
						0.3965	0.4063		0.5092	0.4151
						0.537	0.4345		0.559	0.4274
						0.4093	0.4612		0.5577	0.4023
						0.5389	0.4258		0.5513	0.401
						0.5051	0.4694		0.5711	0.4234
						0.3879	0.4179		0.5762	0.4309
						0.5336	0.4562		0.5192	0.4337
						0.4151	0.4203		0.5475	0.4216
						0.4366	0.4406		0.5855	0.4154
						0.3788	0.4556		0.5258	0.4209
						0.5027	0.4768		0.575	0.4265
						0.411	0.459		0.5703	0.4301
						0.4279	0.377		0.5676	0.4296
						0.4835	0.4544		0.5527	0.4408
						0.4741	0.443		0.5496	0.4351
						0.4708	0.4452		0.5658	0.4657
						0.4976	0.4838		0.5566	0.4616
						0.5167	0.4528		0.546	0.4497
						0.4947	0.4028		0.5878	0.4147
						0.4265	0.4159		0.5118	0.4137
						0.6855	0.4098		0.5122	0.4625
						0.6285	0.5175		0.5528	0.4272
						0.7053	0.5538		0.4957	0.4231
						0.5832	0.5747		0.5377	0.4033
						0.5517	0.4913		0.9764	0.3201
						0.6542	0.4785		0.9954	0.4169
						0.6051	0.5187		0.8343	0.4687
						0.5635	0.5053		0.927	0.3472
						0.5699	0.4333		0.9527	0.3506
						0.6045	0.4251		1	0.4162
						0.4968	0.4519		0.9868	0.38
						0.6832	0.5676		0.8864	0.4054
						0.7263	0.4505		0.8844	0.41
						0.8201	0.3859		0.9633	0.428
						0.6282	0.498		0.9801	0.4286
						0.6078	0.4618		0.977	0.4446
						0.7857	0.4535		1	0.4523
						0.6317	0.5005		0.9243	0.4135
						0.5975	0.5282		0.876	0.4788
						0.7228	0.5323		0.9233	0.5599
						0.6646	0.5122		1	0.5244
						0.6095	0.4506		0.9816	0.3921
						0.666	0.6921		0.8783	0.4929
						0.656	0.2033		0.8902	0.5077
						0.7945	0.3161		0.8791	0.553
						0.7628	0.3403		0.9979	0.4678
						0.7451	0.31		0.8748	0.3899
						0.7896	0.342		0.9646	0.5561
						0.7674	0.3908		0.8918	0.4067
						0.7397	0.3665		0.9622	0.5405
						0.8039	0.3929		0.9767	0.5134
						0.7451	0.3696		0.9281	0.5108
						0.8229	0.3515		0.9049	0.5553
						0.6924	0.3268		0.9715	0.5209
						0.8116	0.3269		0.8715	0.4382
						0.7525	0.3611		0.9108	0.6096
						0.7745	0.378		0.9465	0.5058
						0.7918	0.3924		0.9424	0.4557
						0.8098	0.3683		0.8387	0.5267
						0.7758	0.3904		0.9868	0.4685
						0.7695	0.3565		1	0.5296
						0.6129	0.3671		0.9302	0.5705
						0.6459	0.389		0.9736	0.4644
						0.6161	0.3661		0.9787	0.4291
						0.6672	0.3879		1	0.473
						0.7886	0.4251		1	0.5797
						0.8124	0.3916		0.9608	0.5114
						0.6655	0.3842		0.962	0.5981
						0.7109	0.3769		0.9957	0.4285
						0.6689	0.3943		0.9623	0.5561
						0.8064	0.4329		0.9714	0.5104
						0.7647	0.3473		0.9217	0.4662
						0.7783	0.3958		0.9183	0.4724
						0.7513	0.3821		0.9447	0.4903
						0.7104	0.3876		0.9661	0.6111
						0.6776	0.4033		0.9326	0.5131
						0.7908	0.4649		1	0.5475
						0.7813	0.4112		1	0.5275
						0.7692	0.3886		0.9618	0.5212
						0.7816	0.3622		0.9987	0.4047
						0.6862	0.3834		1	0.4941
						0.7744	0.4195		0.939	0.6275
						0.7719	0.3846		0.9638	0.5024
						0.7683	0.3768		0.9535	0.5672
						0.7121	0.3956		0.9917	0.4988
						0.7195	0.3839		0.9672	0.494
						0.7697	0.4076		0.9394	0.5935
						0.7558	0.4378		0.9646	0.6406
						0.8053	0.3708		0.8455	0.5292
						0.7432	0.3569		0.9607	0.5385
						0.6696	0.351		0.9173	0.47
						0.7211	0.3576		0.9665	0.4851
						0.7525	0.372		0.9556	0.5483
						0.7282	0.3359		0.9421	0.5801
						0.7308	0.4038		0.9962	0.4783
						0.7283	0.3993		0.926	0.5945
						0.6988	0.3777		0.9513	0.4255
						0.7831	0.401		0.9602	0.4203
						0.7631	0.4542		1	0.6436
						0.7476	0.4184		0.934	0.536
						0.7939	0.385		0.94	0.4785
						0.7623	0.3979		0.9539	0.5158
						0.7803	0.4459		1	0.4219
						0.7978	0.4173		0.9802	0.4904
						0.8192	0.435		1	0.5377
						0.7637	0.4504		0.9283	0.5284
						0.8328	0.4351		0.9227	0.5708
						0.8074	0.4496		0.9912	0.5346
						0.8188	0.4304		1	0.5216
						0.7934	0.4447		0.9921	0.4296
						0.8763	0.6713		0.918	0.4411
						1	0.5997		0.9081	0.5033
						0.9267	0.6407		0.9792	0.4409
						0.8674	0.506		0.8742	0.5261
						0.9524	0.6449		0.9755	0.5146
						0.9834	0.5128		1	0.5119
						0.9214	0.6348		1	0.5742
						0.8351	0.6429		0.9189	0.4464
						0.902	0.5559		0.9501	0.5893
						1	0.5449		0.9625	0.4419
						0.955	0.5425		0.991	0.6085
						0.8994	0.6544		0.9122	0.6032
						0.8615	0.5985		0.9366	0.5139
						1	0.5985		0.9257	0.6216
						0.7856	0.5516		0.8901	0.1717
						0.9836	0.68		1	0.1675
						0.7962	0.5542		1	0.3161
						0.915	0.7174		0.9347	0.3858
						0.9285	0.605		1	0.3138
						1	0.6276		0.936	0.383
						0.8965	0.6408		0.8571	0.4551
						0.5172	0.6856		0.9514	0.4833
						0.0221	0.418		0.9499	0.5805
						0.102	0.4982		1	0.413
						0.377	0.62		0.8651	0.4733
						0.2638	0.6201		0.9718	0.3788
						0.1554	0.4974		0.9558	0.3327
						0.1692	0.4328		0.9292	0.3732
						0.2985	0.5632		1	0.2903
						0.4144	0.5946		0.9704	0.4942
						0.3877	0.6661		0.9468	0.5335
						0.6062	0.5649		0.9013	0.517
						0.5683	0.6383		0.8406	0.5014
						0.6047	0.5995		0.9122	0.4944
						0.6038	0.5887		0.9338	0.4405
						0.6448	0.5059		1	0.4141
						0.584	0.603		1	0.4907
						0.5578	0.5468		0.9731	0.377
						0.6053	0.5897		0.9478	0.478
						0.5976	0.5509		0.8581	0.4331
						0.6014	0.5779		0.9195	0.2974
						0.6027	0.5596		0.9999	0.346
						0.7584	0.5144		0.9079	0.3801
						0.5132	0.5885		0.7923	0.3963
						0.5964	0.5381		0.9847	0.3546
						0.5585	0.554		0.9012	0.4437
						0.6457	0.5448		0.9768	0.4549
						0.5981	0.548		1	0.4214
						0.6436	0.585		0.9586	0.481
						0.6331	0.724		0.9844	0.516
						0.7128	0.5724		0.9157	0.42
						0.6012	0.523		0.8786	0.4456
						0.65	0.6162		1	0.4313
						0.5555	0.6312		0.9599	0.5116
						0.602	0.6083		0.8865	0.4543
						0.5529	0.6435		0.9818	0.5374
						0.6323	0.5786		1	0.4041
						0.5523	0.628		0.9437	0.3916
						0.4709	0.5337		0.8722	0.4733
						0.5908	0.5874		1	0.414
						0.497	0.6426		1	0.4015
						0.5455	0.5874		1	0.4934
						0.4992	0.6106		0.9485	0.4982
						0.635	0.5495		0.964	0.4294
						0.5874	0.593		0.9706	0.3902
						0.5661	0.5779		0.9873	0.477
						0.611	0.6573		0.9717	0.4824
						0.6034	0.6327		0.9129	0.4945
						0.6331	0.665		1	0.476
						0.657	0.564		1	0.3958
						0.5406	0.51		0.8619	0.403
						0.506	0.5423		0.9805	0.4606
						0.5786	0.6829		0.9455	0.3852
						0.5046	0.6234		1	0.5311
						0.5556	0.5505		0.9691	0.5129
						0.5795	0.6469		0.9232	0.4888
						0.5926	0.6191		0.9972	0.3621
						0.5345	0.5914		1	0.4176
						0.6196	0.5709		0.9682	0.4695
						0.6722	0.6594		0.9908	0.5748
						0.5918	0.6619		1	0.541
						0.5196	0.638		0.8701	0.4358
						0.5357	0.6551		0.8094	0.4214
						0.5079	0.6643		0.8747	0.361
						0.5148	0.5161		0.9557	0.3911
						0.6873	0.6353		0.8924	0.3502
						0.5809	0.6255		0.8953	0.5686
						0.5709	0.6381		1	0.4072
						0.5952	0.615		0.9127	0.5422
						0.5143	0.6382		1	0.3576
						0.5708	0.6151		0.921	0.4575
						0.5388	0.652		0.876	0.441
						0.5434	0.6305		0.8939	0.4966
						0.545	0.6189		1	0.3995
						0.559	0.6648		1	0.5294
						0.5946	0.629		0.8759	0.5448
						0.5644	0.6301		0.9613	0.5777
						0.5631	0.6421		0.9259	0.5091
						0.476	0.6758		1	0.4792
						0.4447	0.5612		0.9803	0.5371
						0.4762	0.5968		0.9252	0.4715
						0.5497	0.624		0.9487	0.3331
						0.5278	0.6126		1	0.4007
						0.4057	0.6081		0.9214	0.5462
						0.513	0.6157		1	0.5573
						0.4792	0.5939		1	0.545
						0.4584	0.6412		0.8634	0.5319
						0.5411	0.6286		0.8485	0.4554
						0.4002	0.5695		1	0.4285
						0.438	0.5889		1	0.568
						0.5916	0.597		0.9766	0.5414
						0.5403	0.6178		0.9882	0.5465
						0.4918	0.5819		1	0.4528
						0.6227	0.5908		0.9696	0.4847
						0.569	0.5757		0.9014	0.5529
						0.5921	0.6004		0.9827	0.5923
						0.462	0.6087		0.8839	0.4727
						0.4694	0.642		0.8955	0.5635
						0.4801	0.5603		0.9861	0.5188
						0.4694	0.5623		0.9301	0.5722
						0.4532	0.6178		0.9528	0.5909
						0.4778	0.6136		0.9529	0.5831
						0.457	0.6474		0.8804	0.5009
						0.3994	0.5739		1	0.5842
						0.5547	0.5488		0.9853	0.5475
						0.5646	0.5306		0.9712	0.4969
						0.6267	0.5684		1	0.4599
						0.51	0.6034		1	0.5051
						0.418	0.7541		0.9896	0.4549
						0.4574	0.6246		0.9208	0.6402
						0.5176	0.6455		0.9754	0.5457
						0.5136	0.6113		0.9504	0.4796
						0.4594	0.6524		0.9701	0.3894
						0.6168	0.5544		0.8811	0.4808
						0.624	0.6132		0.9511	0.5417
						0.6664	0.5836		0.9699	0.5846
						0.6426	0.6313		0.9964	0.5302
						0.6518	0.5997		0.9237	0.5442
						0.5523	0.6299		1	0.4503
						0.5594	0.6162		0.9762	0.4212
						0.5912	0.5357		0.9719	0.6683
						0.5386	0.5872		1	0.5842
						0.4654	0.5955		0.9403	0.5198
						0.5461	0.6342		0.9711	0.5176
						0.5268	0.6153		0.8958	0.5759
						0.5839	0.5725		0.9353	0.5871
						0.5221	0.6528		0.9224	0.4462
						0.5336	0.5897		1	0.5363
						0.5228	0.6832		0.9669	0.5013
						0.519	0.4888		0.9821	0.5396
						0.5012	0.4858		0.9356	0.5197
						0.5976	0.5557		0.9081	0.5312
						0.5011	0.4637		0.8759	0.5821
						0.4305	0.5248		0.9748	0.5502
						0.6314	0.5845		0.9329	0.5606
						0.4343	0.4796		1	0.554
						0.4721	0.4573		1	0.4396
						0.4472	0.5281		1	0.4219
						0.4512	0.4912		0.9811	0.6095
						0.4122	0.6019		0.9887	0.572
						0.4988	0.4646		0.9146	0.4664
						0.565	0.5959		1	0.4745
						0.5341	0.5316		0.9143	0.5173
						0.4325	0.5591		0.9746	0.5636
						0.5178	0.6287		1	0.5532
						0.5381	0.4833		1	0.4379
						0.4849	0.5097		0.9461	0.4984
						0.4105	0.5407		0.9207	0.4703
						0.5291	0.537		0.9329	0.5618
						0.5314	0.5088		0.9192	0.5234
						0.5116	0.5316		0.9786	0.5609
						0.5461	0.6221		0.982	0.5143
						0.283	0.3027		0.9425	0.6034
						0.5234	0.4143		0.9703	0.5765
						0.5612	0.5879		0.9704	0.5544
						0.3778	0.4797		1	0.5315
						0.5284	0.5239		0.9038	0.5436
						0.601	0.5918		0.9781	0.5666
						0.3517	0.5335		0.8698	0.5498
						0.5138	0.6331		0.9735	0.5122
						0.4486	0.4993		0.9707	0.4891
						0.5167	0.5639		0.9063	0.5282
						0.6364	0.5723		0.9528	0.4404
						0.4214	0.4784		0.8824	0.5458
						0.5579	0.4506		0.8741	0.4284
						0.4999	0.5388		0.9725	0.6146
						0.4742	0.5378		1	0.4888
						0.4	0.5272		0.8854	0.511
						0.4456	0.4523		0.9699	0.5223
						0.5928	0.523		0.9628	0.5345
						0.4572	0.5624		0.9598	0.5237
						0.5198	0.5661		0.9308	0.5985
						0.5519	0.5087		0.9781	0.5334
						0.4627	0.5123		0.9274	0.5405
						0.4035	0.4957		0.9742	0.5229
						0.5519	0.6043		0.9451	0.4966
						0.556	0.5048		0.941	0.5268
						0.5282	0.5476		0.9	0.5527
						0.5747	0.51		0.9346	0.448
						0.5579	0.5256		0.8968	0.5998
						0.5265	0.583		1	0.5404
						0.6085	0.5506		0.9333	0.4699
						0.3529	0.499		0.9818	0.5115
						0.4548	0.474		1	0.4708
						0.5512	0.5051		0.9305	0.4944
						0.4899	0.5822		0.9897	0.5248
						0.4941	0.531		0.9224	0.5556
						0.3939	0.5448		0.9648	0.4951
						0.5003	0.6254		1	0.5352
						0.5143	0.6076		0.9906	0.5836
						0.4842	0.5379		0.9629	0.6218
						0.402	0.5463		1	0.5399
						0.4936	0.5263		0.95	0.4728
						0.4945	0.6323		0.9736	0.4466
						0.4735	0.5566		0.9481	0.5788
						0.5704	0.5768		0.9484	0.5501
						0.4008	0.5015		0.9496	0.6273
						0.5098	0.525		0.836	0.72
						0.4772	0.5987		1	0.5741
						0.4267	0.5464		0.9053	0.5669
						0.3112	0.4882		1	0.4884
						0.4539	0.5844		0.8978	0.667
						0.4419	0.4656		0.9995	0.4727
						0.5105	0.618		1	0.6307
						0.3997	0.63		0.9874	0.5609
						0.536	0.5354		0.9801	0.5478
						0.4038	0.513		1	0.6336
						0.334	0.4785		1	0.5517
						0.457	0.5591		0.9137	0.5692
						0.4968	0.5102		0.962	0.5683
						0.3649	0.5871		1	0.579
						0.454	0.539		1	0.5359
						0.3923	0.526		1	0.5447
						0.5285	0.584		0.9344	0.5737
						0.3653	0.552		1	0.5917
						0.4416	0.6243		0.8864	0.6128
						0.5301	0.531		0.9976	0.5539
						0.4657	0.5614		0.9871	0.6949
						0.4507	0.5718		0.9693	0.6828
						0.4509	0.5541		1	0.6518
						0.5031	0.5912		0.9662	0.5925
						0.4374	0.5165		0.9588	0.5433
						0.4406	0.4599		0.8773	0.645
						0.5082	0.6184		0.9315	0.5552
						0.4121	0.6127		1	0.6288
						0.4449	0.6015		0.926	0.5804
						0.2335	0.4314		0.9054	0.599
						0.4818	0.4833		1	0.5069
						0.4634	0.4793		0.9629	0.5825
						0.354	0.4869		0.9853	0.5473
						0.4833	0.5355		0.9456	0.6961
						0.3673	0.6024		0.9671	0.5097
						0.4628	0.5597		0.9184	0.6607
						0.46	0.5791		1	0.6028
						0.3106	0.5457		0.9287	0.5529
						0.417	0.5075		1	0.5147
						0.4809	0.5237		0.9919	0.61
						0.3763	0.615		0.9675	0.6077
						0.5494	0.5428		0.917	0.5037
						0.3865	0.4913		0.9586	0.6198
						0.5346	0.5956		0.9358	0.6142
						0.3364	0.4799		0.9045	0.6475
						0.4407	0.5142		0.9756	0.5901
						0.5276	0.5622		1	0.5426
						0.3794	0.5538		0.9547	0.5815
						0.4461	0.5697		0.9119	0.5862
						0.5541	0.6405		0.9815	0.5566
						0.3947	0.5773		0.9094	0.6139
						0.5954	0.4669		0.8724	0.5933
						0.4375	0.5926		0.9415	0.6426
						0.439	0.58		0.9251	0.4121
						0.5359	0.5369		0.8888	0.4729
						0.451	0.5653		0.94	0.6413
						0.5252	0.6182		0.9553	0.4123
						0.429	0.5131		0.9194	0.5233
						0.4738	0.4587		1	0.5469
						0.453	0.5753		0.8709	0.5386
						0.3127	0.5403		1	0.59
						0.2585	0.4317		0.9375	0.6016
						0.4846	0.473		0.9063	0.6804
						0.385	0.5425		0.9021	0.5545
						0.3725	0.5534		0.9577	0.5614
						0.6319	0.5767		0.9333	0.6134
						0.4686	0.5216		1	0.5685
						0.3681	0.5602		0.8202	0.5646
						0.4575	0.6164		0.9676	0.5159
						0.3896	0.5363		0.9387	0.646
						0.4553	0.5688		0.9623	0.5646
						0.4382	0.5438		0.9512	0.5541
						0.3823	0.5609		0.9491	0.4697
						0.406	0.4922		0.8345	0.5198
						0.4812	0.5035		0.9868	0.5784
						0.4502	0.5272		0.9141	0.5034
						0.399	0.5999		1	0.6135
						0.4741	0.6056		0.9674	0.6125
						0.5436	0.5831		0.9812	0.642
						0.416	0.5689		0.97	0.5626
						0.3732	0.5467		0.9309	0.528
						0.4767	0.559		0.9282	0.5758
						0.4538	0.5569		1	0.6763
						0.3993	0.5726		1	0.6428
						0.3772	0.5485		1	0.5934
						0.3555	0.51		0.894	0.5991
						0.4227	0.539		0.9189	0.6128
						0.4143	0.5098		0.948	0.5892
						0.4448	0.5405		0.9521	0.5363
						0.512	0.6132		0.9662	0.5472
						0.48	0.5885		0.9395	0.6039
						0.4875	0.4568		0.9685	0.6634
						0.6261	0.4098		0.8893	0.6174
						0.4237	0.3659		1	0.4842
						0.5947	0.4372		0.952	0.5506
						0.6245	0.4104		1	0.6271
						0.5653	0.4595		0.9295	0.5448
						0.5338	0.4098		1	0.3707
						0.5725	0.459		0.6086	0.5165
						0.5987	0.4481		0.8492	0.4376
						0.6361	0.4387		0.4447	0.5241
						0.6233	0.4587		0.6684	0.5244
						0.6388	0.4077		0.6005	0.5051
						0.6655	0.4508		0.8487	0.4674
						0.5607	0.445		0.7112	0.4111
						0.5866	0.4023		0.4737	0.5543
						0.5662	0.4551		0.5157	0.5376
						0.5938	0.4061		0.5896	0.5865
						0.6552	0.4396		0.7864	0.4986
						0.635	0.44		0.5351	0.5245
						0.5902	0.4023		0.4922	0.5173
						0.5322	0.3908		0.5796	0.5832
						0.5973	0.3926		0.5183	0.5774
						0.6117	0.4594		0.507	0.583
						0.6616	0.3833		0.5043	0.61
						0.5491	0.4648		0.5518	0.6009
						0.6588	0.9845		0.5004	0.5605
						0.6649	0.4588		0.5199	0.5286
						0.4737	0.3535		0.6179	0.4896
						0.5974	0.4804		0.8135	0.4309
						0.5872	0.4604		0.4915	0.5837
						0.7022	0.4396		0.5284	0.5551
						0.8906	0.4102		0.5109	0.5181
						0.789	0.495		0.5389	0.5285
						0.7991	0.4971		0.4195	0.5639
						0.6982	0.4959		0.5463	0.5312
						0.7198	0.5814		0.5585	0.5335
						0.7981	0.5437		0.9897	0.2552
						0.472	0.4316		0.9802	0.2833
						0.8023	0.5635		1	0.3852
						0.6004	0.417		1	0.3214
						0.7161	0.4399		0.9708	0.3517
						0.577	0.5568		0.9489	0.3845
						0.7696	0.4863		1	0.3718
						0.8535	0.5415		1	0.3778
						0.7625	0.5126		1	0.4958
						0.6923	0.4665		0.9568	0.388
						0.6961	0.3876		0.9299	0.4979
						0.7995	0.4801		0.9004	0.4894
						0.7456	0.517		1	0.5287
						0.804	0.5268		0.9638	0.4352
						0.7875	0.5358		0.9743	0.4388
						0.8701	0.3189		0.9952	0.4478
						0.6016	0.5024		0.9279	0.4551
						0.7564	0.4969		0.9092	0.3661
						0.7821	0.4652		1	0.4242
						0.7832	0.5129		0.872	0.5095
						0.7583	0.5917		1	0.4506
						0.8068	0.4448		0.9438	0.4836
						0.8323	0.4754		0.9503	0.4518
						0.8422	0.5634		1	0.4712
						0.9201	0.4762		1	0.486
						0.7105	0.5001		0.9011	0.5095
						0.8094	0.5236		0.9263	0.4972
						0.6925	0.4496		0.9469	0.5012
						0.498	0.3957		0.9606	0.4137
						0.776	0.5166		0.9052	0.5406
						0.6161	0.4579		0.9603	0.3578
						0.5631	0.5126		1	0.5013
						0.7396	0.4931		0.8782	0.4569
						0.747	0.4056		0.8756	0.5012
						0.5341	0.4121		1	0.4617
						0.7397	0.5451		0.981	0.4635
						0.353	0.3642		0.9837	0.4502
						0.7018	0.5038		0.9845	0.4614
						0.5008	0.3915		0.9742	0.4816
						0.7528	0.4052		0.9946	0.509
						0.6626	0.6054		1	0.5191
						0.7179	0.4523		0.9676	0.4953
						0.6492	0.5624		0.9502	0.4779
						0.7208	0.5191		0.9389	0.431
						0.6754	0.5148		1	0.4246
						0.6223	0.4909		0.9897	0.4807
						0.7762	0.5148		0.9631	0.4803
						0.667	0.5198		0.9565	0.5265
						0.733	0.6708		0.9826	0.4486
						0.7467	0.4759		0.8747	0.5143
						0.7836	0.4923		0.9384	0.4665
						0.6759	0.5398		1	0.4674
						0.804	0.5361		0.8858	0.4834
						0.7257	0.5054		0.9209	0.5136
						0.6848	0.4927		0.9921	0.53
						0.9004	0.5418		0.9939	0.4377
						0.7391	0.4313		0.9819	0.4256
						0.6455	0.4436		1	0.587
						0.6452	0.3842		0.9457	0.3556
						0.7483	0.5103		0.8654	0.5205
						0.7653	0.5648		0.961	0.5076
						0.6647	0.4266		1	0.4762
						0.8494	0.5153		0.9625	0.5519
						0.7013	0.4876		0.9585	0.447
						0.7197	0.4985		0.9425	0.474
						0.7545	0.4605		0.9476	0.4585
						0.7429	0.4883		1	0.5134
						0.6254	0.3995		0.9616	0.4674
						0.7125	0.5856		0.9551	0.381
						0.6148	0.4382		0.9078	0.4748
						0.5188	0.4095		0.9902	0.4644
						0.6698	0.3986		0.9177	0.5514
						0.4727	0.2163		1	0.524
						0.6029	0.4076		1	0.5135
						0.616	0.3305		0.9326	0.508
						0.641	0.3389		0.9668	0.5797
						0.588	0.3533		0.9373	0.5373
						0.6171	0.4528		0.9925	0.4681
						0.4172	0.341		1	0.5163
						0.6578	0.4176		0.8958	0.5017
						0.6169	0.4256		1	0.5033
						0.6476	0.4772		0.9308	0.4415
						0.5953	0.4452		0.9366	0.4772
						0.6587	0.357		0.9124	0.5407
						0.5645	0.4836		0.9435	0.4371
						0.5812	0.4462		1	0.4334
						0.5517	0.3802		0.9638	0.5124
						0.6533	0.4366		0.9445	0.5593
						0.5816	0.4607		1	0.4014
						0.457	0.4336		0.8968	0.4605
						0.6772	0.4771		0.9771	0.5118
						0.567	0.4157		1	0.4594
						0.601	0.4611		0.9266	0.4805
						0.5657	0.4441		1	0.5257
						0.5211	0.4758		0.845	0.4597
						0.6802	0.4659		0.9494	0.58
						0.5662	0.4681		1	0.3733
						0.6316	0.445		1	0.5341
						0.5362	0.3599		0.943	0.5245
						0.5632	0.4462		0.9513	0.4051
						0.5724	0.4047		0.5069	0.4252
						0.4414	0.4715		0.5445	0.4387
						0.619	0.4617		0.4905	0.4249
						0.7769	0.3748		0.6172	0.4803
						0.647	0.4291		0.5197	0.4799
						0.6927	0.439		0.3645	0.4488
						0.5833	0.4554		0.3167	0.5217
						0.6109	0.511		0.5013	0.4815
						0.3981	0.4345		0.5195	0.4875
						0.6309	0.5201		0.5905	0.569
						0.6703	0.4997		0.4005	0.4524
						0.6236	0.513		0.5174	0.4965
						0.8357	0.4995		0.6443	0.608
						0.6276	0.4912		0.6166	0.5422
						0.6928	0.4931		0.6611	0.5377
						0.591	0.5345		0.6566	0.6036
						0.6304	0.4946		0.5202	0.5559
						0.615	0.4186		0.5734	0.5816
						0.6194	0.4574		0.631	0.5265
						0.6107	0.4819		0.6598	0.5243
						0.7307	0.4954		0.6505	0.5055
						0.7107	0.4753		0.6698	0.6314
						0.6248	0.469		0.7087	0.5656
						0.6936	0.4216		0.4125	0.4509
						0.4771	0.3835		0.6775	0.4745
						0.7016	0.5145		0.6991	0.5579
						0.6411	0.4936		0.6493	0.5585
						0.5593	0.4888		0.6509	0.5971
						0.5553	0.4856		0.6513	0.5929
						0.5685	0.4521		0.5782	0.551
						0.6485	0.5046		0.7357	0.6009
						0.6735	0.4752		0.714	0.5526
						0.6668	0.5104		0.6747	0.5199
						0.5263	0.4685		0.7201	0.514
						0.5836	0.4565		0.783	0.5266
						0.6385	0.5084		0.5992	0.5444
						0.5751	0.4428		0.6743	0.4709
						0.6496	0.5625		0.6194	0.5719
						0.5897	0.4354		0.4924	0.5013
						0.6103	0.3934		0.6033	0.5271
						0.5977	0.5365		0.6433	0.5233
						0.6241	0.4711		0.6233	0.5812
						0.5859	0.5115		0.7254	0.5666
						0.6468	0.5273		0.6517	0.6004
						0.6418	0.4757		0.6053	0.5254
						0.5289	0.4708		0.5911	0.511
						0.6221	0.5018		0.673	0.5845
						0.6464	0.4822		0.7233	0.5983
						0.608	0.5214		0.6389	0.552
						0.5675	0.4939		0.5072	0.5815
						0.6188	0.4577		0.5283	0.5595
						0.5233	0.4707		0.5861	0.5704
						0.5622	0.4768		0.6905	0.6362
						0.6307	0.5032		0.6022	0.5969
						0.534	0.481		0.608	0.5869
						0.591	0.4633		0.5836	0.5109
						0.4174	0.4362		0.6129	0.4834
						0.8597	0.4812		0.704	0.554
						0.7325	0.4632		0.6637	0.5977
						0.5878	0.5203		0.6194	0.5799
						0.818	0.6137		0.5957	0.5207
						0.5981	0.533		0.682	0.5253
						0.8398	0.3687		0.6136	0.5834
						0.6207	0.5153		0.6579	0.5289
						0.6	0.3685		0.6246	0.5558
						0.7704	0.508		0.6902	0.6465
						0.4926	0.6316		0.6629	0.6164
						0.6793	0.566		0.5649	0.5448
						0.6442	0.6448		0.5714	0.5584
						0.6661	0.6027		0.557	0.5707
						0.9092	0.471		0.5975	0.5292
						0.6687	0.4777		0.7053	0.5218
						0.8501	0.5606		0.6385	0.5444
						0.746	0.5702		0.6847	0.5556
						0.4753	0.5282		0.6029	0.5545
						0.6477	0.4635		0.5212	0.5471
						0.772	0.5484		0.5754	0.5855
						0.6375	0.5553		0.7352	0.6096
						0.7054	0.6191		0.7216	0.4815
						0.5811	0.5185		0.4042	0.5496
						0.6387	0.5861		0.2072	0.576
						0.6907	0.587		0.1641	0.5183
						0.7589	0.6604		0.0699	0.5176
						0.7284	0.5702		0.336	0.5076
						0.6034	0.5886		-0.135	0.3975
						0.5843	0.6031		0.2385	0.4185
						0.7548	0.5754		0.0517	0.3824
						0.7701	0.6621		-0.2468	0.4463
						0.6449	0.5681		-0.0343	0.428
						0.6766	0.6194		0.0369	0.4733
						0.5944	0.5111		-0.2224	0.491
						0.8751	0.4541		-0.1399	0.4533
						0.619	0.6023		0.0717	0.4005
						0.4848	0.523		0.0399	0.5405
						0.57	0.5449		0.1327	0.558
						0.6465	0.5567		0.087	0.5884
						0.6183	0.5672		0.0188	0.5704
						0.7089	0.4398		0.2713	0.5447
						0.7447	0.4644		0.0568	0.5476
						0.7765	0.5819		0.0873	0.5444
						0.5305	0.5329		0.9929	0.1923
						0.6043	0.6832		1	0.3105
						0.782	0.5287		1	0.3816
						0.6163	0.6305		0.9828	0.3085
						0.7201	0.5448		1	0.3655
						0.784	0.5221		0.9149	0.397
						0.7169	0.6355		0.9427	0.4023
						0.7066	0.5502		0.9514	0.4364
						0.3903	0.5813		0.9368	0.3717
						0.6924	0.6038		0.9604	0.4632
						0.7062	0.5803		0.8623	0.4604
						0.6552	0.5424		0.9616	0.4814
						0.6694	0.5458		0.8664	0.453
						0.6122	0.6666		0.9518	0.4277
						0.8578	0.5616		0.924	0.3518
						0.5748	0.5917		1	0.3816
						0.4651	0.623		0.9499	0.454
						0.6704	0.5198		0.973	0.393
						0.561	0.5603		1	0.4063
						0.5701	0.6836		0.8769	0.4408
						0.635	0.6044		0.9257	0.4432
						0.712	0.5508		0.9225	0.4293
						0.559	0.5138		0.9879	0.4701
						0.7932	0.5583		0.9678	0.4222
						0.5698	0.5741		1	0.4594
						0.3359	0.5323		1	0.4746
						0.7709	0.6703		0.9072	0.4199
						0.5835	0.4917		1	0.4727
						0.3978	0.6454		0.9826	0.48
						0.7113	0.5318		0.8725	0.4969
						0.7256	0.5596		1	0.4793
						0.5587	0.35		0.9551	0.4439
						0.7459	0.6008		1	0.4813
						0.7723	0.5326		0.9811	0.5154
						0.8262	0.4752		0.9229	0.3976
						0.6299	0.5256		0.9368	0.5002
						0.7081	0.5301		0.9831	0.4674
						0.7121	0.5972		0.9542	0.5136
						0.7042	0.5788		0.9518	0.4447
						0.7309	0.4889		1	0.5139
						0.8208	0.5271		1	0.4832
						1	0.5254		0.9025	0.4691
						0.7338	0.5079		0.9316	0.431
						0.7378	0.4733		0.9603	0.4967
						0.6893	0.5963		0.932	0.4635
						0.7584	0.4734		0.972	0.4302
						0.7285	0.6062		0.9284	0.5621
						0.5184	0.4726		0.9588	0.5138
						0.6871	0.5238		0.9242	0.461
						0.8598	0.6056		0.9215	0.5061
						0.8366	0.5216		0.877	0.5259
						0.5778	0.4862		0.9342	0.4871
						0.6843	0.4168		0.9598	0.5336
						0.7578	0.5049		1	0.4843
						0.8491	0.3818		1	0.554
						0.7483	0.4952		0.9188	0.5138
						0.8479	0.5504		0.9236	0.5015
						0.5659	0.3091		0.9346	0.5495
						0.7478	0.5386		0.87	0.4751
						0.7801	0.534		0.9562	0.4955
						0.687	0.4209		0.9821	0.4892
						0.818	0.5788		0.9368	0.4904
						0.5828	0.4893		0.8305	0.4397
						0.7185	0.4409		0.893	0.4646
						0.8947	0.4811		0.9868	0.4981
						0.681	0.4958		0.9034	0.4339
						0.8071	0.5329		1	0.4718
						0.7374	0.5954		0.9889	0.5626
						0.6326	0.4751		0.9804	0.486
						0.6173	0.6213		0.9514	0.4775
						0.8305	0.5365		0.8984	0.4586
						0.7656	0.504		0.9324	0.5226
						0.7268	0.6643		0.9585	0.4491
						0.7182	0.6051		1	0.4431
						0.5542	0.5088		0.9304	0.4965
						0.7322	0.5746		0.8923	0.4572
						0.7093	0.5236		0.9544	0.539
						0.7699	0.5551		1	0.5412
						0.7429	0.5518		0.9529	0.5005
						0.7128	0.5634		0.928	0.544
						0.6923	0.5294		0.9021	0.4471
						0.803	0.512		1	0.4461
						0.7532	0.5273		0.9502	0.4855
						0.7417	0.5278		0.9622	0.5045
						0.8174	0.5564		0.773	0.2427
						0.7374	0.4292		0.8115	0.3941
						0.7872	0.5842		0.9031	0.4452
						0.8002	0.5831		0.8454	0.4032
						0.8576	0.6284		0.8236	0.4975
						0.7633	0.5206		0.9164	0.4601
						0.6984	0.433		0.7672	0.4373
						0.7074	0.4461		0.8614	0.4617
						0.6636	0.5401		0.9178	0.4261
						0.7757	0.494		0.8975	0.4446
						0.805	0.5337		0.9504	0.4461
						0.7263	0.5855		0.867	0.4648
						0.7147	0.5142		0.7977	0.5472
						0.6332	0.4796		0.9609	0.4265
						0.653	0.5593		0.9086	0.4749
						0.7855	0.5288		0.8777	0.4533
						0.6304	0.4982		0.9388	0.4844
						0.7691	0.5902		0.7836	0.5484
						0.8049	0.6139		0.8917	0.4685
						0.8456	0.6091		0.8707	0.4965
						0.6986	0.5024		0.7322	0.5177
						0.6994	0.6026		0.8669	0.5283
						0.7102	0.5432		0.8912	0.4798
						0.6648	0.6338		0.8142	0.5253
						0.7332	0.5167		0.8208	0.5026
						0.7677	0.5666		0.8572	0.4688
						0.7017	0.6087		0.8673	0.5414
						0.7093	0.5576		0.8751	0.5774
						0.7478	0.5893		0.9019	0.5037
						0.7245	0.6121		0.8105	0.5046
						0.584	0.5632		0.8863	0.5566
						0.6156	0.6015		0.854	0.4827
						0.7214	0.5434		0.8268	0.5158
						0.689	0.5229		0.9138	0.4634
						0.7061	0.5021		0.8141	0.5205
						0.5549	0.5597		0.8774	0.4815
						0.6406	0.5155		0.7813	0.5581
						0.7111	0.7005		0.7727	0.5238
						0.7297	0.7453		0.8992	0.448
						0.1012	0.1549		0.869	0.4659
						0.4747	0.2667		0.9023	0.5145
						0.4367	0.251		0.9028	0.4554
						0.5918	0.332		0.9162	0.5007
						0.5095	0.3244		0.8079	0.4854
						0.5953	0.3927		0.9027	0.5438
						0.6302	0.3138		0.7596	0.5374
						0.6472	0.3525		0.9033	0.4973
						0.7189	0.3174		0.9261	0.5106
						0.5768	0.297		0.8688	0.5516
						0.613	0.3228		0.9107	0.5219
						0.482	0.3596		0.8303	0.4844
						0.5697	0.3542		0.8514	0.4954
						0.5597	0.3803		0.8834	0.5407
						0.6608	0.4155		0.8895	0.5763
						0.6278	0.3857		0.9247	0.5469
						0.5167	0.4461		0.8412	0.5231
						0.4965	0.3418		0.8341	0.4775
						0.6485	0.3802		0.8862	0.5501
						0.5399	0.4037		0.7792	0.5107
						0.549	0.3985		0.8733	0.5327
						0.6158	0.3937		0.7515	0.5423
						0.6009	0.4287		0.7837	0.5262
						0.6028	0.4022		0.8201	0.4841
						0.5983	0.4207		0.884	0.524
						0.4478	0.3578		0.9194	0.5359
						0.4945	0.4209		0.9236	0.5405
						0.53	0.3975		0.8362	0.5582
						0.5205	0.3627		0.8723	0.461
						0.5139	0.4368		0.9348	0.507
						0.5694	0.447		0.8257	0.5181
						0.609	0.4226		0.8989	0.5364
						0.5528	0.3676		0.8845	0.5626
						0.6353	0.4116		0.8857	0.4863
						0.6047	0.4951		0.9277	0.478
						0.555	0.4118		0.8373	0.5141
						0.4948	0.4611		0.7754	0.5723
						0.5638	0.4384		0.9269	0.4781
						0.5833	0.4321		0.8518	0.4963
						0.6017	0.4463		0.8572	0.5403
						0.5356	0.4968		0.8184	0.4702
						0.5515	0.4903		0.8801	0.5333
						0.601	0.4344		0.8214	0.5224
						0.5641	0.4474		0.8793	0.5271
						0.5551	0.4721		0.7697	0.5046
						0.6986	0.4612		0.8407	0.5286
						0.5388	0.503		0.8773	0.5024
						0.5149	0.4731		0.8574	0.5059
						0.7169	0.4303		0.8565	0.5111
						0.6172	0.3795		0.9199	0.5018
						0.5991	0.4641		0.865	0.4708
						0.5396	0.3937		0.797	0.5445
						0.5541	0.4591		0.7931	0.5562
						0.5401	0.5076		0.8393	0.5268
						0.6627	0.4684		0.884	0.56
						0.4651	0.4131		0.8934	0.5261
						0.4383	0.4062		0.8313	0.5056
						0.5684	0.4757		0.8706	0.549
						0.4433	0.4161		0.8121	0.4508
						0.487	0.4663		0.8259	0.5291
						0.5633	0.4672		0.8259	0.5557
						0.4953	0.4281		0.8929	0.4993
						0.6168	0.4589		0.879	0.5305
						0.5133	0.4775		0.8921	0.4898
						0.5291	0.4593		0.8122	0.5586
						0.5517	0.5119		0.8812	0.5036
						0.602	0.4726		0.8333	0.5324
						0.6104	0.4034		0.9321	0.4717
						0.5487	0.4543		0.7488	0.4495
						0.622	0.4646		0.9767	0.4334
						0.543	0.495		0.9221	0.5601
						0.5586	0.4988		0.7393	0.4626
						0.6238	0.4278		0.7975	0.4556
						0.6431	0.4512		0.8036	0.5406
						0.4968	0.452		0.8736	0.4716
						0.5763	0.4215		0.874	0.5102
						0.5212	0.4863		0.8387	0.5122
						0.5528	0.4358		0.8917	0.5433
						0.5825	0.4335		0.763	0.5492
						0.6081	0.4853		0.7909	0.4748
						0.6092	0.4115		0.7929	0.5022
						0.6459	0.4873		0.8579	0.5258
						0.6702	0.4375		0.7424	0.4749
						0.5835	0.4948		0.8782	0.4832
[truncated: 3,887 more rows]

## Sheet: S3
3a									3b										3c				3d			3e
						SEC										SEC
						volume (mL)	A280 (mAU)									volume (mL)	A280 (mAU)		volume (mL)	A280 (mAU)	Conductivity (mS/cm)		Volume (mL)	A280 (mAU)
						0	0.105877									0	-0.0331863		0.001	0	4.3753		0.001	-0.00423802
						0.001	0.660729									0.001	-0.0901935		0.002	14.3992	4.37539		0.002	-0.023925
						0.001	0.660412									0.002	-0.0916587		0.004	19.2605	4.37513		0.003	-0.0283517
						0.002	0.659966									0.003	-0.0937749		0.005	19.2596	4.37481		0.004	-0.0304545
						0.003	0.658932									0.004	-0.0949611		0.006	19.2587	4.37462		0.006	-0.0267462
						0.003	0.660334									0.004	-0.0942316		0.008	19.2583	4.37448		0.007	-0.00262963
						0.004	0.660103									0.005	-0.0939242		0.009	19.2584	4.37465		0.008	-0.000311106
						0.005	0.53672									0.006	-0.0543371		0.01	19.2568	4.37463		0.009	-0.00541945
						0.005	-8.56956e-05									0.007	-0.000896141		0.012	4.05863	4.37467		0.011	-0.00897306
						0.006	0.000210693									0.008	-0.00272744		0.013	-0.00157214	4.37476		0.012	-0.012813
						0.007	0.00217245									0.009	-0.00441628		0.014	-0.00402147	4.37493		0.013	-0.0158265
						0.007	0.0047528									0.009	-0.00701951		0.016	-0.0192962	4.37516		0.014	-0.0175388
						0.008	0.00594881									0.01	-0.00799927		0.017	-0.0261347	4.37537		0.016	-0.0188606
						0.009	0.00655954									0.011	-0.00920487		0.018	-0.0288943	4.37564		0.017	-0.0207061
						0.009	0.0065818									0.012	-0.0107536		0.02	-0.0315789	4.37599		0.018	-0.0190468
						0.01	0.0076163									0.013	-0.0119493		0.021	-0.0342572	4.37635		0.019	-0.0163698
						0.011	0.00949175									0.014	-0.0125673		0.023	-0.0359821	4.37689		0.021	-0.0142124
						0.011	0.011219									0.014	-0.0139975		0.024	-0.0370813	4.37753		0.022	-0.0139407
						0.012	0.0117877									0.015	-0.0168884		0.025	-0.0395827	4.37841		0.023	-0.0142156
frame indicates were image was cropped						0.013	0.0140704									0.016	-0.0180666		0.027	-0.0431799	4.3794		0.024	-0.0145577
						0.013	0.0162246									0.017	-0.017224		0.028	-0.0460462	4.38027		0.026	-0.0151771
						0.014	0.0178133									0.018	-0.0155974		0.029	-0.0495912	4.38066		0.027	-0.0162459
						0.015	0.0193719									0.019	-0.0146301		0.031	-0.0527061	4.37948		0.028	-0.0169885
						0.015	0.0200128									0.019	-0.0153513		0.032	-0.0542872	4.37558		0.029	-0.0172411
						0.016	0.019324									0.02	-0.0169308		0.033	-0.0568192	4.37052		0.031	-0.0169979
						0.017	0.0215367									0.021	-0.019179		0.035	-0.0586263	4.36551		0.032	-0.0162451
						0.017	0.0220578									0.022	-0.0184091		0.036	-0.0613434	4.36116		0.033	-0.0154197
						0.018	0.0216827									0.023	-0.0178306		0.037	-0.0630828	4.35755		0.034	-0.0145389
						0.019	0.0222182									0.024	-0.01715		0.039	-0.0636093	4.35464		0.036	-0.0138866
						0.019	0.0214952									0.024	-0.0172325		0.04	-0.0645576	4.35255		0.037	-0.0137271
						0.02	0.0239871									0.025	-0.0173777		0.042	-0.0648929	4.351		0.038	-0.0134408
						0.021	0.024561									0.026	-0.015967		0.043	-0.0653076	4.34983		0.039	-0.0154529
						0.021	0.0246037									0.027	-0.0163696		0.044	-0.0651516	4.34889		0.041	-0.0175664
						0.022	0.0230271									0.028	-0.016476		0.046	-0.0651004	4.34821		0.042	-0.0179929
						0.023	0.0252123									0.029	-0.0161315		0.047	-0.0656956	4.34787		0.043	-0.0182637
						0.023	0.0270034									0.029	-0.0181695		0.048	-0.0658368	4.34773		0.044	-0.0163513
						0.024	0.0287209									0.03	-0.0186616		0.05	-0.0673306	4.34776		0.046	-0.0141732
						0.025	0.0277204									0.031	-0.0181921		0.051	-0.0667583	4.34769		0.047	-0.0131711
						0.025	0.0275254									0.032	-0.0164546		0.052	-0.0661499	4.34748		0.048	-0.0101266
						0.026	0.0278039									0.033	-0.015545		0.054	-0.066109	4.34714		0.049	-0.00823731
						0.027	0.0279343									0.034	-0.014294		0.055	-0.0658806	4.34677		0.051	-0.0071153
						0.027	0.0256884									0.034	-0.0139797		0.056	-0.0642454	4.34649		0.052	-0.00638155
						0.028	0.0233712									0.035	-0.0108523		0.058	-0.0653696	4.34637		0.053	-0.00354288
						0.029	0.0258936									0.036	-0.00729024		0.059	-0.0655251	4.34638		0.054	-0.00242067
						0.029	0.0252374									0.037	-0.00728121		0.061	-0.0641953	4.34644		0.056	-0.0017753
						0.03	0.0246543									0.038	-0.00734063		0.062	-0.062506	4.34652		0.057	-0.00074974
						0.031	0.0253145									0.039	-0.00891363		0.063	-0.0624415	4.34666		0.058	0.000423145
						0.031	0.02369									0.039	-0.00755456		0.065	-0.064975	4.3469		0.059	0.00118664
						0.032	0.0250399									0.04	-0.00734574		0.066	-0.065301	4.3471		0.06	0.000835593
						0.033	0.0262421									0.041	-0.00700287		0.067	-0.0630379	4.34733		0.062	-0.00100575
						0.033	0.0254137									0.042	-0.00616846		0.069	-0.0628703	4.34763		0.063	-0.00156119
						0.034	0.0275032									0.043	-0.00741144		0.07	-0.0609933	4.34802		0.064	-0.00116159
						0.035	0.0269504									0.044	-0.00459045		0.071	-0.0587707	4.34847		0.065	-0.00140135
						0.035	0.028045									0.044	-0.00381667		0.073	-0.0575071	4.34886		0.067	-0.00366511
						0.036	0.0271833									0.045	-0.002831		0.074	-0.0561854	4.34931		0.068	-0.00197946
						0.037	0.0266471									0.046	-0.00167351		0.075	-0.0552472	4.34966		0.069	-0.00248517
						0.037	0.0273686									0.047	-0.00247148		0.077	-0.0549588	4.34988		0.07	-0.00349565
						0.038	0.0271449									0.048	-0.00201346		0.078	-0.0553283	4.35014		0.072	-0.00349086
						0.039	0.0279467									0.049	-0.00142396		0.08	-0.0559327	4.35032		0.073	-0.00304093
						0.039	0.0262187									0.049	-0.00188039		0.081	-0.0570181	4.35056		0.074	-0.0026517
						0.04	0.0275024									0.05	-5.83222e-05		0.082	-0.0592077	4.35089		0.075	-0.00250226
						0.041	0.029353									0.051	0.00177182		0.084	-0.0624365	4.3512		0.077	-0.0028343
						0.041	0.0291281									0.052	0.00184919		0.085	-0.0650405	4.3514		0.078	-0.000408867
						0.042	0.0314594									0.053	0.000879582		0.086	-0.0637638	4.35158		0.079	0.00190926
						0.043	0.0312626									0.054	0.000239081		0.088	-0.0651882	4.35176		0.08	0.00415167
						0.043	0.0312626									0.054	0.000490803		0.089	-0.0666483	4.35199		0.082	0.00639905
						0.044	0.0341105									0.055	0.000533897		0.09	-0.0686219	4.35222		0.083	0.00841664
						0.045	0.0354596									0.056	-0.000715987		0.092	-0.0710938	4.35247		0.084	0.0104066
						0.045	0.0350656									0.057	-0.00190138		0.093	-0.0734012	4.35276		0.085	0.0120683
						0.046	0.0363363									0.058	-0.00172822		0.094	-0.075095	4.35303		0.087	0.0144501
						0.047	0.0355813									0.059	-0.00238597		0.096	-0.0767463	4.35326		0.088	0.135515
						0.047	0.0370096									0.059	-0.00382277		0.097	-0.0766279	4.35357		0.089	0.230537
						0.048	0.039177									0.06	-0.00225487		0.098	-0.0770902	4.35391		0.09	0.231269
						0.049	0.0394404									0.061	-0.0028558		0.1	-0.0796577	4.3543		0.092	0.233938
						0.049	0.0392845									0.062	-0.00262989		0.101	-0.080958	4.35462		0.093	0.233949
						0.05	0.0384474									0.063	-0.00253963		0.103	-0.0790222	4.35487		0.094	0.232561
						0.051	0.0365933									0.064	-0.000802661		0.104	-0.0764068	4.35514		0.095	0.230613
						0.051	0.0366294									0.064	8.3763e-06		0.105	-0.0756051	4.35538		0.097	0.227964
						0.052	0.036005									0.065	-0.00215809		0.107	-0.0742178	4.35566		0.098	0.228186
						0.053	0.0354079									0.066	-0.003906		0.108	-0.0700553	4.3559		0.099	0.228111
						0.053	0.0355042									0.067	-0.00599793		0.109	-0.0669599	4.35613		0.1	0.225604
						0.054	0.0355264									0.068	-0.00691639		0.111	-0.0639191	4.35637		0.102	0.225157
						0.055	0.0371745									0.069	-0.00466723		0.112	-0.0590891	4.35659		0.103	0.225165
						0.055	0.0357538									0.069	-0.00338252		0.113	-0.0547885	4.35681		0.104	0.225302
						0.056	0.0359142									0.07	-0.00228862		0.115	-0.0492652	4.35702		0.105	0.225424
						0.057	0.0347829									0.071	-0.000994269		0.116	-0.0433653	4.35719		0.107	0.226337
						0.057	0.034078									0.072	-0.00148969		0.117	-0.0376011	4.35739		0.108	0.226386
						0.058	0.0346287									0.073	-0.00169126		0.119	-0.0310483	4.35761		0.109	0.225121
						0.059	0.0336663									0.074	-0.00116343		0.12	-0.0221457	4.35785		0.11	0.222292
						0.059	0.0341992									0.074	0.00016197		0.122	-0.0127089	4.35802		0.112	0.218481
						0.06	0.0339641									0.075	0.000900548		0.123	-0.00614312	4.35813		0.113	0.218387
						0.061	0.0353458									0.076	-6.59583e-05		0.124	0.0012685	4.3582		0.114	0.219236
						0.061	0.0355572									0.077	-0.000966937		0.126	0.0109677	4.35826		0.115	0.219873
						0.062	0.033759									0.078	-0.000834349		0.127	0.0203367	4.35839		0.117	0.221409
						0.063	0.0333773									0.079	-0.000837337		0.128	0.0306412	4.35856		0.118	0.222177
						0.063	0.034006									0.079	-0.00101141		0.13	0.0413165	4.35874		0.119	0.221521
						0.064	0.0313104									0.08	0.000641888		0.131	0.0513408	4.35884		0.12	0.219445
						0.065	0.0307637									0.081	0.00202744		0.132	0.0606774	4.35901		0.122	0.2175
						0.065	0.0321017									0.082	0.00178988		0.134	0.0690269	4.35907		0.123	0.214678
						0.066	0.0303353									0.083	0.00257965		0.135	0.0771283	4.3591		0.124	0.212538
						0.067	0.0321289									0.084	0.00333177		0.136	0.0870526	4.35909		0.125	0.211334
						0.067	0.0325057									0.084	0.00308369		0.138	0.0945194	4.35917		0.127	0.209147
						0.068	0.0336269									0.085	0.00245682		0.139	0.10098	4.35933		0.128	0.206633
						0.069	0.0332342									0.086	0.00184339		0.141	0.109904	4.35953		0.129	0.205366
						0.069	0.0326979									0.087	0.00221104		0.142	0.118178	4.35965		0.13	0.205439
						0.07	0.0316185									0.088	0.00324644		0.143	0.124658	4.3597		0.132	0.205081
						0.071	0.0314012									0.089	0.0045555		0.145	0.13119	4.3597		0.133	0.202119
						0.071	0.0321426									0.089	0.00339949		0.146	0.13777	4.35974		0.134	0.198351
						0.072	0.0347946									0.09	6.37334e-05		0.147	0.144094	4.35984		0.135	0.194244
						0.073	0.0359732									0.091	-0.00258021		0.149	0.149481	4.35988		0.136	0.189827
						0.073	0.0369621									0.092	-0.00439129		0.15	0.154729	4.35997		0.138	0.187048
						0.074	0.036576									0.093	-0.00502947		0.151	0.15988	4.36007		0.139	0.18514
						0.075	0.0363728									0.094	-0.00400269		0.153	0.166551	4.36015		0.14	0.184114
						0.075	0.0371168									0.094	-0.00362941		0.154	0.172173	4.36013		0.141	0.184508
						0.076	0.0374567									0.095	-0.00407446		0.155	0.1778	4.36006		0.143	0.182623
						0.077	0.0374065									0.096	-0.00410498		0.157	0.183801	4.36013		0.144	0.181003
						0.077	0.0357258									0.097	-0.00252005		0.158	0.190484	4.36019		0.145	0.178836
						0.078	0.0356718									0.098	-0.00139783		0.16	0.194228	4.36027		0.146	0.172778
						0.079	0.0359687									0.099	-0.00154247		0.161	0.198554	4.3603		0.148	0.170396
						0.079	0.0349303									0.099	-0.00263927		0.162	0.20206	4.36027		0.149	0.167545
						0.08	0.0342066									0.1	-0.00376333		0.164	0.204488	4.36029		0.15	0.164621
						0.081	0.0349386									0.101	-0.0045988		0.165	0.206909	4.36035		0.151	0.163817
						0.081	0.0363456									0.102	-0.00512684		0.166	0.210417	4.36043		0.153	0.161541
						0.082	0.0378774									0.103	-0.00393328		0.168	0.21295	4.36049		0.154	0.160415
						0.083	0.0401765									0.104	-0.00315738		0.169	0.216817	4.36052		0.155	0.159825
						0.083	0.0391222									0.104	-0.0025246		0.17	0.221282	4.36051		0.156	0.158229
						0.084	0.0399279									0.105	-0.00266488		0.172	0.224754	4.36055		0.158	0.158913
						0.085	0.0398209									0.106	-0.00312029		0.173	0.22675	4.36066		0.159	0.157865
						0.085	0.0417646									0.107	-0.00205148		0.174	0.229539	4.3607		0.16	0.155529
						0.086	0.0440165									0.108	-0.00149393		0.176	0.232927	4.36074		0.161	0.15301
						0.087	0.045346									0.109	-0.00189865		0.177	0.234924	4.36082		0.163	0.151004
						0.087	0.0452275									0.109	-0.00139548		0.178	0.236115	4.36086		0.164	0.148997
						0.088	0.0432495									0.11	-0.00116974		0.18	0.23737	4.36088		0.165	0.147475
						0.089	0.0423647									0.111	-0.000943672		0.181	0.238726	4.36086		0.166	0.14704
						0.089	0.0426447									0.112	-7.41482e-07		0.183	0.240436	4.36093		0.168	0.145022
						0.09	0.043473									0.113	0.00171963		0.184	0.241994	4.36107		0.169	0.144329
						0.091	0.0449169									0.114	0.00319886		0.185	0.242444	4.36114		0.17	0.14378
						0.091	0.0463802									0.114	0.00200401		0.187	0.242848	4.36117		0.171	0.142225
						0.092	0.0464318									0.115	0.00124302		0.188	0.244616	4.36117		0.173	0.141337
						0.093	0.04654									0.116	0.00162251		0.189	0.246653	4.36113		0.174	0.139028
						0.093	0.0462827									0.117	0.000908009		0.191	0.247091	4.3611		0.175	0.136714
						0.094	0.0460754									0.118	0.000109934		0.192	0.246268	4.3611		0.176	0.135194
						0.095	0.046476									0.119	-0.000304714		0.193	0.245715	4.36104		0.178	0.132965
						0.095	0.0466035									0.119	-0.000570736		0.195	0.245604	4.36092		0.179	0.130231
						0.096	0.0464499									0.12	-0.00028497		0.196	0.246262	4.36082		0.18	0.129202
						0.097	0.0466332									0.121	0.000442548		0.197	0.247455	4.36075		0.181	0.128184
						0.097	0.0470105									0.122	0.00125155		0.199	0.247148	4.36072		0.183	0.129298
						0.098	0.0466847									0.123	0.000126486		0.2	0.246875	4.36072		0.184	0.131908
						0.099	0.0454578									0.124	-0.00193305		0.202	0.246488	4.3607		0.185	0.133535
						0.099	0.0455628									0.124	-0.00324285		0.203	0.246927	4.36076		0.186	0.133169
						0.1	0.0453205									0.125	-0.00401069		0.204	0.245603	4.36083		0.188	0.1316
						0.101	0.0435013									0.126	-0.00228115		0.206	0.24522	4.36089		0.189	0.134272
						0.101	0.0421569									0.127	0.000781169		0.207	0.246549	4.36097		0.19	0.135054
						0.102	0.0411072									0.128	0.00148965		0.208	0.247536	4.36106		0.191	0.13838
						0.103	0.0399936									0.129	0.00236325		0.21	0.246077	4.36121		0.193	0.140429
						0.103	0.0396862									0.129	0.00253738		0.211	0.245122	4.36131		0.194	0.140637
						0.104	0.0419563									0.13	0.000725986		0.212	0.24411	4.36139		0.195	0.136235
						0.105	0.0433047									0.131	-0.000190242		0.214	0.242967	4.36149		0.196	0.134182
						0.105	0.0425405									0.132	0.000546638		0.215	0.241251	4.3615		0.198	0.132867
						0.106	0.0417646									0.133	0.0012547		0.216	0.238261	4.36145		0.199	0.13201
						0.107	0.0417708									0.134	-0.00064764		0.218	0.236809	4.36146		0.2	0.131989
						0.107	0.0411847									0.134	-0.00226855		0.219	0.235978	4.36148		0.201	0.1319
						0.108	0.0394063									0.135	-0.00254603		0.221	0.235036	4.36139		0.203	0.131149
						0.109	0.039039									0.136	-0.0031547		0.222	0.232246	4.36137		0.204	0.130398
						0.109	0.0392542									0.137	-0.00373823		0.223	0.228786	4.36134		0.205	0.128335
						0.11	0.0401459									0.138	-0.00242704		0.225	0.226157	4.3613		0.206	0.13014
						0.111	0.0413149									0.139	-0.00129636		0.226	0.225062	4.36124		0.208	0.130523
						0.111	0.0413293									0.139	-0.000770368		0.227	0.223667	4.36123		0.209	0.131282
						0.112	0.0410487									0.14	-0.000114244		0.229	0.22154	4.36128		0.21	0.130984
						0.113	0.0417757									0.141	0.00156676		0.23	0.219418	4.36124		0.211	0.132061
						0.113	0.0436173									0.142	0.00334538		0.231	0.217442	4.36128		0.212	0.130948
						0.114	0.0435561									0.143	0.00340268		0.233	0.215194	4.36132		0.214	0.131795
						0.115	0.0430985									0.144	0.0044353		0.234	0.211802	4.36123		0.215	0.130372
						0.115	0.0423967									0.144	0.00509895		0.235	0.209416	4.3613		0.216	0.129113
						0.116	0.042218									0.145	0.00393059		0.237	0.207875	4.36142		0.217	0.128753
						0.117	0.0424205									0.146	0.00350873		0.238	0.206901	4.36151		0.219	0.126006
						0.117	0.0444965									0.147	0.00241164		0.24	0.204371	4.3615		0.22	0.123293
						0.118	0.0449823									0.148	0.000788953		0.241	0.201773	4.36151		0.221	0.120423
						0.119	0.044475									0.149	0.000685453		0.242	0.198595	4.36144		0.222	0.117084
						0.119	0.0445457									0.149	0.000111169		0.244	0.196303	4.36141		0.224	0.113705
						0.12	0.0439919									0.15	-0.00092187		0.245	0.194525	4.36143		0.225	0.111225
						0.121	0.0412694									0.151	-0.000369814		0.246	0.191866	4.36147		0.226	0.108869
						0.121	0.041015									0.152	0.000965422		0.248	0.189496	4.36145		0.227	0.105153
						0.122	0.0422014									0.153	0.00131503		0.249	0.188443	4.36143		0.229	0.101379
						0.123	0.0424286									0.154	0.00162247		0.25	0.18779	4.36144		0.23	0.0976448
						0.123	0.0409									0.154	0.002102		0.252	0.186721	4.36146		0.231	0.0938147
						0.124	0.0395494									0.155	0.00300973		0.253	0.183608	4.36145		0.232	0.09123
						0.125	0.0398278									0.156	0.00296277		0.254	0.18076	4.36146		0.234	0.0847246
						0.125	0.0400082									0.157	0.0030928		0.256	0.179926	4.36148		0.235	0.0825294
						0.126	0.0402641									0.158	0.00445118		0.257	0.179823	4.36149		0.236	0.0828419
						0.127	0.0392872									0.159	0.0047512		0.259	0.179528	4.36151		0.237	0.0819819
						0.127	0.0396455									0.159	0.00361323		0.26	0.179199	4.36147		0.239	0.079546
						0.128	0.0397071									0.16	0.00224478		0.261	0.178636	4.36143		0.24	0.0778071
						0.129	0.0396116									0.161	0.00105132		0.263	0.178112	4.36144		0.241	0.0743855
						0.129	0.0393281									0.162	-0.00063834		0.264	0.17784	4.36147		0.242	0.0718613
						0.13	0.0383691									0.163	-0.000974316		0.265	0.178045	4.36146		0.244	0.0699469
						0.131	0.0385356									0.164	0.000653335		0.267	0.179314	4.3614		0.245	0.0684364
						0.131	0.0388778									0.164	0.00108959		0.268	0.181302	4.36142		0.246	0.0666344
						0.132	0.0377076									0.165	0.00236071		0.269	0.181949	4.36139		0.247	0.0667247
						0.133	0.0380926									0.166	0.00466504		0.271	0.182306	4.3614		0.249	0.06486
						0.133	0.0376084									0.167	0.00484522		0.272	0.183839	4.36144		0.25	0.0615047
						0.134	0.0369219									0.168	0.00448668		0.273	0.183861	4.36145		0.251	0.0595905
						0.135	0.0369659									0.169	0.00434186		0.275	0.183403	4.36154		0.252	0.0543832
						0.135	0.0380364									0.169	0.0039304		0.276	0.183905	4.36163		0.254	0.0543655
						0.136	0.037619									0.17	0.00464319		0.277	0.184357	4.36164		0.255	0.05511
						0.137	0.037949									0.171	0.00637386		0.279	0.185731	4.3617		0.256	0.0516875
						0.137	0.0393703									0.172	0.0064083		0.28	0.189322	4.36178		0.257	0.0483199
						0.138	0.0386678									0.173	0.00565073		0.282	0.189592	4.36185		0.259	0.0456199
						0.139	0.0380815									0.174	0.00364307		0.283	0.19229	4.36189		0.26	0.0428193
						0.139	0.0384047									0.174	0.00331302		0.284	0.193977	4.36189		0.261	0.0412992
						0.14	0.0383243									0.175	0.00398912		0.286	0.195708	4.36181		0.262	0.0379634
						0.141	0.0393171									0.176	0.00381873		0.287	0.200229	4.36176		0.264	0.0346746
						0.141	0.0399013									0.177	0.00381333		0.288	0.203084	4.36177		0.265	0.0310171
						0.142	0.0386243									0.178	0.00408652		0.29	0.20292	4.36176		0.266	0.0268422
						0.143	0.038709									0.179	0.00256522		0.291	0.205964	4.36178		0.267	0.0256535
						0.143	0.0390373									0.179	0.00138697		0.292	0.208868	4.36177		0.269	0.0208096
						0.144	0.0381581									0.18	0.00252538		0.294	0.212595	4.3617		0.27	0.0192681
						0.145	0.0381533									0.181	0.0052504		0.295	0.218286	4.36164		0.271	0.0223363
						0.145	0.0383359									0.182	0.00755224		0.296	0.222145	4.36157		0.272	0.022812
						0.146	0.0380689									0.183	0.00759305		0.298	0.22369	4.36154		0.274	0.0207547
						0.147	0.0381259									0.184	0.00613128		0.299	0.226924	4.36155		0.275	0.0202351
						0.147	0.0366757									0.184	0.00410804		0.301	0.233254	4.36151		0.276	0.0178652
						0.148	0.0379977									0.185	0.00401493		0.302	0.236001	4.36152		0.277	0.0178591
						0.149	0.039874									0.186	0.0039086		0.303	0.23978	4.36156		0.279	0.0192519
						0.149	0.0388041									0.187	0.00203335		0.305	0.244024	4.36158		0.28	0.0206276
						0.15	0.0400886									0.188	0.00177288		0.306	0.24945	4.36158		0.281	0.0206915
						0.151	0.0405425									0.189	0.00122121		0.307	0.254402	4.36163		0.282	0.0198488
						0.151	0.0409797									0.189	0.00132968		0.309	0.259135	4.36162		0.283	0.0174682
						0.152	0.0402301									0.19	0.00113545		0.31	0.26462	4.36162		0.285	0.0178576
						0.153	0.0404795									0.191	0.00028103		0.311	0.270341	4.36164		0.286	0.0126881
						0.153	0.040601									0.192	-0.00102023		0.313	0.275923	4.36165		0.287	0.011765
						0.154	0.0393924									0.193	-0.000363537		0.314	0.280827	4.36167		0.288	0.0123059
						0.155	0.0401704									0.194	0.000892982		0.315	0.286522	4.36178		0.29	0.0129784
						0.155	0.0393281									0.194	0.00258195		0.317	0.290504	4.36183		0.291	0.0110756
						0.156	0.0394042									0.195	0.00293505		0.318	0.295638	4.36197		0.292	0.00692642
						0.157	0.0404661									0.196	0.00369109		0.32	0.300383	4.3621		0.293	0.00423105
						0.157	0.0410333									0.197	0.00500423		0.321	0.305019	4.36221		0.295	0.00378798
						0.158	0.0420174									0.198	0.00704265		0.322	0.31298	4.36229		0.296	0.00539763
						0.159	0.0432994									0.199	0.00736015		0.324	0.319199	4.36229		0.297	0.00187694
						0.159	0.0426405									0.199	0.00761525		0.325	0.322898	4.36232		0.298	0.0018622
						0.16	0.0437917									0.2	0.00744543		0.326	0.327099	4.36239		0.3	0.00159117
						0.161	0.043591									0.201	0.00606467		0.328	0.331586	4.36243		0.301	0.00125467
						0.161	0.0417816									0.202	0.00526689		0.329	0.3362	4.36245		0.302	0.00101028
						0.162	0.0433231									0.203	0.00504706		0.33	0.341239	4.36249		0.303	0.00306107
						0.163	0.0425674									0.204	0.00584147		0.332	0.346218	4.36253		0.305	-0.000339896
						0.163	0.0443653									0.204	0.0056266		0.333	0.349181	4.3626		0.306	0.000792514
						0.164	0.0452099									0.205	0.00631105		0.334	0.351848	4.36271		0.307	0.00132905
						0.165	0.0443286									0.206	0.00647535		0.336	0.356993	4.36282		0.308	0.000472735
						0.165	0.0444634									0.207	0.00762942		0.337	0.359935	4.36286		0.31	-0.00145653
						0.166	0.0437676									0.208	0.00913552		0.339	0.361164	4.36285		0.311	-0.000696751
						0.167	0.0425266									0.209	0.00965216		0.34	0.364021	4.36287		0.312	-0.000727921
						0.167	0.042118									0.209	0.0108013		0.341	0.367806	4.36282		0.313	-0.000719496
						0.168	0.0420063									0.21	0.00964588		0.343	0.369897	4.36276		0.315	-0.000965048
						0.169	0.0426888									0.211	0.00998265		0.344	0.372813	4.36274		0.316	-0.0027509
						0.169	0.0431013									0.212	0.01061		0.345	0.375209	4.36271		0.317	-0.0041909
						0.17	0.0436658									0.213	0.0111231		0.347	0.375964	4.36275		0.318	-0.0056438
						0.171	0.0441558									0.214	0.010904		0.348	0.377426	4.3628		0.32	-0.00583307
						0.171	0.043625									0.214	0.00848193		0.349	0.381188	4.3628		0.321	-0.00684102
						0.172	0.0433081									0.215	0.00749431		0.351	0.383294	4.36285		0.322	-0.00777265
						0.173	0.0422233									0.216	0.00761369		0.352	0.385024	4.36296		0.323	-0.00984258
						0.173	0.0417291									0.217	0.00807277		0.353	0.388185	4.36304		0.325	-0.00824732
						0.174	0.0405847									0.218	0.00670447		0.355	0.387546	4.36311		0.326	-0.00973677
						0.175	0.0391573									0.219	0.0045442		0.356	0.389535	4.3632		0.327	-0.0137366
						0.175	0.0388794									0.219	0.00425977		0.357	0.39141	4.36322		0.328	-0.0140796
						0.176	0.0393512									0.22	0.00353575		0.359	0.393233	4.36318		0.33	-0.0143567
						0.177	0.0380627									0.221	0.00218777		0.36	0.393648	4.36322		0.331	-0.013023
						0.177	0.0375027									0.222	0.00183044		0.362	0.394816	4.36331		0.332	-0.0134564
						0.178	0.0363006									0.223	-0.000109078		0.363	0.39437	4.36329		0.333	-0.0135676
						0.179	0.0363896									0.224	-0.00139589		0.364	0.393311	4.36325		0.335	-0.0132563
						0.179	0.0374618									0.224	-0.00219862		0.366	0.39334	4.36316		0.336	-0.0133915
						0.18	0.0359996									0.225	5.86576e-05		0.367	0.392994	4.36312		0.337	-0.0164974
						0.181	0.035887									0.226	-0.00085792		0.368	0.395428	4.36314		0.338	-0.0158448
						0.181	0.0359036									0.227	-0.00277887		0.37	0.395151	4.36313		0.34	-0.0163179
						0.182	0.0359131									0.228	-0.00369725		0.371	0.395621	4.36302		0.341	-0.0187634
						0.183	0.0379447									0.229	-0.00398499		0.372	0.394122	4.36289		0.342	-0.0210303
						0.183	0.0388899									0.229	-0.00404257		0.374	0.394655	4.36288		0.343	-0.0190561
						0.184	0.0385875									0.23	-0.00469454		0.375	0.394216	4.36284		0.345	-0.0201399
						0.185	0.0384654									0.231	-0.00482306		0.376	0.395095	4.36273		0.346	-0.0200991
						0.185	0.0390298									0.232	-0.00579797		0.378	0.393362	4.36269		0.347	-0.0206883
						0.186	0.0396878									0.233	-0.00595104		0.379	0.394455	4.36268		0.348	-0.021161
						0.187	0.0387201									0.234	-0.00505289		0.381	0.395648	4.36268		0.35	-0.0209911
						0.187	0.0386562									0.234	-0.00652479		0.382	0.395955	4.3626		0.351	-0.0243013
						0.188	0.0399635									0.235	-0.00695856		0.383	0.393927	4.36254		0.352	-0.02425
						0.189	0.0411721									0.236	-0.00632297		0.385	0.391515	4.36252		0.353	-0.0211781
						0.189	0.0411322									0.237	-0.00531372		0.386	0.39226	4.36255		0.355	-0.0232086
						0.19	0.0411856									0.238	-0.0075585		0.387	0.391955	4.36264		0.356	-0.0255031
						0.191	0.0420832									0.239	-0.00673504		0.389	0.392229	4.36266		0.357	-0.0296467
						0.191	0.0424869									0.239	-0.00529993		0.39	0.392077	4.36263		0.358	-0.0296303
						0.192	0.0415738									0.24	-0.00637894		0.391	0.39158	4.36254		0.359	-0.0313535
						0.193	0.0398073									0.241	-0.00606901		0.393	0.391865	4.36249		0.361	-0.0309699
						0.193	0.0391641									0.242	-0.00461236		0.394	0.39112	4.36238		0.362	-0.0269279
						0.194	0.0393441									0.243	-0.00533817		0.395	0.38916	4.36232		0.363	-0.0277443
						0.195	0.0409472									0.244	-0.00479711		0.397	0.3909	4.3622		0.364	-0.0280935
						0.195	0.0434691									0.244	-0.00490239		0.398	0.391934	4.36212		0.366	-0.0318716
						0.196	0.042819									0.245	-0.00312835		0.4	0.392054	4.36196		0.367	-0.0308212
						0.197	0.0439142									0.246	-0.00416362		0.401	0.392444	4.36193		0.368	-0.0314441
						0.197	0.0451914									0.247	-0.00234352		0.402	0.393266	4.36187		0.369	-0.0308062
						0.198	0.0450273									0.248	-0.000774451		0.404	0.391997	4.36177		0.371	-0.0314927
						0.199	0.0443261									0.249	0.000255096		0.405	0.393149	4.36168		0.372	-0.0298736
						0.199	0.043853									0.249	0.0015378		0.406	0.395409	4.36161		0.373	-0.0284613
						0.2	0.0408616									0.25	0.000662785		0.408	0.397008	4.36159		0.374	-0.0327896
						0.201	0.0414655									0.251	0.00153383		0.409	0.399776	4.36165		0.376	-0.0320027
						0.201	0.0425402									0.252	0.00375401		0.41	0.399925	4.36166		0.377	-0.0315242
						0.202	0.0435424									0.253	0.00473634		0.412	0.401115	4.36167		0.378	-0.0328499
						0.203	0.0438275									0.254	0.0063636		0.413	0.402018	4.36168		0.379	-0.0328838
						0.203	0.0440848									0.254	0.00748786		0.414	0.404445	4.36169		0.381	-0.0322065
						0.204	0.0448286									0.255	0.0101535		0.416	0.405869	4.36172		0.382	-0.0328518
						0.205	0.0443722									0.256	0.0151413		0.417	0.408476	4.36174		0.383	-0.03346
						0.205	0.0432118									0.257	0.0180148		0.419	0.409991	4.3617		0.384	-0.035531
						0.206	0.0431208									0.258	0.0207074		0.42	0.410566	4.36163		0.386	-0.033076
						0.207	0.042883									0.259	0.0244628		0.421	0.411413	4.36154		0.387	-0.0302122
						0.207	0.0421373									0.259	0.0261999		0.423	0.411967	4.36144		0.388	-0.0306961
						0.208	0.041583									0.26	0.0290811		0.424	0.413708	4.36129		0.389	-0.0307079
						0.209	0.0420114									0.261	0.0326258		0.425	0.415239	4.3612		0.391	-0.0286599
						0.209	0.0434757									0.262	0.0365988		0.427	0.416221	4.36109		0.392	-0.0299174
						0.21	0.0455947									0.263	0.0405947		0.428	0.417766	4.36094		0.393	-0.0287362
						0.211	0.0472383									0.264	0.0459567		0.429	0.417121	4.36083		0.394	-0.0268988
						0.211	0.0490035									0.264	0.0505003		0.431	0.415987	4.36072		0.396	-0.0257221
						0.212	0.0505256									0.265	0.0539732		0.432	0.415712	4.36066		0.397	-0.0252401
						0.213	0.0478413									0.266	0.0557744		0.433	0.416219	4.36057		0.398	-0.0276277
						0.213	0.0471705									0.267	0.057648		0.435	0.415058	4.36047		0.399	-0.0302436
						0.214	0.0471751									0.268	0.0600559		0.436	0.415987	4.36038		0.401	-0.0296953
						0.215	0.0466694									0.269	0.0633946		0.438	0.415769	4.36023		0.402	-0.0326469
						0.215	0.0463965									0.269	0.0655936		0.439	0.413758	4.36002		0.403	-0.0326878
						0.216	0.0479206									0.27	0.0681307		0.44	0.411596	4.35981		0.404	-0.0299622
						0.217	0.0493307									0.271	0.0718203		0.442	0.409954	4.35968		0.406	-0.0284665
						0.217	0.0534593									0.272	0.074688		0.443	0.409944	4.3596		0.407	-0.0306321
						0.218	0.0550237									0.273	0.0768193		0.444	0.409388	4.35952		0.408	-0.0310614
						0.219	0.0557262									0.274	0.0800336		0.446	0.407512	4.3595		0.409	-0.0318667
						0.219	0.0562665									0.274	0.0829674		0.447	0.404793	4.35938		0.411	-0.0314458
						0.22	0.0578002									0.275	0.0874863		0.448	0.404646	4.35932		0.412	-0.0321436
						0.221	0.057543									0.276	0.0902912		0.45	0.401485	4.35923		0.413	-0.0311855
						0.221	0.0597833									0.277	0.0929496		0.451	0.400809	4.35926		0.414	-0.0275654
						0.222	0.06413									0.278	0.0953055		0.452	0.398954	4.35926		0.416	-0.0258648
						0.223	0.0666005									0.279	0.0978115		0.454	0.39879	4.35937		0.417	-0.0264283
						0.223	0.0689482									0.279	0.100555		0.455	0.398333	4.3595		0.418	-0.0269605
						0.224	0.0722249									0.28	0.104566		0.456	0.395116	4.35978		0.419	-0.026988
						0.225	0.0759518									0.281	0.108492		0.458	0.392014	4.36016		0.421	-0.0292073
						0.225	0.078069									0.282	0.110782		0.459	0.389203	4.36061		0.422	-0.0295375
						0.226	0.0777297									0.283	0.113122		0.461	0.387834	4.36117		0.423	-0.0289787
						0.227	0.0777163									0.284	0.115377		0.462	0.385825	4.36178		0.424	-0.0286603
						0.227	0.0797299									0.284	0.118044		0.463	0.386636	4.36257		0.426	-0.0284642
						0.228	0.0815786									0.285	0.123096		0.465	0.386442	4.36352		0.427	-0.0297506
						0.229	0.0832187									0.286	0.128257		0.466	0.3857	4.3646		0.428	-0.0325567
						0.229	0.0873307									0.287	0.132882		0.467	0.384387	4.36597		0.429	-0.0311518
						0.23	0.0916057									0.288	0.139591		0.469	0.3837	4.3675		0.431	-0.0295275
						0.231	0.0946393									0.289	0.14507		0.47	0.382592	4.36929		0.432	-0.0335711
						0.231	0.0970894									0.289	0.15011		0.471	0.382056	4.37125		0.433	-0.0332908
						0.232	0.0998843									0.29	0.15584		0.473	0.382234	4.37356		0.434	-0.0333722
						0.233	0.102285									0.291	0.161279		0.474	0.381772	4.37607		0.435	-0.0343666
						0.233	0.103494									0.292	0.16731		0.475	0.380586	4.37895		0.437	-0.0333706
						0.234	0.104877									0.293	0.173604		0.477	0.380295	4.38218		0.438	-0.0329027
						0.235	0.105359									0.294	0.180344		0.478	0.380119	4.38565		0.439	-0.0324959
						0.235	0.106923									0.294	0.187374		0.48	0.379446	4.38958		0.44	-0.0329824
						0.236	0.109447									0.295	0.192283		0.481	0.379189	4.39391		0.442	-0.0326271
						0.237	0.111138									0.296	0.197198		0.482	0.379906	4.39866		0.443	-0.0360484
						0.237	0.11303									0.297	0.202052		0.484	0.380531	4.4039		0.444	-0.0335313
						0.238	0.114602									0.298	0.206545		0.485	0.379926	4.40963		0.445	-0.0295611
						0.239	0.115182									0.299	0.210326		0.486	0.378621	4.41584		0.447	-0.0277489
						0.239	0.115281									0.299	0.215054		0.488	0.378275	4.42271		0.448	-0.0296474
						0.24	0.117589									0.3	0.221533		0.489	0.378554	4.4302		0.449	-0.0306343
						0.241	0.12152									0.301	0.226675		0.49	0.379484	4.43824		0.45	-0.0339549
						0.241	0.124211									0.302	0.232442		0.492	0.380559	4.44675		0.452	-0.0368828
						0.242	0.128027									0.303	0.238296		0.493	0.38172	4.45573		0.453	-0.0338212
						0.243	0.135563									0.304	0.243339		0.494	0.382561	4.46523		0.454	-0.0356362
						0.243	0.142066									0.304	0.249772		0.496	0.382683	4.47526		0.455	-0.0355332
						0.244	0.14603									0.305	0.254642		0.497	0.382628	4.48571		0.457	-0.0380598
						0.245	0.150999									0.306	0.257144		0.499	0.383995	4.49663		0.458	-0.0419649
						0.245	0.156239									0.307	0.262043		0.5	0.383798	4.50785		0.459	-0.0439507
						0.246	0.160675									0.308	0.266444		0.501	0.385613	4.51961		0.46	-0.0434344
						0.247	0.165133									0.309	0.268998		0.503	0.386147	4.53169		0.462	-0.0419296
						0.247	0.170416									0.309	0.272496		0.504	0.390171	4.54419		0.463	-0.039734
						0.248	0.176245									0.31	0.276544		0.505	0.392674	4.55711		0.464	-0.0397567
						0.249	0.181546									0.311	0.280999		0.507	0.396735	4.57049		0.465	-0.0412176
						0.249	0.187217									0.312	0.285498		0.508	0.399689	4.58444		0.467	-0.041447
						0.25	0.193942									0.313	0.290154		0.509	0.403517	4.59894		0.468	-0.0423699
						0.251	0.200365									0.314	0.294129		0.511	0.408439	4.61386		0.469	-0.0417086
						0.251	0.206198									0.314	0.29709		0.512	0.415178	4.62927		0.47	-0.039835
						0.252	0.212021									0.315	0.299509		0.513	0.41995	4.64522		0.472	-0.0397413
						0.253	0.216899									0.316	0.301557		0.515	0.423209	4.66145		0.473	-0.0380565
						0.253	0.222626									0.317	0.304837		0.516	0.427303	4.6781		0.474	-0.0392698
						0.254	0.228876									0.318	0.30869		0.518	0.43189	4.69496		0.475	-0.041756
						0.255	0.234774									0.319	0.311977		0.519	0.437858	4.71239		0.477	-0.0415181
						0.255	0.241197									0.319	0.315241		0.52	0.443813	4.73013		0.478	-0.0430268
						0.256	0.24797									0.32	0.318026		0.522	0.450183	4.74791		0.479	-0.0430886
						0.257	0.252345									0.321	0.320556		0.523	0.457206	4.76586		0.48	-0.042901
						0.257	0.255268									0.322	0.322183		0.524	0.464055	4.78415		0.482	-0.0435773
						0.258	0.259388									0.323	0.325211		0.526	0.471474	4.80263		0.483	-0.0429761
						0.259	0.263589									0.324	0.32687		0.527	0.478739	4.82103		0.484	-0.0435519
						0.259	0.265796									0.324	0.329078		0.528	0.486774	4.83956		0.485	-0.0430125
						0.26	0.26861									0.325	0.330566		0.53	0.495177	4.85811		0.487	-0.0461626
						0.261	0.271306									0.326	0.332608		0.531	0.504014	4.87685		0.488	-0.0459664
						0.261	0.272457									0.327	0.335081		0.532	0.514266	4.89557		0.489	-0.0436237
						0.262	0.273526									0.328	0.336429		0.534	0.525079	4.91425		0.49	-0.043276
						0.263	0.274709									0.329	0.336		0.535	0.533713	4.93296		0.492	-0.0427792
						0.263	0.276002									0.329	0.337797		0.536	0.541275	4.95175		0.493	-0.0426487
						0.264	0.277103									0.33	0.339326		0.538	0.55104	4.97042		0.494	-0.0419353
						0.265	0.278557									0.331	0.339642		0.539	0.561122	4.9891		0.495	-0.040772
						0.265	0.279592									0.332	0.33875		0.541	0.571723	5.00769		0.497	-0.0407389
						0.266	0.28008									0.333	0.338885		0.542	0.580667	5.02618		0.498	-0.0418372
						0.267	0.280093									0.334	0.337605		0.543	0.590401	5.0445		0.499	-0.041826
						0.267	0.279484									0.334	0.33678		0.545	0.598163	5.06256		0.5	-0.0416774
						0.268	0.28109									0.335	0.336714		0.546	0.60738	5.08042		0.502	-0.0438279
						0.269	0.283119									0.336	0.335993		0.547	0.617927	5.09818		0.503	-0.0444092
						0.269	0.285649									0.337	0.335648		0.549	0.628415	5.11565		0.504	-0.0435952
						0.27	0.287179									0.338	0.336444		0.55	0.640197	5.13269		0.505	-0.0438087
						0.271	0.28865									0.339	0.337392		0.551	0.652687	5.14973		0.507	-0.0439399
						0.271	0.29052									0.339	0.337996		0.553	0.664693	5.16645		0.508	-0.0446018
						0.272	0.291371									0.34	0.337977		0.554	0.676856	5.18276		0.509	-0.0483997
						0.273	0.292179									0.341	0.337585		0.555	0.689312	5.19909		0.51	-0.0452649
						0.273	0.29204									0.342	0.336486		0.557	0.701865	5.2152		0.511	-0.0434808
						0.274	0.292793									0.343	0.334638		0.558	0.713088	5.23115		0.513	-0.0425068
						0.275	0.293239									0.344	0.334103		0.56	0.724092	5.24691		0.514	-0.0417911
						0.275	0.294264									0.344	0.331021		0.561	0.736806	5.26231		0.515	-0.0422515
						0.276	0.295003									0.345	0.331538		0.562	0.749411	5.27748		0.516	-0.0417137
						0.277	0.295412									0.346	0.330908		0.564	0.760788	5.29243		0.518	-0.0406002
						0.277	0.296705									0.347	0.330275		0.565	0.773377	5.30701		0.519	-0.0415926
						0.278	0.298093									0.348	0.329355		0.566	0.784598	5.32134		0.52	-0.040722
						0.279	0.298741									0.349	0.328759		0.568	0.796177	5.33526		0.521	-0.039919
						0.279	0.298689									0.349	0.327235		0.569	0.80987	5.34912		0.523	-0.0411706
						0.28	0.298306									0.35	0.327688		0.57	0.823716	5.36249		0.524	-0.0400208
						0.281	0.298017									0.351	0.325578		0.572	0.836923	5.37559		0.525	-0.0390832
						0.281	0.297945									0.352	0.323977		0.573	0.849477	5.38832		0.526	-0.0385168
						0.282	0.299316									0.353	0.322595		0.574	0.863725	5.40091		0.528	-0.0395821
						0.283	0.301272									0.354	0.322613		0.576	0.877495	5.41317		0.529	-0.0419664
						0.283	0.304083									0.354	0.321575		0.577	0.892996	5.42511		0.53	-0.0411945
						0.284	0.305653									0.355	0.320044		0.579	0.90796	5.43667		0.531	-0.0432998
						0.285	0.305731									0.356	0.319268		0.58	0.923921	5.44795		0.533	-0.0444439
						0.285	0.304551									0.357	0.316836		0.581	0.940282	5.4592		0.534	-0.0452826
						0.286	0.30311									0.358	0.313894		0.583	0.956501	5.47045		0.535	-0.0461398
						0.287	0.300962									0.359	0.312302		0.584	0.970965	5.48135		0.536	-0.0487271
						0.287	0.299682									0.359	0.309678		0.585	0.987461	5.49169		0.538	-0.0489802
						0.288	0.297587									0.36	0.307034		0.587	1.00293	5.50167		0.539	-0.0518101
						0.289	0.296497									0.361	0.304861		0.588	1.01893	5.51147		0.54	-0.0519616
						0.289	0.294909									0.362	0.302567		0.589	1.0359	5.52104		0.541	-0.0503806
						0.29	0.293859									0.363	0.299895		0.591	1.05194	5.53026		0.543	-0.0468419
						0.291	0.29395									0.364	0.297094		0.592	1.07064	5.53931		0.544	-0.0473953
						0.291	0.29333									0.364	0.295428		0.593	1.08926	5.54815		0.545	-0.0479781
						0.292	0.291314									0.365	0.294622		0.595	1.10693	5.55689		0.546	-0.049721
						0.293	0.290042									0.366	0.293652		0.596	1.12723	5.56546		0.548	-0.0495978
						0.293	0.289456									0.367	0.290831		0.598	1.14655	5.57372		0.549	-0.0477591
						0.294	0.288595									0.368	0.28829		0.599	1.16762	5.58172		0.55	-0.0460379
						0.295	0.288255									0.369	0.285134		0.6	1.18868	5.58953		0.551	-0.0471656
						0.295	0.289368									0.369	0.281873		0.602	1.20943	5.59711		0.553	-0.049361
						0.296	0.289088									0.37	0.277999		0.603	1.22809	5.60451		0.554	-0.049626
						0.297	0.28962									0.371	0.274757		0.604	1.24763	5.61173		0.555	-0.0503417
						0.297	0.28929									0.372	0.272294		0.606	1.2681	5.61864		0.556	-0.0464442
						0.298	0.287803									0.373	0.270062		0.607	1.29085	5.62529		0.558	-0.0451745
						0.299	0.286243									0.374	0.26676		0.608	1.31222	5.6318		0.559	-0.0444549
						0.299	0.285446									0.374	0.263381		0.61	1.33224	5.63812		0.56	-0.0466297
						0.3	0.282052									0.375	0.260277		0.611	1.35308	5.64414		0.561	-0.0474897
						0.301	0.279245									0.376	0.257441		0.612	1.37523	5.64964		0.563	-0.0499026
						0.301	0.277442									0.377	0.254208		0.614	1.39812	5.65501		0.564	-0.0492919
						0.302	0.276012									0.378	0.252395		0.615	1.42159	5.66026		0.565	-0.0466419
						0.303	0.274034									0.379	0.251553		0.617	1.44656	5.66536		0.566	-0.0471902
						0.303	0.272434									0.379	0.250954		0.618	1.46984	5.67039		0.568	-0.0467191
						0.304	0.270017									0.38	0.248891		0.619	1.49438	5.67534		0.569	-0.0493141
						0.305	0.267702									0.381	0.246668		0.621	1.51801	5.68015		0.57	-0.0505717
						0.305	0.265239									0.382	0.243505		0.622	1.5419	5.68484		0.571	-0.0501868
						0.306	0.263748									0.383	0.240217		0.623	1.56922	5.68934		0.573	-0.0499532
						0.307	0.263399									0.384	0.237859		0.625	1.59448	5.69369		0.574	-0.0487479
						0.307	0.261084									0.384	0.23585		0.626	1.61656	5.69804		0.575	-0.0468944
						0.308	0.259728									0.385	0.232483		0.627	1.64498	5.70228		0.576	-0.0478534
						0.309	0.257315									0.386	0.228252		0.629	1.67061	5.70645		0.578	-0.047423
						0.309	0.254773									0.387	0.225918		0.63	1.69892	5.71043		0.579	-0.0474079
						0.31	0.252047									0.388	0.224786		0.631	1.72579	5.71436		0.58	-0.0478448
						0.311	0.248896									0.389	0.222806		0.633	1.75476	5.71812		0.581	-0.0478818
						0.311	0.244652									0.389	0.220808		0.634	1.78289	5.72171		0.582	-0.0502176
						0.312	0.241153									0.39	0.218873		0.635	1.81393	5.72516		0.584	-0.0531569
						0.313	0.239009									0.391	0.217664		0.637	1.84606	5.72858		0.585	-0.0537904
						0.313	0.234468									0.392	0.217066		0.638	1.87961	5.73175		0.586	-0.0574483
						0.314	0.231007									0.393	0.215912		0.64	1.91059	5.73477		0.587	-0.0572322
						0.315	0.228258									0.394	0.214252		0.641	1.94332	5.73772		0.589	-0.0578106
						0.315	0.224863									0.394	0.212338		0.642	1.97782	5.74056		0.59	-0.0584368
						0.316	0.22012									0.395	0.210485		0.644	2.0128	5.74323		0.591	-0.0579924
						0.317	0.217742									0.396	0.209092		0.645	2.04776	5.74575		0.592	-0.0572357
						0.317	0.215961									0.397	0.208947		0.646	2.08241	5.74824		0.594	-0.0569778
						0.318	0.213814									0.398	0.208286		0.648	2.11839	5.75049		0.595	-0.0549772
						0.319	0.210591									0.399	0.205234		0.649	2.15371	5.75271		0.596	-0.05195
						0.319	0.208493									0.399	0.203596		0.65	2.18876	5.75486		0.597	-0.0510857
						0.32	0.207882									0.4	0.201482		0.652	2.22394	5.75692		0.599	-0.0498912
						0.321	0.207368									0.401	0.199818		0.653	2.26026	5.75883		0.6	-0.0487154
						0.321	0.20741									0.402	0.198908		0.654	2.29787	5.76072		0.601	-0.0467374
						0.322	0.205471									0.403	0.197446		0.656	2.33474	5.76256		0.602	-0.0467603
						0.323	0.204025									0.404	0.197017		0.657	2.37273	5.76441		0.604	-0.0477529
						0.323	0.202732									0.404	0.197053		0.659	2.4137	5.76611		0.605	-0.0450056
						0.324	0.201198									0.405	0.198544		0.66	2.45487	5.76775		0.606	-0.0445607
						0.325	0.198303									0.406	0.198723		0.661	2.49597	5.76935		0.607	-0.0448826
						0.325	0.19667									0.407	0.198478		0.663	2.53814	5.77086		0.609	-0.0459276
						0.326	0.196021									0.408	0.196352		0.664	2.58069	5.77236		0.61	-0.0482424
						0.327	0.193466									0.409	0.194434		0.665	2.62429	5.77383		0.611	-0.0497763
						0.327	0.19157									0.409	0.191668		0.667	2.66841	5.77509		0.612	-0.0486552
						0.328	0.189905									0.41	0.190168		0.668	2.71334	5.77634		0.614	-0.0495872
						0.329	0.188533									0.411	0.190572		0.669	2.75764	5.77761		0.615	-0.0510113
						0.329	0.187901									0.412	0.189602		0.671	2.80173	5.7789		0.616	-0.0519362
						0.33	0.186412									0.413	0.187557		0.672	2.84638	5.78005		0.617	-0.0542326
						0.331	0.18631									0.414	0.187209		0.673	2.89215	5.78115		0.619	-0.0556113
						0.331	0.186505									0.414	0.187201		0.675	2.93882	5.78216		0.62	-0.0549253
						0.332	0.184837									0.415	0.185561		0.676	2.98551	5.78318		0.621	-0.0567933
						0.333	0.18234									0.416	0.185217		0.678	3.03401	5.78418		0.622	-0.0554471
						0.333	0.180061									0.417	0.182939		0.679	3.08383	5.78506		0.624	-0.0545078
						0.334	0.178139									0.418	0.179805		0.68	3.13355	5.78597		0.625	-0.0530023
						0.335	0.177488									0.419	0.177951		0.682	3.18364	5.78679		0.626	-0.0519128
						0.335	0.177934									0.419	0.177307		0.683	3.23668	5.78751		0.627	-0.052043
						0.336	0.175212									0.42	0.177632		0.684	3.2886	5.78824		0.629	-0.0505057
						0.337	0.174145									0.421	0.179151		0.686	3.34203	5.78891		0.63	-0.050451
						0.337	0.172212									0.422	0.179086		0.687	3.3953	5.78961		0.631	-0.0490735
						0.338	0.170054									0.423	0.178403		0.688	3.44841	5.79029		0.632	-0.0480787
						0.339	0.168827									0.424	0.177989		0.69	3.50577	5.79087		0.634	-0.047494
						0.339	0.166149									0.424	0.177159		0.691	3.56235	5.79146		0.635	-0.0486136
						0.34	0.163666									0.425	0.175395		0.692	3.61857	5.79199		0.636	-0.0489013
						0.341	0.162239									0.426	0.173125		0.694	3.67502	5.79258		0.637	-0.0526693
						0.341	0.161628									0.427	0.172911		0.695	3.73373	5.79308		0.639	-0.0526481
						0.342	0.161451									0.428	0.172515		0.697	3.79288	5.79352		0.64	-0.0513634
						0.343	0.15953									0.429	0.172063		0.698	3.85306	5.79406		0.641	-0.0520792
						0.343	0.158442									0.429	0.171642		0.699	3.91275	5.79458		0.642	-0.0513069
						0.344	0.159744									0.43	0.172173		0.701	3.97327	5.79501		0.644	-0.0514743
						0.345	0.159316									0.431	0.172206		0.702	4.03641	5.79541		0.645	-0.0525579
						0.345	0.157002									0.432	0.171518		0.703	4.0996	5.79575		0.646	-0.0540858
						0.346	0.154959									0.433	0.171508		0.705	4.16139	5.79608		0.647	-0.0497875
						0.347	0.154351									0.434	0.171576		0.706	4.22643	5.79645		0.649	-0.0488119
						0.347	0.151725									0.434	0.170247		0.707	4.29176	5.79682		0.65	-0.048248
						0.348	0.149707									0.435	0.170088		0.709	4.35894	5.79709		0.651	-0.0480767
						0.349	0.149655									0.436	0.171655		0.71	4.42436	5.79739		0.652	-0.0463512
						0.349	0.150998									0.437	0.172392		0.711	4.48943	5.79768		0.654	-0.0455999
						0.35	0.152033									0.438	0.173514		0.713	4.5575	5.79796		0.655	-0.044638
						0.351	0.150726									0.439	0.173454		0.714	4.62393	5.79824		0.656	-0.0469281
						0.351	0.150815									0.439	0.173079		0.715	4.68899	5.7986		0.657	-0.0495851
						0.352	0.149928									0.44	0.173387		0.717	4.75955	5.7989		0.658	-0.0479704
						0.353	0.149005									0.441	0.172558		0.718	4.8271	5.79909		0.66	-0.0480528
						0.353	0.14749									0.442	0.170736		0.72	4.89801	5.79939		0.661	-0.0474181
						0.354	0.147082									0.443	0.169262		0.721	4.96748	5.79971		0.662	-0.0486828
						0.355	0.147019									0.444	0.168029		0.722	5.03571	5.79998		0.663	-0.0482646
						0.355	0.147712									0.444	0.167529		0.724	5.10688	5.80034		0.665	-0.0501785
						0.356	0.147938									0.445	0.166519		0.725	5.17489	5.80062		0.666	-0.0499379
						0.357	0.147973									0.446	0.165663		0.726	5.24697	5.80086		0.667	-0.0485394
						0.357	0.146017									0.447	0.164175		0.728	5.31537	5.8011		0.668	-0.0498987
						0.358	0.146243									0.448	0.162505		0.729	5.38391	5.80135		0.67	-0.043257
						0.359	0.14503									0.449	0.162126		0.73	5.45117	5.80155		0.671	-0.0439239
						0.359	0.146607									0.449	0.161631		0.732	5.52009	5.80177		0.672	-0.0464005
						0.36	0.148344									0.45	0.160777		0.733	5.5907	5.80192		0.673	-0.0468067
						0.361	0.147257									0.451	0.160331		0.734	5.66164	5.80191		0.675	-0.0476625
						0.361	0.14684									0.452	0.1598		0.736	5.72938	5.80197		0.676	-0.0467506
						0.362	0.147252									0.453	0.158572		0.737	5.79825	5.80206		0.677	-0.0512804
						0.363	0.148141									0.454	0.157334		0.739	5.86627	5.8022		0.678	-0.0516293
						0.363	0.147317									0.454	0.156512		0.74	5.93396	5.80241		0.68	-0.0540737
						0.364	0.147191									0.455	0.155428		0.741	6.00411	5.80257		0.681	-0.0558159
						0.365	0.146323									0.456	0.153081		0.743	6.07285	5.80264		0.682	-0.0579404
						0.365	0.145524									0.457	0.151272		0.744	6.14255	5.80273		0.683	-0.0585143
						0.366	0.145931									0.458	0.148552		0.745	6.21108	5.80283		0.685	-0.0573798
						0.367	0.147049									0.459	0.145937		0.747	6.27965	5.80292		0.686	-0.0573533
						0.367	0.14732									0.459	0.145865		0.748	6.34785	5.80297		0.687	-0.0560838
						0.368	0.14439									0.46	0.146381		0.749	6.41678	5.80302		0.688	-0.0569273
						0.369	0.143956									0.461	0.145613		0.751	6.48513	5.80302		0.69	-0.0554979
						0.369	0.144829									0.462	0.144676		0.752	6.5519	5.80304		0.691	-0.0539564
						0.37	0.146019									0.463	0.143821		0.753	6.61802	5.80307		0.692	-0.0532826
						0.371	0.144953									0.463	0.143513		0.755	6.6858	5.80311		0.693	-0.0539289
						0.371	0.143801									0.464	0.14245		0.756	6.75138	5.80311		0.695	-0.0543166
						0.372	0.143399									0.465	0.141353		0.758	6.82071	5.80312		0.696	-0.0556663
						0.373	0.143329									0.466	0.14201		0.759	6.88662	5.80317		0.697	-0.0591745
						0.373	0.143498									0.467	0.142753		0.76	6.95769	5.80312		0.698	-0.0590506
						0.374	0.144035									0.468	0.144276		0.762	7.02444	5.80315		0.7	-0.061012
						0.375	0.143118									0.468	0.145083		0.763	7.09225	5.80315		0.701	-0.0621515
						0.375	0.141421									0.469	0.144848		0.764	7.16098	5.80312		0.702	-0.0620787
						0.376	0.139396									0.47	0.143423		0.766	7.22803	5.80306		0.703	-0.0617152
						0.377	0.136846									0.471	0.141848		0.767	7.29448	5.80296		0.705	-0.0604423
						0.377	0.134604									0.472	0.1397		0.768	7.36344	5.80293		0.706	-0.0570427
						0.378	0.134062									0.473	0.138101		0.77	7.43252	5.80301		0.707	-0.0551532
						0.379	0.132439									0.473	0.13703		0.771	7.49844	5.8031		0.708	-0.0544101
						0.379	0.132319									0.474	0.135704		0.772	7.56631	5.80323		0.71	-0.0547249
						0.38	0.132887									0.475	0.134406		0.774	7.63329	5.80329		0.711	-0.0558734
						0.381	0.133043									0.476	0.133471		0.775	7.70016	5.80337		0.712	-0.0544209
						0.381	0.133091									0.477	0.133685		0.777	7.76678	5.80344		0.713	-0.0550185
						0.382	0.132092									0.478	0.133373		0.778	7.83325	5.80352		0.715	-0.0530965
						0.383	0.130514									0.478	0.133601		0.779	7.9001	5.80366		0.716	-0.0530543
						0.383	0.128312									0.479	0.134401		0.781	7.96636	5.80384		0.717	-0.0552282
						0.384	0.127367									0.48	0.133746		0.782	8.03383	5.80399		0.718	-0.0578575
						0.385	0.12715									0.481	0.133216		0.783	8.09981	5.80408		0.72	-0.0600734
						0.385	0.127116									0.482	0.132375		0.785	8.16512	5.8041		0.721	-0.060231
						0.386	0.12643									0.483	0.13059		0.786	8.23086	5.80422		0.722	-0.0564194
						0.387	0.124973									0.483	0.128807		0.787	8.2954	5.80426		0.723	-0.0522604
						0.387	0.124784									0.484	0.127108		0.789	8.35787	5.8044		0.725	-0.0499821
						0.388	0.124344									0.485	0.127028		0.79	8.42426	5.80447		0.726	-0.05136
						0.389	0.123647									0.486	0.127434		0.791	8.48925	5.80448		0.727	-0.053777
						0.389	0.123545									0.487	0.126494		0.793	8.55096	5.80463		0.728	-0.0554221
						0.39	0.123507									0.488	0.124573		0.794	8.61585	5.80468		0.73	-0.0552396
						0.391	0.12331									0.488	0.120937		0.796	8.6795	5.80469		0.731	-0.0563413
						0.391	0.123901									0.489	0.118695		0.797	8.74139	5.80468		0.732	-0.0559472
						0.392	0.1253									0.49	0.1166		0.798	8.80347	5.80469		0.733	-0.0550876
						0.393	0.12629									0.491	0.117638		0.8	8.86594	5.80468		0.734	-0.0546639
						0.393	0.127542									0.492	0.118507		0.801	8.92654	5.80477		0.736	-0.0539397
						0.394	0.128855									0.493	0.119546		0.802	8.98816	5.80484		0.737	-0.0537548
						0.395	0.129921									0.493	0.118313		0.804	9.05091	5.80493		0.738	-0.0544476
						0.395	0.129977									0.494	0.117071		0.805	9.11158	5.80494		0.739	-0.0564003
						0.396	0.128432									0.495	0.117564		0.806	9.17399	5.80501		0.741	-0.0555546
						0.397	0.127083									0.496	0.117908		0.808	9.23538	5.8051		0.742	-0.0588479
						0.397	0.126469									0.497	0.117087		0.809	9.29353	5.80511		0.743	-0.0569191
						0.398	0.126791									0.498	0.116927		0.81	9.35119	5.80514		0.744	-0.0563503
						0.399	0.126193									0.498	0.115472		0.812	9.40891	5.80514		0.746	-0.056074
						0.399	0.125497									0.499	0.113815		0.813	9.4682	5.80513		0.747	-0.0612634
						0.4	0.125233									0.5	0.111231		0.814	9.52296	5.80527		0.748	-0.0644031
						0.401	0.125236									0.501	0.109737		0.816	9.58026	5.80537		0.749	-0.067629
						0.401	0.125562									0.502	0.107741		0.817	9.63969	5.80539		0.751	-0.0686121
						0.402	0.125317									0.503	0.106745		0.819	9.69907	5.80538		0.752	-0.065971
						0.403	0.125095									0.503	0.106287		0.82	9.75335	5.80535		0.753	-0.0647718
						0.403	0.124449									0.504	0.106858		0.821	9.80948	5.80536		0.754	-0.0641478
						0.404	0.123527									0.505	0.106752		0.823	9.86633	5.80537		0.756	-0.0636673
						0.405	0.12318									0.506	0.107011		0.824	9.92024	5.8054		0.757	-0.0651779
						0.405	0.121528									0.507	0.106526		0.825	9.97573	5.80549		0.758	-0.0656983
						0.406	0.119046									0.508	0.105318		0.827	10.029	5.80552		0.759	-0.0660127
						0.407	0.117112									0.508	0.104087		0.828	10.0834	5.80558		0.761	-0.0641373
						0.407	0.115087									0.509	0.104088		0.829	10.1373	5.80555		0.762	-0.0611841
						0.408	0.114403									0.51	0.1028		0.831	10.1901	5.80549		0.763	-0.0587968
						0.409	0.113581									0.511	0.102133		0.832	10.2433	5.80539		0.764	-0.0572678
						0.409	0.11275									0.512	0.10025		0.833	10.2977	5.80533		0.766	-0.0571019
						0.41	0.112868									0.513	0.0981028		0.835	10.3506	5.80528		0.767	-0.0576515
						0.411	0.111855									0.513	0.0957069		0.836	10.4011	5.80521		0.768	-0.0586857
						0.411	0.112431									0.514	0.0945491		0.838	10.4509	5.80508		0.769	-0.0578501
						0.412	0.11386									0.515	0.09485		0.839	10.5015	5.80506		0.771	-0.0562431
						0.413	0.114544									0.516	0.0941753		0.84	10.5518	5.80497		0.772	-0.0546867
						0.413	0.114255									0.517	0.0927152		0.842	10.6007	5.80479		0.773	-0.054942
						0.414	0.113668									0.518	0.0937609		0.843	10.651	5.80474		0.774	-0.0558542
						0.415	0.112808									0.518	0.0918666		0.844	10.7002	5.80469		0.776	-0.0560484
						0.415	0.113239									0.519	0.092557		0.846	10.7508	5.80457		0.777	-0.0564626
						0.416	0.112007									0.52	0.0932876		0.847	10.8009	5.80439		0.778	-0.0536737
						0.417	0.11298									0.521	0.0940999		0.848	10.85	5.80426		0.779	-0.0525975
						0.417	0.113814									0.522	0.093794		0.85	10.8973	5.80424		0.781	-0.0506221
						0.418	0.112741									0.523	0.0930279		0.851	10.9431	5.80413		0.782	-0.0508094
						0.419	0.111737									0.523	0.0921862		0.852	10.9885	5.80393		0.783	-0.0504304
						0.419	0.111482									0.524	0.0917764		0.854	11.0336	5.80372		0.784	-0.0510724
						0.42	0.11212									0.525	0.0918236		0.855	11.0797	5.80359		0.786	-0.0495587
						0.421	0.113017									0.526	0.0919732		0.857	11.1262	5.80349		0.787	-0.0469349
						0.421	0.114454									0.527	0.0893617		0.858	11.1698	5.80345		0.788	-0.0463308
						0.422	0.115568									0.528	0.0859084		0.859	11.2115	5.80341		0.789	-0.0448761
						0.423	0.115861									0.528	0.0842156		0.861	11.2566	5.8034		0.791	-0.0463602
						0.423	0.116568									0.529	0.0851875		0.862	11.3012	5.80332		0.792	-0.0462491
						0.424	0.11803									0.53	0.0847006		0.863	11.343	5.80316		0.793	-0.047394
						0.425	0.116678									0.531	0.0860913		0.865	11.3863	5.8031		0.794	-0.0505546
						0.425	0.11602									0.532	0.0864263		0.866	11.4283	5.80306		0.796	-0.0495431
						0.426	0.114913									0.533	0.0866035		0.867	11.4703	5.80298		0.797	-0.049942
						0.427	0.114877									0.533	0.0880705		0.869	11.5106	5.80279		0.798	-0.0495686
						0.427	0.115509									0.534	0.0880494		0.87	11.5515	5.80262		0.799	-0.0488201
						0.428	0.113371									0.535	0.0876632		0.871	11.5912	5.80248		0.801	-0.0506363
						0.429	0.111983									0.536	0.0875106		0.873	11.6288	5.80239		0.802	-0.051265
						0.429	0.112139									0.537	0.087766		0.874	11.6685	5.80232		0.803	-0.052902
						0.43	0.112775									0.538	0.0896022		0.876	11.7096	5.80225		0.804	-0.054877
						0.431	0.112751									0.538	0.0886039		0.877	11.7493	5.80214		0.806	-0.0523844
						0.431	0.112231									0.539	0.0880685		0.878	11.7859	5.80207		0.807	-0.0522758
						0.432	0.111129									0.54	0.0871402		0.88	11.8221	5.80209		0.808	-0.0515463
						0.433	0.111028									0.541	0.0858309		0.881	11.8586	5.80209		0.809	-0.0508472
						0.433	0.108293									0.542	0.0853605		0.882	11.8962	5.80202		0.81	-0.0522065
						0.434	0.107615									0.543	0.0869552		0.884	11.9354	5.80192		0.812	-0.0528736
						0.435	0.107757									0.543	0.0881387		0.885	11.9739	5.80171		0.813	-0.0518681
						0.435	0.10641									0.544	0.0891337		0.886	12.0105	5.80156		0.814	-0.0533673
						0.436	0.10502									0.545	0.0882756		0.888	12.0455	5.80152		0.815	-0.0542678
						0.437	0.103576									0.546	0.0862577		0.889	12.0795	5.80156		0.817	-0.054992
						0.437	0.103512									0.547	0.08586		0.89	12.1179	5.80155		0.818	-0.0565924
						0.438	0.101254									0.548	0.0875524		0.892	12.154	5.80153		0.819	-0.0590535
						0.439	0.103104									0.548	0.0895733		0.893	12.1899	5.80157		0.82	-0.0595471
						0.439	0.103504									0.549	0.0900434		0.894	12.2238	5.80155		0.822	-0.0604249
						0.44	0.102714									0.55	0.0888111		0.896	12.258	5.80153		0.823	-0.0615053
						0.441	0.102853									0.551	0.089398		0.897	12.2926	5.80145		0.824	-0.060337
						0.441	0.102276									0.552	0.0881815		0.899	12.3268	5.80136		0.825	-0.0625955
						0.442	0.103941									0.553	0.0875371		0.9	12.3596	5.80125		0.827	-0.0606358
						0.443	0.106648									0.553	0.0878224		0.901	12.393	5.80113		0.828	-0.0587958
						0.443	0.104854									0.554	0.0861527		0.903	12.4262	5.8011		0.829	-0.0551952
						0.444	0.103848									0.555	0.0863095		0.904	12.4589	5.80114		0.83	-0.0552058
						0.445	0.103331									0.556	0.0875134		0.905	12.4916	5.80112		0.832	-0.0541559
						0.445	0.102837									0.557	0.0862339		0.907	12.5231	5.80101		0.833	-0.0542331
						0.446	0.102541									0.558	0.0848218		0.908	12.5535	5.80084		0.834	-0.0540992
						0.447	0.100432									0.558	0.0833065		0.909	12.5843	5.80063		0.835	-0.052786
						0.447	0.0985539									0.559	0.0824933		0.911	12.6146	5.80045		0.837	-0.0518768
						0.448	0.0991351									0.56	0.0818338		0.912	12.6463	5.80024		0.838	-0.05309
						0.449	0.0986753									0.561	0.0807462		0.913	12.6773	5.80007		0.839	-0.0523871
						0.449	0.0982829									0.562	0.0814323		0.915	12.7071	5.79996		0.84	-0.0531752
						0.45	0.097199									0.563	0.0812116		0.916	12.738	5.79986		0.842	-0.056873
						0.451	0.0966182									0.563	0.0789593		0.918	12.7673	5.79984		0.843	-0.0585463
						0.451	0.096354									0.564	0.0781803		0.919	12.7961	5.79985		0.844	-0.0583586
						0.452	0.0975521									0.565	0.077676		0.92	12.8243	5.79982		0.845	-0.0600815
						0.453	0.0984811									0.566	0.0777949		0.922	12.852	5.79979		0.847	-0.0599891
						0.453	0.0983601									0.567	0.0786773		0.923	12.8783	5.79972		0.848	-0.0588119
						0.454	0.0973164									0.568	0.0782339		0.924	12.9051	5.79974		0.849	-0.0601482
						0.455	0.0960661									0.568	0.0758407		0.926	12.9329	5.79969		0.85	-0.0605974
						0.455	0.0940983									0.569	0.0764692		0.927	12.9605	5.79969		0.852	-0.0616839
						0.456	0.0939628									0.57	0.076489		0.928	12.9872	5.7997		0.853	-0.0620181
						0.457	0.0940545									0.571	0.0756989		0.93	13.0116	5.79971		0.854	-0.0597585
						0.457	0.0947836									0.572	0.0745454		0.931	13.0369	5.79971		0.855	-0.0579605
						0.458	0.0945934									0.573	0.0738911		0.932	13.0623	5.79961		0.857	-0.0576323
						0.459	0.0932065									0.573	0.0727846		0.934	13.0877	5.79952		0.858	-0.0578181
						0.459	0.0906144									0.574	0.0709267		0.935	13.1098	5.79949		0.859	-0.0599013
						0.46	0.0902549									0.575	0.0707387		0.937	13.133	5.79949		0.86	-0.0622937
						0.461	0.0903922									0.576	0.0714639		0.938	13.156	5.79951		0.862	-0.0627992
						0.461	0.0895079									0.577	0.0715534		0.939	13.1775	5.79951		0.863	-0.0609983
						0.462	0.0868249									0.578	0.0712167		0.941	13.1972	5.79954		0.864	-0.0604784
						0.463	0.0856658									0.578	0.0700286		0.942	13.2204	5.79966		0.865	-0.0600348
						0.463	0.0867305									0.579	0.0684353		0.943	13.2405	5.79974		0.867	-0.0606319
						0.464	0.0869908									0.58	0.0681709		0.945	13.2596	5.79984		0.868	-0.0608473
						0.465	0.0859717									0.581	0.0687975		0.946	13.2763	5.79991		0.869	-0.0603425
						0.465	0.086048									0.582	0.0704843		0.947	13.2953	5.79985		0.87	-0.0596792
						0.466	0.0869518									0.583	0.0708477		0.949	13.314	5.79975		0.872	-0.0595101
						0.467	0.0882334									0.583	0.0708223		0.95	13.3323	5.7996		0.873	-0.0578771
						0.467	0.0886801									0.584	0.0711033		0.951	13.3484	5.79956		0.874	-0.0574011
						0.468	0.0886282									0.585	0.0699986		0.953	13.368	5.79958		0.875	-0.0572656
						0.469	0.0867342									0.586	0.0694064		0.954	13.3862	5.79966		0.877	-0.0592594
						0.469	0.0856033									0.587	0.0692958		0.956	13.4044	5.79969		0.878	-0.0619478
						0.47	0.0864671									0.588	0.0682652		0.957	13.4232	5.79967		0.879	-0.0638523
						0.471	0.0870156									0.588	0.0681518		0.958	13.4394	5.79969		0.88	-0.0588389
						0.471	0.0873571									0.589	0.0685331		0.96	13.4549	5.79971		0.881	-0.0602915
						0.472	0.0878295									0.59	0.0679268		0.961	13.4692	5.79973		0.883	-0.0594105
						0.473	0.0882307									0.591	0.0683397		0.962	13.4836	5.79971		0.884	-0.0589476
						0.473	0.0877986									0.592	0.069365		0.964	13.498	5.79961		0.885	-0.0591758
						0.474	0.0874317									0.593	0.0693813		0.965	13.5122	5.79953		0.886	-0.0568511
						0.475	0.0875272									0.593	0.0687795		0.966	13.5239	5.79943		0.888	-0.0575699
						0.475	0.0858018									0.594	0.06932		0.968	13.5357	5.79932		0.889	-0.0593363
						0.476	0.0850599									0.595	0.0700043		0.969	13.5489	5.79927		0.89	-0.0579677
						0.477	0.0847264									0.596	0.0694955		0.97	13.5613	5.79926		0.891	-0.0580004
						0.477	0.0831084									0.597	0.068675		0.972	13.5731	5.79923		0.893	-0.0574225
						0.478	0.0829798									0.598	0.0684146		0.973	13.5851	5.79924		0.894	-0.0571524
						0.479	0.0850116									0.598	0.0675981		0.975	13.5921	5.7992		0.895	-0.0567823
						0.479	0.0848									0.599	0.0679594		0.976	13.6001	5.79917		0.896	-0.0566895
						0.48	0.0849463									0.6	0.0682519		0.977	13.6077	5.79914		0.898	-0.0547525
						0.481	0.0845129									0.601	0.0681483		0.979	13.618	5.79917		0.899	-0.0507729
						0.481	0.0848261									0.602	0.0664963		0.98	13.6268	5.79921		0.9	-0.0500396
						0.482	0.085964									0.603	0.0629359		0.981	13.6323	5.79924		0.901	-0.0483977
						0.483	0.0860148									0.603	0.0605555		0.983	13.6396	5.79925		0.903	-0.0459542
						0.483	0.085906									0.604	0.0587581		0.984	13.6469	5.79924		0.904	-0.0419267
						0.484	0.0859289									0.605	0.058052		0.985	13.6513	5.79917		0.905	-0.0429315
						0.485	0.0858943									0.606	0.0572011		0.987	13.6537	5.79921		0.906	-0.0439627
						0.485	0.0863153									0.607	0.056589		0.988	13.6547	5.79928		0.908	-0.0443116
						0.486	0.0874578									0.608	0.0558142		0.989	13.6559	5.79915		0.909	-0.0459662
						0.487	0.0887049									0.608	0.0547274		0.991	13.657	5.79894		0.91	-0.0479432
						0.487	0.0892151									0.609	0.0532845		0.992	13.659	5.79887		0.911	-0.0493729
						0.488	0.0892755									0.61	0.0523783		0.993	13.6594	5.79888		0.913	-0.0493161
						0.489	0.0889948									0.611	0.0509005		0.995	13.6589	5.79884		0.914	-0.0486494
						0.489	0.0879169									0.612	0.049947		0.996	13.6562	5.79874		0.915	-0.0503962
						0.49	0.0860849									0.613	0.0487694		0.998	13.6539	5.79862		0.916	-0.0531817
						0.491	0.0839673									0.613	0.0493562		0.999	13.6511	5.79847		0.918	-0.0556565
						0.491	0.0827258									0.614	0.0501316		1	13.6457	5.7984		0.919	-0.0577186
						0.492	0.0816089									0.615	0.0503076		1.002	13.6374	5.79831		0.92	-0.0559549
						0.493	0.0818715									0.616	0.0498388		1.003	13.6307	5.79821		0.921	-0.0547426
						0.493	0.0820949									0.617	0.0487003		1.004	13.6243	5.79798		0.923	-0.0533017
						0.494	0.0827408									0.618	0.0477237		1.006	13.6172	5.79777		0.924	-0.0513504
						0.495	0.0830072									0.618	0.0464066		1.007	13.6103	5.7976		0.925	-0.0518379
						0.495	0.0831056									0.619	0.0456583		1.008	13.601	5.79745		0.926	-0.0494335
						0.496	0.0823016									0.62	0.0458194		1.01	13.5911	5.7973		0.928	-0.0450222
						0.497	0.0830484									0.621	0.0453793		1.011	13.578	5.79718		0.929	-0.0431236
						0.497	0.0817615									0.622	0.0454146		1.012	13.5643	5.79697		0.93	-0.0418399
						0.498	0.0815122									0.623	0.0452844		1.014	13.5506	5.79672		0.931	-0.0404882
						0.499	0.0809061									0.623	0.0461319		1.015	13.5353	5.79645		0.933	-0.0427739
						0.499	0.0790699									0.624	0.0471393		1.017	13.5192	5.79622		0.934	-0.0435598
						0.5	0.0780424									0.625	0.0474675		1.018	13.5029	5.79599		0.935	-0.0442416
						0.501	0.0773664									0.626	0.0489093		1.019	13.4882	5.79568		0.936	-0.045822
						0.501	0.0754492									0.627	0.0499612		1.021	13.468	5.79533		0.938	-0.0452839
						0.502	0.0750869									0.628	0.0505635		1.022	13.448	5.795		0.939	-0.0468925
						0.503	0.0758506									0.628	0.0505298		1.023	13.425	5.79469		0.94	-0.0488363
						0.503	0.0771581									0.629	0.0510178		1.025	13.4027	5.7944		0.941	-0.0524527
						0.504	0.0759171									0.63	0.0512911		1.026	13.3793	5.79407		0.943	-0.0541205
						0.505	0.0731242									0.631	0.0513888		1.027	13.3565	5.79361		0.944	-0.0542617
						0.505	0.0720407									0.632	0.0506402		1.029	13.3323	5.79321		0.945	-0.0546409
						0.506	0.0714416									0.633	0.0510408		1.03	13.3061	5.79285		0.946	-0.0552258
						0.507	0.0719301									0.633	0.0515379		1.031	13.28	5.79243		0.948	-0.0545482
						0.507	0.0723505									0.634	0.052757		1.033	13.2538	5.79205		0.949	-0.0533511
						0.508	0.0723521									0.635	0.051168		1.034	13.2257	5.79152		0.95	-0.0513687
						0.509	0.0712715									0.636	0.0480818		1.036	13.1949	5.79102		0.951	-0.0538581
						0.509	0.0713729									0.637	0.0470689		1.037	13.1633	5.79043		0.953	-0.0526371
						0.51	0.0724837									0.638	0.0468199		1.038	13.1287	5.78986		0.954	-0.0489388
						0.511	0.0719631									0.638	0.0476695		1.04	13.0933	5.78934		0.955	-0.0466347
						0.511	0.0722398									0.639	0.0478899		1.041	13.0591	5.78885		0.956	-0.0465055
						0.512	0.0729383									0.64	0.0475857		1.042	13.0229	5.78832		0.957	-0.0479151
						0.513	0.072939									0.641	0.0483886		1.044	12.9858	5.78784		0.959	-0.0461452
						0.513	0.073344									0.642	0.0487179		1.045	12.9488	5.78739		0.96	-0.0466471
						0.514	0.0731705									0.643	0.0482047		1.046	12.9105	5.78696		0.961	-0.0494169
						0.515	0.0723957									0.643	0.0471669		1.048	12.8675	5.78645		0.962	-0.0492852
						0.515	0.0728799									0.644	0.0469601		1.049	12.8238	5.78592		0.964	-0.0496362
						0.516	0.0747084									0.645	0.0466108		1.05	12.781	5.78531		0.965	-0.0518813
						0.517	0.0759618									0.646	0.0457846		1.052	12.7369	5.78465		0.966	-0.0549312
						0.517	0.0763016									0.647	0.0461928		1.053	12.6918	5.78402		0.967	-0.0560172
						0.518	0.0768169									0.648	0.0448431		1.055	12.6455	5.78349		0.969	-0.0563167
						0.519	0.0765833									0.648	0.04345		1.056	12.5974	5.78296		0.97	-0.0556623
						0.519	0.0752838									0.649	0.042299		1.057	12.5477	5.78242		0.971	-0.054975
						0.52	0.0736598									0.65	0.0404619		1.059	12.4984	5.78194		0.972	-0.0567699
						0.521	0.0725804									0.651	0.0396985		1.06	12.4475	5.78147		0.974	-0.0583836
						0.521	0.0731795									0.652	0.03917		1.061	12.3953	5.78098		0.975	-0.0618703
						0.522	0.0738753									0.653	0.0405394		1.063	12.3412	5.78051		0.976	-0.0601787
						0.523	0.0745251									0.653	0.0418191		1.064	12.2859	5.78006		0.977	-0.0616029
						0.523	0.0750023									0.654	0.0412397		1.065	12.2313	5.7796		0.979	-0.0602597
						0.524	0.0751034									0.655	0.0403344		1.067	12.1754	5.77921		0.98	-0.0590674
						0.525	0.0756506									0.656	0.0377919		1.068	12.1186	5.77882		0.981	-0.0582398
						0.525	0.0761641									0.657	0.0398828		1.069	12.0597	5.77847		0.982	-0.0589986
						0.526	0.0767347									0.658	0.041463		1.071	12.0021	5.77806		0.984	-0.0603675
						0.527	0.0764882									0.658	0.0424531		1.072	11.9443	5.77759		0.985	-0.0601869
						0.527	0.0757297									0.659	0.043888		1.073	11.884	5.77711		0.986	-0.0623835
						0.528	0.0739586									0.66	0.0436833		1.075	11.8211	5.77667		0.987	-0.0626673
						0.529	0.0730464									0.661	0.0431756		1.076	11.7585	5.77614		0.989	-0.0638001
						0.529	0.0733599									0.662	0.0425022		1.078	11.6937	5.77575		0.99	-0.0652896
						0.53	0.0727981									0.663	0.0405768		1.079	11.6298	5.77523		0.991	-0.0662761
						0.531	0.0738276									0.663	0.0392116		1.08	11.5674	5.77474		0.992	-0.0662866
						0.531	0.0760055									0.664	0.0395559		1.082	11.5033	5.77427		0.994	-0.0677194
						0.532	0.0758764									0.665	0.0397722		1.083	11.4354	5.7739		0.995	-0.0657126
						0.533	0.0748849									0.666	0.03805		1.084	11.3682	5.77354		0.996	-0.0654775
						0.533	0.0745522									0.667	0.0394982		1.086	11.3001	5.77321		0.997	-0.0663283
						0.534	0.0751265									0.668	0.0390085		1.087	11.2318	5.77283		0.999	-0.0657222
						0.535	0.0755271									0.668	0.0391702		1.088	11.1641	5.77248		1	-0.066445
						0.535	0.0759419									0.669	0.0391908		1.09	11.0958	5.77212		1.001	-0.0670835
						0.536	0.0776353									0.67	0.039959		1.091	11.0209	5.77178		1.002	-0.0669927
						0.537	0.0792241									0.671	0.0430016		1.092	10.9474	5.77147		1.004	-0.0655235
						0.537	0.0798735									0.672	0.0431584		1.094	10.875	5.77116		1.005	-0.0647799
						0.538	0.0802593									0.673	0.0419431		1.095	10.801	5.77083		1.006	-0.0641949
						0.539	0.0799672									0.673	0.0405343		1.097	10.7278	5.77055		1.007	-0.0680601
						0.539	0.0791349									0.674	0.0379512		1.098	10.6536	5.77029		1.009	-0.0694953
						0.54	0.0782529									0.675	0.0395391		1.099	10.5797	5.77007		1.01	-0.0674113
						0.541	0.0774834									0.676	0.0392569		1.101	10.5041	5.76983		1.011	-0.0679508
						0.541	0.0765611									0.677	0.0399867		1.102	10.4289	5.7695		1.012	-0.0676349
						0.542	0.075284									0.678	0.0397864		1.103	10.3542	5.76919		1.014	-0.0654895
						0.543	0.0739353									0.678	0.0388165		1.105	10.2788	5.76895		1.015	-0.0650217
						0.543	0.0733015									0.679	0.0373095		1.106	10.2037	5.76869		1.016	-0.0639789
						0.544	0.0740193									0.68	0.0359426		1.107	10.1263	5.76846		1.017	-0.0659241
						0.545	0.0762604									0.681	0.0348707		1.109	10.0491	5.76821		1.019	-0.0680392
						0.545	0.075997									0.682	0.0356086		1.11	9.96929	5.76795		1.02	-0.0661132
						0.546	0.0751521									0.683	0.0351051		1.111	9.89166	5.76779		1.021	-0.0639561
						0.547	0.0767881									0.683	0.0373811		1.113	9.80951	5.76756		1.022	-0.0656331
						0.547	0.0774829									0.684	0.0393056		1.114	9.73032	5.76738		1.024	-0.0662928
						0.548	0.0761536									0.685	0.0398313		1.116	9.65162	5.76719		1.025	-0.065988
						0.549	0.075758									0.686	0.0400027		1.117	9.57313	5.76693		1.026	-0.065262
						0.549	0.0751319									0.687	0.0414631		1.118	9.49295	5.76672		1.027	-0.066225
						0.55	0.0739375									0.688	0.0413135		1.12	9.41368	5.76638		1.029	-0.065201
						0.551	0.0728506									0.688	0.0414028		1.121	9.3337	5.76629		1.03	-0.061345
						0.551	0.0718272									0.689	0.0417537		1.122	9.25259	5.76618		1.031	-0.0631129
						0.552	0.0715715									0.69	0.0402944		1.124	9.17337	5.76603		1.032	-0.0641886
						0.553	0.0696655									0.691	0.0392045		1.125	9.09288	5.76583		1.033	-0.0644695
						0.553	0.0670356									0.692	0.0371877		1.126	9.01263	5.76564		1.035	-0.060131
						0.554	0.065938									0.693	0.039221		1.128	8.93202	5.76553		1.036	-0.0574239
						0.555	0.0669515									0.693	0.0409461		1.129	8.8515	5.76546		1.037	-0.0584376
						0.555	0.06761									0.694	0.0419996		1.13	8.76875	5.76531		1.038	-0.0577141
						0.556	0.0663075									0.695	0.0435418		1.132	8.68816	5.7652		1.04	-0.0575544
						0.557	0.064913									0.696	0.0420894		1.133	8.60893	5.76511		1.041	-0.0564744
						0.557	0.0648002									0.697	0.0406704		1.135	8.52853	5.76504		1.042	-0.0550964
						0.558	0.0647405									0.698	0.039807		1.136	8.44795	5.76493		1.043	-0.055705
						0.559	0.0653368									0.698	0.0401683		1.137	8.36709	5.76476		1.045	-0.0561763
						0.559	0.0655206									0.699	0.0405302		1.139	8.28716	5.76464		1.046	-0.0549791
						0.56	0.0647433									0.7	0.039759		1.14	8.20655	5.76455		1.047	-0.0545367
						0.561	0.0643185									0.701	0.0397084		1.141	8.12566	5.76447		1.048	-0.0575733
						0.561	0.0636354									0.702	0.0400522		1.143	8.04752	5.76435		1.05	-0.059441
						0.562	0.0639755									0.703	0.0394472		1.144	7.96864	5.7642		1.051	-0.0592098
						0.563	0.0645249									0.703	0.0390538		1.145	7.88973	5.7641		1.052	-0.0584359
						0.563	0.0633443									0.704	0.0382398		1.147	7.81109	5.76396		1.053	-0.0583888
						0.564	0.0623399									0.705	0.0370701		1.148	7.73275	5.76375		1.055	-0.0600709
						0.565	0.06338									0.706	0.0355499		1.149	7.6543	5.76361		1.056	-0.0624952
						0.565	0.0637253									0.707	0.0345143		1.151	7.57797	5.7635		1.057	-0.0651927
						0.566	0.0651787									0.708	0.0342732		1.152	7.50181	5.76336		1.058	-0.0664692
						0.567	0.0672874									0.708	0.0344875		1.154	7.4251	5.76325		1.06	-0.0683434
						0.567	0.0686529									0.709	0.0332107		1.155	7.35098	5.76317		1.061	-0.0658493
						0.568	0.0703186									0.71	0.0330356		1.156	7.27542	5.76308		1.062	-0.0664765
						0.569	0.0706327									0.711	0.0340808		1.158	7.19909	5.763		1.063	-0.0673083
						0.569	0.0711268									0.712	0.0344648		1.159	7.12481	5.76289		1.065	-0.0670426
						0.57	0.0726135									0.713	0.0339566		1.16	7.05097	5.76272		1.066	-0.0687847
						0.571	0.0711837									0.713	0.0322312		1.162	6.97663	5.76261		1.067	-0.0694198
						0.571	0.0688398									0.714	0.0311895		1.163	6.90201	5.76252		1.068	-0.0700367
						0.572	0.068882									0.715	0.0300218		1.164	6.82872	5.76245		1.07	-0.0699015
						0.573	0.0712013									0.716	0.0299157		1.166	6.75588	5.76227		1.071	-0.0693297
						0.573	0.0729342									0.717	0.0293325		1.167	6.68436	5.76224		1.072	-0.0697394
						0.574	0.0743797									0.718	0.0299054		1.168	6.61474	5.76226		1.073	-0.0690863
						0.575	0.0754519									0.718	0.0312115		1.17	6.54194	5.76223		1.075	-0.07176
						0.575	0.0773313									0.719	0.0303451		1.171	6.47353	5.76209		1.076	-0.0740543
						0.576	0.0794888									0.72	0.0313342		1.172	6.40474	5.76188		1.077	-0.075258
						0.577	0.0792868									0.721	0.0298014		1.174	6.33475	5.76171		1.078	-0.0749071
						0.577	0.0783869									0.722	0.0295122		1.175	6.26572	5.76164		1.08	-0.0731015
						0.578	0.0782531									0.723	0.0289373		1.177	6.1995	5.76152		1.081	-0.0716648
						0.579	0.0775088									0.723	0.030602		1.178	6.13116	5.76133		1.082	-0.0688448
						0.579	0.0751539									0.724	0.0315037		1.179	6.06577	5.76114		1.083	-0.070334
						0.58	0.0742747									0.725	0.0307199		1.181	6.00099	5.76104		1.085	-0.0682666
						0.581	0.0727991									0.726	0.0308485		1.182	5.93443	5.76094		1.086	-0.0712798
						0.581	0.0716913									0.727	0.0313951		1.183	5.86576	5.7608		1.087	-0.072877
						0.582	0.0718691									0.728	0.0322711		1.185	5.80242	5.76067		1.088	-0.0733389
						0.583	0.0707361									0.728	0.0326954		1.186	5.73785	5.76045		1.09	-0.0726293
						0.583	0.0686922									0.729	0.0327775		1.187	5.67616	5.76024		1.091	-0.0728934
						0.584	0.0668331									0.73	0.0329818		1.189	5.61465	5.7601		1.092	-0.0736983
						0.585	0.0658254									0.731	0.0328954		1.19	5.55381	5.75994		1.093	-0.0722377
						0.585	0.0662714									0.732	0.0320698		1.191	5.49423	5.7597		1.095	-0.0701049
						0.586	0.0663729									0.733	0.0312177		1.193	5.43726	5.75952		1.096	-0.0706987
						0.587	0.0665874									0.733	0.0308028		1.194	5.37839	5.75928		1.097	-0.0676517
						0.587	0.0682591									0.734	0.0303927		1.196	5.31972	5.759		1.098	-0.0654339
						0.588	0.0687277									0.735	0.0306071		1.197	5.26152	5.75867		1.1	-0.0647676
						0.589	0.0685623									0.736	0.0312117		1.198	5.20473	5.75832		1.101	-0.0650509
						0.589	0.0682444									0.737	0.0318981		1.2	5.14982	5.75799		1.102	-0.063104
						0.59	0.0680288									0.738	0.0309082		1.201	5.09539	5.7577		1.103	-0.0609663
						0.591	0.0675923									0.738	0.029991		1.202	5.04451	5.75738		1.105	-0.0622334
						0.591	0.0676578									0.739	0.0288987		1.204	4.99162	5.7571		1.106	-0.061726
						0.592	0.0657683									0.74	0.0290027		1.205	4.94156	5.75686		1.107	-0.0634819
						0.593	0.0635076									0.741	0.0292502		1.206	4.88943	5.7566		1.108	-0.0655465
						0.593	0.0645279									0.742	0.0321209		1.208	4.84028	5.75634		1.109	-0.0681116
						0.594	0.0657307									0.743	0.0336327		1.209	4.79008	5.75602		1.111	-0.070401
						0.595	0.0648017									0.743	0.0338491		1.21	4.73983	5.75569		1.112	-0.07205
						0.595	0.0652244									0.744	0.0330036		1.212	4.69609	5.75533		1.113	-0.0705732
						0.596	0.0668945									0.745	0.033404		1.213	4.65149	5.75501		1.114	-0.0696595
						0.597	0.0675894									0.746	0.0345212		1.215	4.60538	5.75463		1.116	-0.0723425
						0.597	0.068489									0.747	0.0341948		1.216	4.56258	5.75416		1.117	-0.0710445
						0.598	0.0686581									0.748	0.0346727		1.217	4.51996	5.75362		1.118	-0.071713
						0.599	0.0679751									0.748	0.0337942		1.219	4.47736	5.75311		1.119	-0.0721519
						0.599	0.0667765									0.749	0.0325841		1.22	4.43585	5.75251		1.121	-0.0704238
						0.6	0.0671891									0.75	0.0325882		1.221	4.39575	5.75182		1.122	-0.0673666
						0.601	0.0680443									0.751	0.0342518		1.223	4.35582	5.75118		1.123	-0.0649847
						0.601	0.0664914									0.752	0.0339525		1.224	4.32053	5.75063		1.124	-0.0649308
						0.602	0.0648753									0.753	0.0330655		1.225	4.28248	5.7501		1.126	-0.066881
						0.603	0.0642267									0.753	0.0346708		1.227	4.24529	5.74955		1.127	-0.0686077
						0.603	0.0629721									0.754	0.0359353		1.228	4.20946	5.74885		1.128	-0.069563
						0.604	0.0621714									0.755	0.0363008		1.229	4.17308	5.74817		1.129	-0.0726456
						0.605	0.061998									0.756	0.0360124		1.231	4.13778	5.74749		1.131	-0.071431
						0.605	0.0629133									0.757	0.0350039		1.232	4.1009	5.74672		1.132	-0.0721693
						0.606	0.0630808									0.758	0.0349132		1.234	4.06602	5.74592		1.133	-0.0754771
						0.607	0.0637728									0.758	0.0359848		1.235	4.03093	5.74511		1.134	-0.0775065
						0.607	0.0631625									0.759	0.0368404		1.236	3.99672	5.74437		1.136	-0.078849
						0.608	0.0632356									0.76	0.0366621		1.238	3.96205	5.74368		1.137	-0.0797142
						0.609	0.0634399									0.761	0.0351484		1.239	3.92925	5.74294		1.138	-0.0799053
						0.609	0.063523									0.762	0.0338769		1.24	3.89709	5.74219		1.139	-0.0774009
						0.61	0.0645465									0.763	0.0325421		1.242	3.86625	5.74146		1.141	-0.0742979
						0.611	0.0655018									0.763	0.0310442		1.243	3.8325	5.74059		1.142	-0.0687441
						0.611	0.0662794									0.764	0.0303445		1.244	3.80084	5.7399		1.143	-0.0691663
						0.612	0.0662931									0.765	0.0297756		1.246	3.76855	5.73914		1.144	-0.0671696
						0.613	0.0660765									0.766	0.0292611		1.247	3.73552	5.73826		1.146	-0.0663944
						0.613	0.0659058									0.767	0.0287249		1.248	3.70266	5.73737		1.147	-0.0674496
						0.614	0.0665379									0.768	0.0294757		1.25	3.67151	5.73643		1.148	-0.0688267
						0.615	0.0666757									0.768	0.0302622		1.251	3.64203	5.73555		1.149	-0.0704227
						0.615	0.0663911									0.769	0.0312362		1.252	3.61333	5.73463		1.151	-0.0683966
						0.616	0.0681066									0.77	0.0326302		1.254	3.58283	5.73367		1.152	-0.0659738
						0.617	0.0689108									0.771	0.0326878		1.255	3.55451	5.73264		1.153	-0.0672158
						0.617	0.067819									0.772	0.0307426		1.257	3.5273	5.73175		1.154	-0.068017
						0.618	0.0679968									0.773	0.031347		1.258	3.49886	5.73091		1.156	-0.0687262
						0.619	0.0689574									0.773	0.0334059		1.259	3.47022	5.72999		1.157	-0.069548
						0.619	0.0688638									0.774	0.0334166		1.261	3.44537	5.72905		1.158	-0.0705122
						0.62	0.0700084									0.775	0.0328577		1.262	3.41985	5.72807		1.159	-0.0644093
						0.621	0.0699177									0.776	0.0328141		1.263	3.39367	5.72711		1.161	-0.0641214
						0.621	0.0700659									0.777	0.0337885		1.265	3.36892	5.72609		1.162	-0.0626846
						0.622	0.0694038									0.778	0.0339424		1.266	3.34474	5.72501		1.163	-0.0617918
						0.623	0.069123									0.778	0.0340506		1.267	3.32031	5.72393		1.164	-0.0632111
						0.623	0.0689305									0.779	0.0353443		1.269	3.2955	5.72278		1.166	-0.0662641
						0.624	0.0685986									0.78	0.0355382		1.27	3.27082	5.72169		1.167	-0.0644323
						0.625	0.068743									0.781	0.0361045		1.271	3.24904	5.72057		1.168	-0.0651204
						0.625	0.0692591									0.782	0.0382012		1.273	3.22622	5.71928		1.169	-0.0640771
						0.626	0.069706									0.783	0.0381712		1.274	3.20213	5.71793		1.171	-0.0605406
						0.627	0.0662482									0.783	0.0385684		1.276	3.18127	5.71657		1.172	-0.0616952
						0.627	0.0631205									0.784	0.0402623		1.277	3.16235	5.71521		1.173	-0.0607493
						0.628	0.0627954									0.785	0.0417446		1.278	3.14166	5.71385		1.174	-0.0616442
						0.629	0.0626993									0.786	0.0414198		1.28	3.12335	5.7125		1.176	-0.0625496
						0.629	0.0605702									0.787	0.039513		1.281	3.10318	5.71106		1.177	-0.0579735
						0.63	0.0584992									0.788	0.0386314		1.282	3.08422	5.70956		1.178	-0.0563641
						0.631	0.0576144									0.788	0.037556		1.284	3.06511	5.70804		1.179	-0.0587581
						0.631	0.0560915									0.789	0.0356638		1.285	3.04525	5.7065		1.18	-0.0565328
						0.632	0.0560339									0.79	0.0344346		1.286	3.02816	5.70483		1.182	-0.0586022
						0.633	0.0546481									0.791	0.0332614		1.288	3.01068	5.70315		1.183	-0.0588213
						0.633	0.0549613									0.792	0.0329977		1.289	2.99234	5.70148		1.184	-0.0602081
						0.634	0.0555479									0.793	0.0345455		1.29	2.97151	5.69975		1.185	-0.0591044
						0.635	0.0560746									0.793	0.0345984		1.292	2.95404	5.6981		1.187	-0.0566414
						0.635	0.0551453									0.794	0.0329302		1.293	2.9373	5.69644		1.188	-0.0544546
						0.636	0.0528525									0.795	0.0317002		1.295	2.92083	5.69475		1.189	-0.0552541
						0.637	0.0516711									0.796	0.0306733		1.296	2.90452	5.69292		1.19	-0.0591362
						0.637	0.0528753									0.797	0.0291136		1.297	2.88781	5.69107		1.192	-0.0585098
						0.638	0.0522235									0.798	0.0278138		1.299	2.87256	5.68919		1.193	-0.0573035
						0.639	0.0515654									0.798	0.0286566		1.3	2.85842	5.68731		1.194	-0.0563552
						0.639	0.051893									0.799	0.0281076		1.301	2.84208	5.68538		1.195	-0.0562492
						0.64	0.0513135									0.8	0.0263301		1.303	2.82712	5.68334		1.197	-0.0555538
						0.641	0.0513171									0.801	0.0253594		1.304	2.81394	5.68119		1.198	-0.0564003
						0.641	0.0493727									0.802	0.0236042		1.305	2.79968	5.67904		1.199	-0.0591746
						0.642	0.0492891									0.803	0.0218929		1.307	2.78381	5.67682		1.2	-0.0611019
						0.643	0.0507073									0.803	0.0208794		1.308	2.77051	5.6747		1.202	-0.0607738
						0.643	0.0527723									0.804	0.0196145		1.309	2.75418	5.67242		1.203	-0.0594616
						0.644	0.0526888									0.805	0.0175926		1.311	2.73982	5.67013		1.204	-0.0596704
						0.645	0.0522293									0.806	0.0167687		1.312	2.72517	5.66779		1.205	-0.0578026
						0.645	0.0514461									0.807	0.018174		1.314	2.71136	5.6655		1.207	-0.0607282
						0.646	0.0518441									0.808	0.021655		1.315	2.69703	5.66299		1.208	-0.0617596
						0.647	0.0529172									0.808	0.022455		1.316	2.68291	5.66054		1.209	-0.0627908
						0.647	0.0518761									0.809	0.0226504		1.318	2.66904	5.65815		1.21	-0.0645374
						0.648	0.0532937									0.81	0.0245075		1.319	2.65698	5.65573		1.212	-0.0646108
						0.649	0.0524737									0.811	0.0247437		1.32	2.64622	5.65327		1.213	-0.0665711
						0.649	0.0519571									0.812	0.024081		1.322	2.63427	5.65079		1.214	-0.0666931
						0.65	0.0499223									0.813	0.0247732		1.323	2.62306	5.64818		1.215	-0.0659716
						0.651	0.0486379									0.813	0.0235625		1.324	2.60835	5.64558		1.217	-0.0655614
						0.651	0.0493419									0.814	0.0247416		1.326	2.59457	5.64308		1.218	-0.0691293
						0.652	0.0483944									0.815	0.026284		1.327	2.58145	5.64052		1.219	-0.0713847
						0.653	0.0514549									0.816	0.0275136		1.328	2.56929	5.63789		1.22	-0.0695108
						0.653	0.0523404									0.817	0.0287861		1.33	2.55706	5.63522		1.222	-0.064478
						0.654	0.052089									0.818	0.0286388		1.331	2.54546	5.63263		1.223	-0.0643514
						0.655	0.0516125									0.818	0.0299045		1.333	2.53228	5.62998		1.224	-0.0643986
						0.655	0.0510343									0.819	0.0279431		1.334	2.51908	5.62719		1.225	-0.0612549
						0.656	0.0506337									0.82	0.0288813		1.335	2.50563	5.62421		1.227	-0.0574781
						0.657	0.0499209									0.821	0.0295952		1.337	2.49525	5.62117		1.228	-0.0575613
						0.657	0.0504531									0.822	0.0303123		1.338	2.48483	5.61808		1.229	-0.0572344
						0.658	0.0527036									0.823	0.0322044		1.339	2.4722	5.61495		1.23	-0.0564111
						0.659	0.0509772									0.823	0.0325627		1.341	2.46214	5.61182		1.232	-0.0571154
						0.659	0.0496573									0.824	0.0349401		1.342	2.45152	5.6086		1.233	-0.0567099
						0.66	0.0482104									0.825	0.035072		1.343	2.4403	5.60531		1.234	-0.0578831
						0.661	0.0485364									0.826	0.0365934		1.345	2.42897	5.60205		1.235	-0.0583034
						0.661	0.049342									0.827	0.0376074		1.346	2.41818	5.59869		1.237	-0.060139
						0.662	0.0514848									0.828	0.0367178		1.347	2.40841	5.59535		1.238	-0.0611483
						0.663	0.0528431									0.828	0.0357932		1.349	2.39854	5.59207		1.239	-0.0639272
						0.663	0.0544179									0.829	0.0354675		1.35	2.38742	5.58871		1.24	-0.0654743
						0.664	0.0548992									0.83	0.0345198		1.351	2.37766	5.58532		1.242	-0.0646118
						0.665	0.0545737									0.831	0.0357335		1.353	2.36779	5.58192		1.243	-0.063222
						0.665	0.0564455									0.832	0.0351214		1.354	2.35762	5.57859		1.244	-0.0596433
						0.666	0.0579405									0.833	0.0354761		1.356	2.34923	5.57519		1.245	-0.0579072
						0.667	0.0590547									0.833	0.0342098		1.357	2.3421	5.57176		1.247	-0.0575261
						0.667	0.0599455									0.834	0.0348389		1.358	2.33413	5.56824		1.248	-0.059184
						0.668	0.0600042									0.835	0.0329465		1.36	2.3246	5.56459		1.249	-0.0579573
						0.669	0.0599763									0.836	0.032548		1.361	2.31595	5.56088		1.25	-0.0579242
						0.669	0.0584121									0.837	0.0318649		1.362	2.30683	5.55714		1.252	-0.0559855
						0.67	0.0567679									0.838	0.0309947		1.364	2.29915	5.55335		1.253	-0.0562191
						0.671	0.0574818									0.838	0.0316745		1.365	2.29402	5.54962		1.254	-0.0568352
						0.671	0.0584145									0.839	0.0292691		1.366	2.28603	5.5459		1.255	-0.0595492
						0.672	0.0583324									0.84	0.0292758		1.368	2.27786	5.54213		1.256	-0.0610676
						0.673	0.0580488									0.841	0.028217		1.369	2.27162	5.53833		1.258	-0.0630679
						0.673	0.0577752									0.842	0.0274654		1.37	2.26643	5.53445		1.259	-0.0608258
						0.674	0.0570921									0.843	0.0293595		1.372	2.25848	5.5306		1.26	-0.0592627
						0.675	0.0572346									0.843	0.029755		1.373	2.24883	5.52669		1.261	-0.0610041
						0.675	0.0574577									0.844	0.028221		1.375	2.24312	5.52273		1.263	-0.0625241
						0.676	0.057881									0.845	0.0277922		1.376	2.23684	5.51876		1.264	-0.061319
						0.677	0.0591896									0.846	0.0286945		1.377	2.23125	5.51475		1.265	-0.0609008
						0.677	0.0597686									0.847	0.0274283		1.379	2.22491	5.51074		1.266	-0.0602558
						0.678	0.0588874									0.848	0.0269476		1.38	2.22034	5.50657		1.268	-0.0627189
						0.679	0.0570456									0.848	0.0262439		1.381	2.21532	5.50232		1.269	-0.0636907
						0.679	0.0567362									0.849	0.0246025		1.383	2.20889	5.498		1.27	-0.0627963
						0.68	0.0562798									0.85	0.025335		1.384	2.20304	5.49383		1.271	-0.0628775
						0.681	0.0571004									0.851	0.0269413		1.385	2.19824	5.48964		1.273	-0.0631822
						0.681	0.0578377									0.852	0.0244358		1.387	2.19204	5.48524		1.274	-0.06333
						0.682	0.0562866									0.853	0.0247819		1.388	2.18654	5.48067		1.275	-0.062519
						0.683	0.0556372									0.853	0.0248781		1.389	2.18169	5.47609		1.276	-0.0645311
						0.683	0.0564631									0.854	0.0251433		1.391	2.17701	5.47158		1.278	-0.0648816
						0.684	0.0560034									0.855	0.0244734		1.392	2.17183	5.46702		1.279	-0.0643162
						0.685	0.0564138									0.856	0.0245436		1.394	2.16668	5.4624		1.28	-0.0635591
						0.685	0.0575398									0.857	0.0240675		1.395	2.16073	5.45782		1.281	-0.0603218
						0.686	0.0590774									0.858	0.0245115		1.396	2.15613	5.45321		1.283	-0.0591011
						0.687	0.0609816									0.858	0.0250749		1.398	2.15235	5.44857		1.284	-0.0598629
						0.687	0.0607584									0.859	0.0271868		1.399	2.1483	5.44392		1.285	-0.0593941
						0.688	0.0596446									0.86	0.0289854		1.4	2.14347	5.43919		1.286	-0.0608696
						0.689	0.0589927									0.861	0.029831		1.402	2.13905	5.43444		1.288	-0.0589371
						0.689	0.0590884									0.862	0.0292965		1.403	2.13686	5.42969		1.289	-0.0578339
						0.69	0.0600618									0.863	0.0289339		1.404	2.13496	5.42487		1.29	-0.0603721
						0.691	0.0597355									0.863	0.0275745		1.406	2.13303	5.4201		1.291	-0.0596309
						0.691	0.0587492									0.864	0.0266232		1.407	2.1309	5.41535		1.293	-0.0596739
						0.692	0.0595534									0.865	0.0263626		1.408	2.12808	5.41042		1.294	-0.0578625
						0.693	0.059702									0.866	0.0250694		1.41	2.12443	5.40543		1.295	-0.0592899
						0.693	0.0597043									0.867	0.0249847		1.411	2.1209	5.40049		1.296	-0.0591039
						0.694	0.0598214									0.868	0.0239116		1.413	2.11691	5.3956		1.298	-0.0592795
						0.695	0.0600687									0.868	0.0239134		1.414	2.1168	5.39067		1.299	-0.0571921
						0.695	0.061044									0.869	0.0236079		1.415	2.11502	5.38568		1.3	-0.0572638
						0.696	0.0616765									0.87	0.0224305		1.417	2.11548	5.38063		1.301	-0.0588413
						0.697	0.0607948									0.871	0.0218021		1.418	2.11477	5.37552		1.303	-0.0580355
						0.697	0.058532									0.872	0.0218299		1.419	2.11297	5.37038		1.304	-0.0564502
						0.698	0.0582344									0.873	0.0227416		1.421	2.11037	5.36514		1.305	-0.057185
						0.699	0.0588097									0.873	0.0239952		1.422	2.10858	5.3598		1.306	-0.0573367
						0.699	0.0578075									0.874	0.0248932		1.423	2.10827	5.35457		1.308	-0.0579465
						0.7	0.0579808									0.875	0.0242166		1.425	2.1082	5.34941		1.309	-0.0563235
						0.701	0.0586559									0.876	0.0244791		1.426	2.1092	5.34432		1.31	-0.0555024
						0.701	0.0580111									0.877	0.0239267		1.427	2.10838	5.33921		1.311	-0.0579829
						0.702	0.0572738									0.878	0.0239181		1.429	2.10807	5.33402		1.313	-0.0583341
						0.703	0.0556736									0.878	0.0250019		1.43	2.10534	5.32874		1.314	-0.0576927
						0.703	0.053041									0.879	0.0251554		1.431	2.10519	5.32353		1.315	-0.0560423
						0.704	0.0528269									0.88	0.0244588		1.433	2.10512	5.31819		1.316	-0.057271
						0.705	0.0536904									0.881	0.0226875		1.434	2.10534	5.31288		1.318	-0.056263
						0.705	0.0532818									0.882	0.0218983		1.436	2.10379	5.30753		1.319	-0.0572375
						0.706	0.0533278									0.883	0.022936		1.437	2.10183	5.3021		1.32	-0.0567476
						0.707	0.0533355									0.883	0.0228595		1.438	2.09911	5.29657		1.321	-0.056649
						0.707	0.0535539									0.884	0.0230563		1.44	2.09794	5.29101		1.323	-0.0611617
						0.708	0.0547627									0.885	0.0246642		1.441	2.09851	5.28546		1.324	-0.0604802
						0.709	0.0544898									0.886	0.0262276		1.442	2.09995	5.27997		1.325	-0.060263
						0.709	0.0543352									0.887	0.0266463		1.444	2.09987	5.27444		1.326	-0.0607225
						0.71	0.052595									0.888	0.0269072		1.445	2.09924	5.26886		1.328	-0.0623056
						0.711	0.0518401									0.888	0.0267852		1.446	2.09644	5.26317		1.329	-0.0615756
						0.711	0.051451									0.889	0.0269999		1.448	2.09398	5.25752		1.33	-0.06098
						0.712	0.0513675									0.89	0.0288019		1.449	2.0928	5.25172		1.331	-0.0596175
						0.713	0.0508496									0.891	0.0295322		1.45	2.09318	5.24593		1.332	-0.0581303
						0.713	0.0511779									0.892	0.0288352		1.452	2.0939	5.24018		1.334	-0.0573658
						0.714	0.0530696									0.893	0.0281896		1.453	2.0937	5.2344		1.335	-0.0595356
						0.715	0.0537257									0.893	0.0278297		1.455	2.09314	5.22861		1.336	-0.0594599
						0.715	0.0546594									0.894	0.0268225		1.456	2.09167	5.22288		1.337	-0.0588
						0.716	0.0553553									0.895	0.0271966		1.457	2.08959	5.21702		1.339	-0.0579859
						0.717	0.0537967									0.896	0.0256119		1.459	2.09024	5.21124		1.34	-0.0583467
						0.717	0.0525323									0.897	0.0244451		1.46	2.0884	5.20533		1.341	-0.0567011
						0.718	0.0521765									0.898	0.0250034		1.461	2.08767	5.1995		1.342	-0.0578801
						0.719	0.052506									0.898	0.0234804		1.463	2.08725	5.19356		1.344	-0.0577012
						0.719	0.0525991									0.899	0.0221433		1.464	2.08594	5.18762		1.345	-0.0578133
						0.72	0.052764									0.9	0.0223647		1.465	2.08511	5.18161		1.346	-0.0616623
						0.721	0.0525129									0.901	0.0229316		1.467	2.08481	5.17575		1.347	-0.0614236
						0.721	0.051039									0.902	0.0242615		1.468	2.08496	5.17001		1.349	-0.0627433
						0.722	0.0501305									0.903	0.0252599		1.469	2.0852	5.16435		1.35	-0.0635926
						0.723	0.0474082									0.903	0.0253944		1.471	2.08356	5.15864		1.351	-0.0646614
						0.723	0.047293									0.904	0.0267551		1.472	2.08282	5.15295		1.352	-0.0659908
						0.724	0.0460088									0.905	0.0277908		1.474	2.07968	5.14726		1.354	-0.0644407
						0.725	0.0436922									0.906	0.0279578		1.475	2.07708	5.14151		1.355	-0.0636961
						0.725	0.0438839									0.907	0.0267599		1.476	2.07353	5.13563		1.356	-0.0643641
						0.726	0.0431655									0.908	0.0269287		1.478	2.07331	5.12959		1.357	-0.0646941
						0.727	0.044825									0.908	0.0253981		1.479	2.07315	5.12338		1.359	-0.0636086
						0.727	0.04693									0.909	0.0255583		1.48	2.06983	5.11709		1.36	-0.0617857
						0.728	0.0468344									0.91	0.0255374		1.482	2.0668	5.11083		1.361	-0.059391
						0.729	0.0456003									0.911	0.0241895		1.483	2.06533	5.10451		1.362	-0.060916
						0.729	0.0444269									0.912	0.0218131		1.484	2.06257	5.09806		1.364	-0.0606743
						0.73	0.0455267									0.913	0.0216177		1.486	2.05927	5.09156		1.365	-0.0572396
						0.731	0.0465726									0.913	0.0216745		1.487	2.05522	5.08511		1.366	-0.0573531
						0.731	0.0463313									0.914	0.0206718		1.488	2.05163	5.07864		1.367	-0.0591821
						0.732	0.0464225									0.915	0.0198362		1.49	2.04877	5.07216		1.369	-0.0599387
						0.733	0.0463882									0.916	0.0192917		1.491	2.04839	5.06571		1.37	-0.0554869
						0.733	0.0475984									0.917	0.0193401		1.493	2.04731	5.05926		1.371	-0.0526651
						0.734	0.0483136									0.918	0.0206054		1.494	2.04564	5.05291		1.372	-0.0539482
						0.735	0.0490966									0.918	0.0213918		1.495	2.04365	5.04661		1.374	-0.0524452
						0.735	0.0495301									0.919	0.0213476		1.497	2.03988	5.04035		1.375	-0.0560418
						0.736	0.0517105									0.92	0.0218245		1.498	2.03698	5.03407		1.376	-0.0549053
						0.737	0.052785									0.921	0.0218183		1.499	2.03458	5.0278		1.377	-0.057572
						0.737	0.0519922									0.922	0.0204476		1.501	2.03139	5.02164		1.379	-0.059125
						0.738	0.0541035									0.923	0.0192342		1.502	2.02876	5.01539		1.38	-0.0566555
						0.739	0.0562549									0.923	0.018017		1.503	2.02456	5.00903		1.381	-0.0559916
						0.739	0.0592077									0.924	0.0163907		1.505	2.02205	5.00281		1.382	-0.0575346
						0.74	0.0586984									0.925	0.0155712		1.506	2.01926	4.99653		1.384	-0.0612211
						0.741	0.0598213									0.926	0.0144273		1.507	2.01709	4.99021		1.385	-0.0606517
						0.741	0.0606991									0.927	0.0132938		1.509	2.01395	4.98374		1.386	-0.0649016
						0.742	0.0593755									0.928	0.0115584		1.51	2.00831	4.97734		1.387	-0.0627213
						0.743	0.0596071									0.928	0.0100939		1.512	2.00503	4.9709		1.389	-0.0627029
						0.743	0.0584832									0.929	0.0102766		1.513	2.002	4.96439		1.39	-0.0640572
						0.744	0.056646									0.93	0.010078		1.514	1.99722	4.95796		1.391	-0.0664668
						0.745	0.0579059									0.931	0.0103349		1.516	1.99361	4.95151		1.392	-0.0690539
						0.745	0.0582034									0.932	0.0104485		1.517	1.99012	4.94498		1.394	-0.0682409
						0.746	0.0592198									0.933	0.00937417		1.518	1.98683	4.93849		1.395	-0.0692939
						0.747	0.0583769									0.933	0.00928765		1.52	1.98351	4.93198		1.396	-0.0686293
						0.747	0.0563736									0.934	0.00831974		1.521	1.9773	4.92544		1.397	-0.065489
						0.748	0.055243									0.935	0.0069122		1.522	1.96987	4.91883		1.399	-0.0639471
						0.749	0.0544638									0.936	0.00785981		1.524	1.96334	4.91226		1.4	-0.0620357
						0.749	0.0522675									0.937	0.0080648		1.525	1.95755	4.90568		1.401	-0.0619474
						0.75	0.0507243									0.938	0.00834021		1.526	1.94956	4.89924		1.402	-0.0608838
						0.751	0.0505449									0.938	0.00702987		1.528	1.94177	4.89273		1.404	-0.0565218
						0.751	0.0492404									0.939	0.00900148		1.529	1.93452	4.88629		1.405	-0.0542058
						0.752	0.0471811									0.94	0.00901212		1.53	1.92621	4.87972		1.406	-0.0501353
						0.753	0.044713									0.941	0.00884307		1.532	1.91709	4.87323		1.407	-0.0509714
						0.753	0.0449629									0.942	0.0105105		1.533	1.91023	4.86673		1.408	-0.050124
						0.754	0.0456635									0.943	0.0105062		1.535	1.90179	4.86006		1.41	-0.0512501
						0.755	0.0443624									0.943	0.00904724		1.536	1.89334	4.85344		1.411	-0.0505523
						0.755	0.0440908									0.944	0.0110591		1.537	1.88379	4.84686		1.412	-0.0501267
						0.756	0.0435391									0.945	0.0130411		1.539	1.87406	4.84018		1.413	-0.052162
						0.757	0.0449084									0.946	0.0151162		1.54	1.86403	4.83349		1.415	-0.0513545
						0.757	0.044993									0.947	0.0145403		1.541	1.85503	4.82697		1.416	-0.0502794
						0.758	0.0444993									0.948	0.0139813		1.543	1.84601	4.82043		1.417	-0.050823
						0.759	0.0442384									0.948	0.0149351		1.544	1.8348	4.81373		1.418	-0.0526302
						0.759	0.0438894									0.949	0.018856		1.545	1.82615	4.80706		1.42	-0.0529573
						0.76	0.0448285									0.95	0.0197429		1.547	1.81542	4.80053		1.421	-0.0544973
						0.761	0.0454386									0.951	0.0211809		1.548	1.80314	4.79392		1.422	-0.0565713
						0.761	0.044889									0.952	0.0206889		1.549	1.7919	4.78744		1.423	-0.0573949
						0.762	0.0469315									0.953	0.0200632		1.551	1.78068	4.78093		1.425	-0.0590963
						0.763	0.0459057									0.953	0.0214569		1.552	1.76973	4.77436		1.426	-0.0587742
						0.763	0.0456217									0.954	0.0227817		1.554	1.75901	4.76786		1.427	-0.0579021
						0.764	0.043618									0.955	0.0263689		1.555	1.74614	4.76141		1.428	-0.0593993
						0.765	0.0429035									0.956	0.0288056		1.556	1.73388	4.755		1.43	-0.0616133
						0.765	0.0410513									0.957	0.0304708		1.558	1.72273	4.74851		1.431	-0.0613315
						0.766	0.0431147									0.958	0.0298429		1.559	1.70991	4.74195		1.432	-0.0597766
						0.767	0.0450734									0.958	0.0307997		1.56	1.69986	4.73543		1.433	-0.0595999
						0.767	0.0461067									0.959	0.0305947		1.562	1.687	4.72896		1.435	-0.0595095
						0.768	0.0474769									0.96	0.0282583		1.563	1.67548	4.72243		1.436	-0.0577216
						0.769	0.0488989									0.961	0.029466		1.564	1.66081	4.71584		1.437	-0.0581178
						0.769	0.0496494									0.962	0.0293965		1.566	1.64854	4.7093		1.438	-0.0569929
						0.77	0.0495966									0.963	0.0280026		1.567	1.63648	4.70275		1.44	-0.053088
						0.771	0.0482902									0.963	0.027227		1.568	1.62439	4.69629		1.441	-0.050265
						0.771	0.0475554									0.964	0.0302315		1.57	1.61306	4.68981		1.442	-0.0500901
						0.772	0.0482274									0.965	0.028146		1.571	1.59897	4.68341		1.443	-0.0482416
						0.773	0.0485199									0.966	0.0283739		1.573	1.58543	4.67682		1.445	-0.0469306
						0.773	0.048533									0.967	0.0279604		1.574	1.56999	4.6704		1.446	-0.0486326
						0.774	0.0473342									0.968	0.0283458		1.575	1.55725	4.66388		1.447	-0.0485141
						0.775	0.046843									0.968	0.0298013		1.577	1.54219	4.65743		1.448	-0.0495767
						0.775	0.0467735									0.969	0.0295724		1.578	1.52658	4.6511		1.45	-0.0490741
						0.776	0.047217									0.97	0.0282892		1.579	1.51196	4.64478		1.451	-0.0485725
						0.777	0.0481135									0.971	0.0268203		1.581	1.49634	4.63848		1.452	-0.0520649
						0.777	0.0478732									0.972	0.0268941		1.582	1.48041	4.6323		1.453	-0.0554117
						0.778	0.0475812									0.973	0.0273138		1.583	1.46485	4.62602		1.455	-0.0551345
						0.779	0.0481799									0.973	0.0273527		1.585	1.44963	4.61975		1.456	-0.0532101
						0.779	0.0464437									0.974	0.0281709		1.586	1.43605	4.61344		1.457	-0.0543668
						0.78	0.0475529									0.975	0.0283055		1.587	1.4208	4.60726		1.458	-0.0557656
						0.781	0.0476431									0.976	0.0256985		1.589	1.40391	4.60099		1.46	-0.0548392
						0.781	0.0500165									0.977	0.0240432		1.59	1.38837	4.59479		1.461	-0.0545082
						0.782	0.0517227									0.978	0.0203435		1.592	1.37176	4.58861		1.462	-0.0562224
						0.783	0.0538553									0.978	0.0207415		1.593	1.35745	4.58242		1.463	-0.0558437
						0.783	0.0534175									0.979	0.0197519		1.594	1.33918	4.57634		1.465	-0.057456
						0.784	0.0538613									0.98	0.0206375		1.596	1.32445	4.57019		1.466	-0.0569647
						0.785	0.052666									0.981	0.0224505		1.597	1.30861	4.5641		1.467	-0.0552025
						0.785	0.0509477									0.982	0.0208566		1.598	1.29079	4.55801		1.468	-0.0565067
						0.786	0.04985									0.983	0.020765		1.6	1.27261	4.55194		1.47	-0.0571255
						0.787	0.0499695									0.983	0.0211412		1.601	1.25467	4.54583		1.471	-0.0567759
						0.787	0.0503212									0.984	0.0228633		1.602	1.23697	4.5397		1.472	-0.0580583
						0.788	0.0515871									0.985	0.0219663		1.604	1.21919	4.53378		1.473	-0.0593489
						0.789	0.0521861									0.986	0.0227584		1.605	1.20256	4.52778		1.475	-0.0602273
						0.789	0.0513645									0.987	0.0210273		1.606	1.1858	4.52177		1.476	-0.0592594
						0.79	0.0509279									0.988	0.0200292		1.608	1.16766	4.51587		1.477	-0.0601478
						0.791	0.0510703									0.988	0.0200974		1.609	1.14996	4.51003		1.478	-0.0587056
						0.791	0.0517874									0.989	0.018623		1.61	1.13125	4.50443		1.479	-0.0588705
						0.792	0.0526971									0.99	0.0186081		1.612	1.11485	4.49902		1.481	-0.0595817
						0.793	0.0533917									0.991	0.0179216		1.613	1.09727	4.4936		1.482	-0.0622484
						0.793	0.0531751									0.992	0.0191423		1.615	1.08001	4.48813		1.483	-0.0627921
						0.794	0.0518359									0.993	0.0187941		1.616	1.06211	4.48263		1.484	-0.0632698
						0.795	0.0508171									0.993	0.0191246		1.617	1.04237	4.4771		1.486	-0.0626952
						0.795	0.0505294									0.994	0.0201079		1.619	1.0232	4.47155		1.487	-0.0593242
						0.796	0.050236									0.995	0.0201054		1.62	1.00397	4.46595		1.488	-0.0612076
						0.797	0.0491264									0.996	0.0207441		1.621	0.986052	4.46028		1.489	-0.0610506
						0.797	0.0488527									0.997	0.0196217		1.623	0.966789	4.45455		1.491	-0.0597233
						0.798	0.0495595									0.998	0.0209802		1.624	0.94689	4.44884		1.492	-0.0607331
						0.799	0.0487562									0.998	0.0245128		1.625	0.927495	4.44313		1.493	-0.0590911
						0.799	0.0480383									0.999	0.0250068		1.627	0.906989	4.43737		1.494	-0.0583133
						0.8	0.0468935									1	0.0244731		1.628	0.886503	4.43169		1.496	-0.0566431
						0.801	0.0464393									1.001	0.025146		1.629	0.866381	4.42603		1.497	-0.0572824
						0.801	0.0471271									1.002	0.0257826		1.631	0.847314	4.42042		1.498	-0.0595996
						0.802	0.0490112									1.003	0.0251495		1.632	0.827495	4.41484		1.499	-0.0590413
						0.803	0.0504959									1.003	0.0253174		1.634	0.808524	4.40933		1.501	-0.0602809
						0.803	0.0513697									1.004	0.0256362		1.635	0.78745	4.40392		1.502	-0.0622289
						0.804	0.0515738									1.005	0.0241163		1.636	0.765491	4.39859		1.503	-0.0620907
						0.805	0.052382									1.006	0.0232089		1.638	0.742364	4.39332		1.504	-0.0630162
						0.805	0.0521407									1.007	0.0214759		1.639	0.720776	4.3881		1.506	-0.0629884
						0.806	0.0522792									1.008	0.0208322		1.64	0.69918	4.3829		1.507	-0.0620048
						0.807	0.0527377									1.008	0.0193825		1.642	0.677588	4.37771		1.508	-0.0637252
						0.807	0.0529106									1.009	0.0206652		1.643	0.656211	4.37256		1.509	-0.0620493
						0.808	0.052406									1.01	0.021909		1.644	0.633214	4.36751		1.511	-0.0582536
						0.809	0.0513571									1.011	0.0218915		1.646	0.609667	4.36242		1.512	-0.060896
						0.809	0.050645									1.012	0.0221775		1.647	0.587733	4.35752		1.513	-0.0614259
						0.81	0.0501296									1.013	0.0206639		1.648	0.565233	4.35258		1.514	-0.058264
						0.811	0.0526233									1.013	0.0220186		1.65	0.54072	4.34764		1.516	-0.0538284
						0.811	0.0547415									1.014	0.0227247		1.651	0.517664	4.34266		1.517	-0.0517792
						0.812	0.0555932									1.015	0.0224422		1.653	0.492423	4.33767		1.518	-0.0515265
						0.813	0.0566889									1.016	0.0208843		1.654	0.468087	4.33278		1.519	-0.0523582
						0.813	0.057507									1.017	0.019849		1.655	0.445289	4.32791		1.521	-0.0532019
						0.814	0.0574576									1.018	0.0205712		1.657	0.4201	4.32307		1.522	-0.0522135
						0.815	0.0567577									1.018	0.0197401		1.658	0.397742	4.31828		1.523	-0.0534507
						0.815	0.0558484									1.019	0.018743		1.659	0.37301	4.31347		1.524	-0.0525979
						0.816	0.0553669									1.02	0.0188001		1.661	0.346637	4.30875		1.526	-0.0508041
						0.817	0.0563327									1.021	0.0178269		1.662	0.321444	4.30408		1.527	-0.0525103
						0.817	0.0563081									1.022	0.0157899		1.663	0.296585	4.2995		1.528	-0.0550443
						0.818	0.0549226									1.023	0.0161335		1.665	0.270684	4.29487		1.529	-0.0567643
						0.819	0.0534484									1.023	0.0166888		1.666	0.245252	4.29024		1.531	-0.0538681
						0.819	0.0527429									1.024	0.0172935		1.667	0.220764	4.28558		1.532	-0.0549606
						0.82	0.0517133									1.025	0.0169743		1.669	0.195824	4.28102		1.533	-0.0545821
						0.821	0.0518591									1.026	0.0184061		1.67	0.168837	4.27648		1.534	-0.0517351
						0.821	0.0513178									1.027	0.0203178		1.672	0.141675	4.27193		1.536	-0.0575781
						0.822	0.051671									1.028	0.0224947		1.673	0.115525	4.26737		1.537	-0.0578761
						0.823	0.0523605									1.028	0.0251465		1.674	0.0859912	4.26288		1.538	-0.0577953
						0.823	0.0503686									1.029	0.0254292		1.676	0.0607446	4.25848		1.539	-0.0534802
						0.824	0.0489226									1.03	0.0245413		1.677	0.0337834	4.25411		1.541	-0.0523092
						0.825	0.0490115									1.031	0.0231155		1.678	0.0058249	4.24971		1.542	-0.0535586
						0.825	0.0496245									1.032	0.0233392		1.68	-0.0227286	4.2453		1.543	-0.05616
						0.826	0.0500997									1.033	0.0238703		1.681	-0.0515178	4.24092		1.544	-0.0568096
						0.827	0.0507911									1.033	0.0233919		1.682	-0.0800996	4.23664		1.546	-0.0545853
						0.827	0.048625									1.034	0.0206749		1.684	-0.109679	4.23245		1.547	-0.052906
						0.828	0.0471289									1.035	0.019423		1.685	-0.139015	4.22824		1.548	-0.0476354
						0.829	0.0459985									1.036	0.0188597		1.686	-0.169727	4.22411		1.549	-0.0460341
						0.829	0.0448285									1.037	0.0209461		1.688	-0.199763	4.22003		1.551	-0.0439301
						0.83	0.0453496									1.038	0.0226324		1.689	-0.230732	4.21589		1.552	-0.0439331
						0.831	0.0461952									1.038	0.023207		1.691	-0.261564	4.21173		1.553	-0.0481348
						0.831	0.0467859									1.039	0.0236891		1.692	-0.290006	4.20756		1.554	-0.0465641
						0.832	0.0476244									1.04	0.0231284		1.693	-0.319534	4.20352		1.555	-0.0467777
						0.833	0.0477745									1.041	0.0226405		1.695	-0.35134	4.19961		1.557	-0.0448946
						0.833	0.0476027									1.042	0.0253111		1.696	-0.381424	4.19571		1.558	-0.0470884
						0.834	0.0479865									1.043	0.0268907		1.697	-0.413394	4.19188		1.559	-0.0488094
						0.835	0.0484536									1.043	0.0269396		1.699	-0.446048	4.18815		1.56	-0.0496502
						0.835	0.0487795									1.044	0.0283462		1.7	-0.478062	4.18434		1.562	-0.0518698
						0.836	0.0498335									1.045	0.0292523		1.701	-0.509817	4.18045		1.563	-0.0536128
						0.837	0.0505757									1.046	0.0297033		1.703	-0.541792	4.17657		1.564	-0.0551768
						0.837	0.0500415									1.047	0.0295418		1.704	-0.573931	4.17278		1.565	-0.055353
						0.838	0.0509138									1.047	0.0303394		1.705	-0.60673	4.16896		1.567	-0.0548004
						0.839	0.0500706									1.048	0.0295029		1.707	-0.640846	4.16515		1.568	-0.0537216
						0.839	0.0492419									1.049	0.0287878		1.708	-0.675475	4.16139		1.569	-0.0537889
						0.84	0.0511709									1.05	0.0294749		1.709	-0.709116	4.15768		1.57	-0.0547147
						0.841	0.0512557									1.051	0.0299154		1.711	-0.742986	4.15397		1.572	-0.0536475
						0.841	0.0510598									1.052	0.0312479		1.712	-0.776042	4.15031		1.573	-0.0547098
						0.842	0.0513229									1.052	0.0314536		1.714	-0.809034	4.14672		1.574	-0.0553975
						0.843	0.051181									1.053	0.032445		1.715	-0.843059	4.14318		1.575	-0.055529
						0.843	0.051459									1.054	0.0340798		1.716	-0.877545	4.13961		1.577	-0.0560973
						0.844	0.0520252									1.055	0.0350164		1.718	-0.912056	4.13607		1.578	-0.0564746
						0.845	0.0518337									1.056	0.0355075		1.719	-0.946464	4.13262		1.579	-0.059567
						0.845	0.0527848									1.057	0.03605		1.72	-0.982209	4.12925		1.58	-0.0609492
						0.846	0.0531442									1.057	0.0352682		1.722	-1.01756	4.12592		1.582	-0.0621719
						0.847	0.0526423									1.058	0.0351779		1.723	-1.05238	4.12257		1.583	-0.0598809
						0.847	0.0524213									1.059	0.0361678		1.724	-1.09005	4.11914		1.584	-0.0598133
						0.848	0.0522473									1.06	0.0362177		1.726	-1.12801	4.11569		1.585	-0.0590399
						0.849	0.0534806									1.061	0.0365378		1.727	-1.16491	4.11233		1.587	-0.0585572
						0.849	0.0544581									1.062	0.0358895		1.728	-1.2023	4.10899		1.588	-0.0574824
						0.85	0.0540015									1.062	0.0344187		1.73	-1.23845	4.10567		1.589	-0.0600962
						0.851	0.0539176									1.063	0.0332567		1.731	-1.27543	4.10237		1.59	-0.0623295
						0.851	0.0560855									1.064	0.0327304		1.733	-1.31216	4.09909		1.592	-0.0600352
						0.852	0.0576529									1.065	0.0321213		1.734	-1.34746	4.09585		1.593	-0.0586427
						0.853	0.0572109									1.066	0.0307763		1.735	-1.38534	4.09266		1.594	-0.0597547
						0.853	0.0567722									1.067	0.0305997		1.737	-1.42267	4.08952		1.595	-0.0601788
						0.854	0.0561562									1.067	0.0302154		1.738	-1.45891	4.08645		1.597	-0.0591567
						0.855	0.0552789									1.068	0.0295562		1.739	-1.49531	4.08336		1.598	-0.060499
						0.855	0.0554498									1.069	0.0299947		1.741	-1.53193	4.08031		1.599	-0.0628924
						0.856	0.0554373									1.07	0.0291599		1.742	-1.57084	4.07734		1.6	-0.0617137
						0.857	0.0547383									1.071	0.0294052		1.743	-1.60928	4.07435		1.602	-0.0618348
						0.857	0.0549356									1.072	0.0296274		1.745	-1.64882	4.07137		1.603	-0.0582105
						0.858	0.054488									1.072	0.0293372		1.746	-1.68745	4.0684		1.604	-0.0592359
						0.859	0.0535035									1.073	0.0279157		1.747	-1.727	4.06541		1.605	-0.060207
						0.859	0.0535089									1.074	0.0262641		1.749	-1.76595	4.06242		1.607	-0.0580691
						0.86	0.053329									1.075	0.0257876		1.75	-1.80493	4.05942		1.608	-0.0579714
						0.861	0.0534576									1.076	0.0254111		1.752	-1.84546	4.05645		1.609	-0.0610044
						0.861	0.0542962									1.077	0.0252009		1.753	-1.88349	4.05365		1.61	-0.0606992
						0.862	0.0548256									1.077	0.0252321		1.754	-1.92302	4.05098		1.612	-0.0609691
						0.863	0.0544127									1.078	0.0261901		1.756	-1.96427	4.04832		1.613	-0.0600446
						0.863	0.0529903									1.079	0.0268443		1.757	-2.00426	4.04562		1.614	-0.0603804
						0.864	0.0510328									1.08	0.0273951		1.758	-2.04401	4.04298		1.615	-0.0608704
						0.865	0.0499897									1.081	0.0278629		1.76	-2.08602	4.04039		1.617	-0.06291
						0.865	0.0497014									1.082	0.0298572		1.761	-2.12568	4.0377		1.618	-0.0628495
						0.866	0.0489043									1.082	0.0301977		1.762	-2.16738	4.03495		1.619	-0.0615642
						0.867	0.0489148									1.083	0.0302618		1.764	-2.20777	4.03224		1.62	-0.060366
						0.867	0.047988									1.084	0.030099		1.765	-2.24921	4.02948		1.622	-0.0636998
						0.868	0.0449686									1.085	0.0290173		1.766	-2.29207	4.02675		1.623	-0.0638048
						0.869	0.0424372									1.086	0.0274571		1.768	-2.33345	4.024		1.624	-0.0614127
						0.869	0.0412406									1.087	0.027286		1.769	-2.37427	4.02123		1.625	-0.0614061
						0.87	0.0411246									1.087	0.027276		1.771	-2.41582	4.01856		1.627	-0.059089
						0.871	0.0412536									1.088	0.0258212		1.772	-2.45948	4.01592		1.628	-0.0562181
						0.871	0.0415286									1.089	0.0257576		1.773	-2.50327	4.01333		1.629	-0.0568135
						0.872	0.0431398									1.09	0.026319		1.775	-2.54739	4.01074		1.63	-0.054474
						0.873	0.0435592									1.091	0.0264248		1.776	-2.59129	4.00829		1.631	-0.0536146
						0.873	0.0445523									1.092	0.0246582		1.777	-2.63439	4.00579		1.633	-0.0537358
						0.874	0.0457213									1.092	0.0225728		1.779	-2.67811	4.00328		1.634	-0.0526877
						0.875	0.0461397									1.093	0.02232		1.78	-2.72108	4.00101		1.635	-0.0516986
						0.875	0.0463747									1.094	0.0228869		1.781	-2.76783	3.99857		1.636	-0.0503735
						0.876	0.0457362									1.095	0.0231898		1.783	-2.80862	3.9962		1.638	-0.0516619
						0.877	0.0445808									1.096	0.0233827		1.784	-2.85236	3.99381		1.639	-0.0522025
						0.877	0.0446935									1.097	0.0256147		1.785	-2.89957	3.99149		1.64	-0.0517092
						0.878	0.0444887									1.097	0.026355		1.787	-2.94497	3.98919		1.641	-0.0495016
						0.879	0.0434116									1.098	0.0272351		1.788	-2.98816	3.98684		1.643	-0.049321
						0.879	0.0435697									1.099	0.0266476		1.789	-3.03133	3.98454		1.644	-0.0502943
						0.88	0.0448196									1.1	0.0271321		1.791	-3.07418	3.98226		1.645	-0.0509208
						0.881	0.0467471									1.101	0.0259832		1.792	-3.11669	3.97989		1.646	-0.0511259
						0.881	0.0462455									1.102	0.0254472		1.794	-3.15987	3.97767		1.648	-0.0498558
						0.882	0.0448308									1.102	0.0239		1.795	-3.20303	3.97552		1.649	-0.0526028
						0.883	0.045049									1.103	0.0233918		1.796	-3.24606	3.97333		1.65	-0.0521427
						0.883	0.0451669									1.104	0.0232468		1.798	-3.29086	3.97106		1.651	-0.0537241
						0.884	0.0457824									1.105	0.0227895		1.799	-3.33533	3.9688		1.653	-0.0538934
						0.885	0.046792									1.106	0.0238327		1.8	-3.37891	3.96655		1.654	-0.0549148
						0.885	0.0483339									1.107	0.0262364		1.802	-3.42446	3.96432		1.655	-0.056137
						0.886	0.0498782									1.107	0.0248858		1.803	-3.47063	3.96219		1.656	-0.061989
						0.887	0.0506503									1.108	0.0246451		1.804	-3.51325	3.96015		1.658	-0.0622156
						0.887	0.0508619									1.109	0.0249387		1.806	-3.55661	3.95793		1.659	-0.0638928
						0.888	0.0511034									1.11	0.0228646		1.807	-3.60035	3.95577		1.66	-0.0626169
						0.889	0.0508101									1.111	0.0228164		1.808	-3.6461	3.95366		1.661	-0.0617757
						0.889	0.0510953									1.112	0.02327		1.81	-3.69129	3.95154		1.663	-0.0592793
						0.89	0.05015									1.112	0.02457		1.811	-3.73595	3.94939		1.664	-0.0575013
						0.891	0.0491362									1.113	0.024265		1.813	-3.78214	3.9474		1.665	-0.0562476
						0.891	0.0494452									1.114	0.0246594		1.814	-3.8274	3.94544		1.666	-0.0569783
						0.892	0.0505052									1.115	0.0248097		1.815	-3.87639	3.94348		1.668	-0.0574968
						0.893	0.0517207									1.116	0.024596		1.817	-3.92404	3.94151		1.669	-0.0574055
						0.893	0.0516113									1.117	0.0264152		1.818	-3.97025	3.93959		1.67	-0.058534
						0.894	0.0502109									1.117	0.0245104		1.819	-4.01571	3.9377		1.671	-0.0577083
						0.895	0.0510294									1.118	0.0245254		1.821	-4.06352	3.93586		1.673	-0.0566127
						0.895	0.0516983									1.119	0.0234145		1.822	-4.11013	3.93396		1.674	-0.0597635
						0.896	0.050847									1.12	0.0232529		1.823	-4.15873	3.93209		1.675	-0.0587733
						0.897	0.0502308									1.121	0.0222698		1.825	-4.20644	3.9301		1.676	-0.0586793
						0.897	0.0504916									1.122	0.0212459		1.826	-4.25522	3.92816		1.678	-0.0606021
						0.898	0.0525499									1.122	0.0219323		1.827	-4.30338	3.92629		1.679	-0.0615807
						0.899	0.053992									1.123	0.0212016		1.829	-4.3522	3.92435		1.68	-0.0605584
						0.899	0.0537475									1.124	0.0220645		1.83	-4.4002	3.92241		1.681	-0.0594362
						0.9	0.0533914									1.125	0.0219798		1.832	-4.44663	3.92057		1.683	-0.0565222
						0.901	0.0533711									1.126	0.0225939		1.833	-4.49474	3.91872		1.684	-0.0537589
						0.901	0.0528402									1.127	0.022017		1.834	-4.54482	3.91686		1.685	-0.0548536
						0.902	0.0526751									1.127	0.0212706		1.836	-4.59419	3.9151		1.686	-0.0541545
						0.903	0.0543046									1.128	0.0225684		1.837	-4.64405	3.91328		1.688	-0.05691
						0.903	0.0551843									1.129	0.0223907		1.838	-4.69244	3.91143		1.689	-0.0601701
						0.904	0.0545066									1.13	0.0222189		1.84	-4.7416	3.90954		1.69	-0.061019
						0.905	0.0518412									1.131	0.0234456		1.841	-4.79186	3.90776		1.691	-0.0602654
						0.905	0.050109									1.132	0.0237816		1.842	-4.84248	3.90598		1.693	-0.0618596
						0.906	0.049279									1.132	0.0222082		1.844	-4.89311	3.90428		1.694	-0.0632157
						0.907	0.0489357									1.133	0.0218672		1.845	-4.94201	3.90259		1.695	-0.0649223
						0.907	0.0488084									1.134	0.0223911		1.846	-4.98876	3.90091		1.696	-0.0651424
						0.908	0.0474646									1.135	0.021356		1.848	-5.03665	3.89931		1.698	-0.0633618
						0.909	0.046099									1.136	0.0209516		1.849	-5.08449	3.89764		1.699	-0.0623338
						0.909	0.0461142									1.137	0.0199699		1.851	-5.13277	3.89595		1.7	-0.0606431
						0.91	0.0476505									1.137	0.0191537		1.852	-5.18095	3.89433		1.701	-0.0596585
						0.911	0.0482566									1.138	0.0190669		1.853	-5.23002	3.89269		1.703	-0.0605857
						0.911	0.0479351									1.139	0.0181608		1.855	-5.27906	3.89106		1.704	-0.0610686
						0.912	0.0470425									1.14	0.0168085		1.856	-5.32756	3.88941		1.705	-0.0612557
						0.913	0.0488988									1.141	0.0156809		1.857	-5.37625	3.88777		1.706	-0.0606356
						0.913	0.0497225									1.142	0.0138195		1.859	-5.42543	3.88614		1.707	-0.0608191
						0.914	0.0490273									1.142	0.0147553		1.86	-5.47382	3.88449		1.709	-0.0602632
						0.915	0.0480898									1.143	0.0142803		1.861	-5.52231	3.88283		1.71	-0.0595429
						0.915	0.0467928									1.144	0.0138904		1.863	-5.56869	3.88122		1.711	-0.060856
						0.916	0.0467621									1.145	0.0136415		1.864	-5.61799	3.87957		1.712	-0.0616686
						0.917	0.0469147									1.146	0.0136456		1.865	-5.66618	3.87791		1.714	-0.0605392
						0.917	0.04634									1.147	0.0123699		1.867	-5.71338	3.87635		1.715	-0.0594261
						0.918	0.0463304									1.147	0.0106161		1.868	-5.76105	3.87481		1.716	-0.0585248
						0.919	0.0473372									1.148	0.0104048		1.87	-5.80959	3.87324		1.717	-0.0561137
						0.919	0.0455852									1.149	0.00910277		1.871	-5.85932	3.87166		1.719	-0.0567278
						0.92	0.0458672									1.15	0.00925425		1.872	-5.90835	3.87009		1.72	-0.0547928
						0.921	0.0464534									1.151	0.00910644		1.874	-5.95561	3.86853		1.721	-0.0560227
						0.921	0.0477044									1.152	0.00723698		1.875	-6.00419	3.86707		1.722	-0.0585327
						0.922	0.0491485									1.152	0.00561682		1.876	-6.052	3.86561		1.724	-0.0607095
						0.923	0.0492006									1.153	0.00631819		1.878	-6.09887	3.86414		1.725	-0.0622948
						0.923	0.0486035									1.154	0.00522522		1.879	-6.14526	3.8627		1.726	-0.0606699
						0.924	0.0475732									1.155	0.00648959		1.88	-6.19314	3.86125		1.727	-0.0602314
						0.925	0.0480668									1.156	0.00657745		1.882	-6.24242	3.85975		1.729	-0.0584659
						0.925	0.0488035									1.157	0.00665622		1.883	-6.2908	3.85826		1.73	-0.0592602
						0.926	0.047844									1.157	0.00688774		1.884	-6.33889	3.85677		1.731	-0.0590362
						0.927	0.0481593									1.158	0.00638709		1.886	-6.38649	3.85534		1.732	-0.0586735
						0.927	0.048622									1.159	0.00593732		1.887	-6.43536	3.85395		1.734	-0.0572439
						0.928	0.047295									1.16	0.0058374		1.888	-6.48429	3.85261		1.735	-0.05591
						0.929	0.0479279									1.161	0.00584513		1.89	-6.53288	3.85126		1.736	-0.0536708
						0.929	0.0458804									1.162	0.00545391		1.891	-6.57935	3.84987		1.737	-0.0506514
						0.93	0.0449624									1.162	0.00616388		1.893	-6.62815	3.84847		1.739	-0.0508636
						0.931	0.0445021									1.163	0.00704589		1.894	-6.67567	3.84703		1.74	-0.0508568
						0.931	0.0454573									1.164	0.00805556		1.895	-6.72414	3.84565		1.741	-0.0547191
						0.932	0.045595									1.165	0.00909573		1.897	-6.77202	3.84428		1.742	-0.0551413
						0.933	0.0464618									1.166	0.00855286		1.898	-6.82006	3.8429		1.744	-0.0531478
						0.933	0.0465473									1.167	0.00878425		1.899	-6.86782	3.84161		1.745	-0.0537242
						0.934	0.0475732									1.167	0.0103803		1.901	-6.91432	3.84039		1.746	-0.0536674
						0.935	0.0484964									1.168	0.0113238		1.902	-6.96274	3.83921		1.747	-0.0521733
						0.935	0.0475743									1.169	0.0125645		1.903	-7.00908	3.83794		1.749	-0.0491633
						0.936	0.0450599									1.17	0.0142645		1.905	-7.05499	3.8366		1.75	-0.049292
						0.937	0.0455201									1.171	0.0145522		1.906	-7.10375	3.8352		1.751	-0.0503292
						0.937	0.0462202									1.172	0.0148338		1.907	-7.15013	3.83375		1.752	-0.0512143
						0.938	0.046298									1.172	0.0170092		1.909	-7.19654	3.83229		1.754	-0.0513247
						0.939	0.0475027									1.173	0.0185714		1.91	-7.24446	3.83091		1.755	-0.0509759
						0.939	0.0485658									1.174	0.0190902		1.912	-7.29368	3.82945		1.756	-0.0513711
						0.94	0.0502664									1.175	0.0185693		1.913	-7.33969	3.82805		1.757	-0.0532235
						0.941	0.0511101									1.176	0.0185645		1.914	-7.38505	3.82674		1.759	-0.0524062
						0.941	0.0503625									1.177	0.0187838		1.916	-7.42988	3.82541		1.76	-0.0513236
						0.942	0.0501937									1.177	0.0181376		1.917	-7.47712	3.82407		1.761	-0.0524034
						0.943	0.0496988									1.178	0.0173575		1.918	-7.52307	3.8227		1.762	-0.0547844
						0.943	0.0497319									1.179	0.0172913		1.92	-7.571	3.82133		1.764	-0.0553342
						0.944	0.0494814									1.18	0.0178039		1.921	-7.61484	3.82011		1.765	-0.0530413
						0.945	0.0496306									1.181	0.0183165		1.922	-7.65791	3.81883		1.766	-0.0549639
						0.945	0.0502637									1.182	0.0185831		1.924	-7.70424	3.81763		1.767	-0.0542767
						0.946	0.0511228									1.182	0.0186453		1.925	-7.74781	3.81647		1.769	-0.0534058
						0.947	0.0513296									1.183	0.0192108		1.926	-7.79458	3.81532		1.77	-0.0560416
						0.947	0.0516648									1.184	0.0194711		1.928	-7.8408	3.81414		1.771	-0.0578847
						0.948	0.0500036									1.185	0.0188059		1.929	-7.88851	3.81292		1.772	-0.0612383
						0.949	0.0492652									1.186	0.0188525		1.931	-7.9328	3.81171		1.774	-0.0626089
						0.949	0.0494395									1.187	0.0194123		1.932	-7.97896	3.81046		1.775	-0.0656042
						0.95	0.0498177									1.187	0.0191633		1.933	-8.02422	3.80929		1.776	-0.068309
						0.951	0.0492567									1.188	0.0192471		1.935	-8.06884	3.80803		1.777	-0.0689129
						0.951	0.0472933									1.189	0.0186871		1.936	-8.11439	3.80683		1.778	-0.0686169
						0.952	0.0479904									1.19	0.0168843		1.937	-8.15922	3.80562		1.78	-0.0698274
						0.953	0.0494613									1.191	0.0157528		1.939	-8.20236	3.80437		1.781	-0.0709752
						0.953	0.0477643									1.192	0.0147416		1.94	-8.24697	3.80309		1.782	-0.0681058
						0.954	0.0461124									1.192	0.0155613		1.941	-8.29332	3.8019		1.783	-0.0664267
						0.955	0.0455677									1.193	0.013985		1.943	-8.33972	3.80062		1.785	-0.0634986
						0.955	0.0442992									1.194	0.01278		1.944	-8.38391	3.7994		1.786	-0.0617649
						0.956	0.0444477									1.195	0.0131397		1.945	-8.42869	3.7982		1.787	-0.060958
						0.957	0.0444131									1.196	0.0149181		1.947	-8.47364	3.79701		1.788	-0.0601081
						0.957	0.0443899									1.197	0.0149426		1.948	-8.51919	3.79575		1.79	-0.0611404
						0.958	0.045156									1.197	0.014572		1.95	-8.56282	3.79444		1.791	-0.0608573
						0.959	0.045597									1.198	0.0160301		1.951	-8.60527	3.79323		1.792	-0.0617913
						0.959	0.0447625									1.199	0.0166597		1.952	-8.64474	3.79195		1.793	-0.0642868
						0.96	0.0450158									1.2	0.0178572		1.954	-8.69016	3.79072		1.795	-0.063689
						0.961	0.0457476									1.201	0.0177962		1.955	-8.7354	3.78959		1.796	-0.0618799
						0.961	0.0445877									1.202	0.0182878		1.956	-8.77963	3.78846		1.797	-0.063634
						0.962	0.0436133									1.202	0.0191495		1.958	-8.82254	3.78728		1.798	-0.0663984
						0.963	0.0442003									1.203	0.0204267		1.959	-8.86454	3.78611		1.8	-0.0659113
						0.963	0.0442568									1.204	0.0220731		1.96	-8.90813	3.78496		1.801	-0.0670353
						0.964	0.0438297									1.205	0.0213807		1.962	-8.94918	3.78388		1.802	-0.068598
						0.965	0.0442959									1.206	0.0191595		1.963	-8.9932	3.78273		1.803	-0.0677615
						0.965	0.0437834									1.207	0.0184807		1.964	-9.03565	3.78158		1.805	-0.066621
						0.966	0.0429095									1.207	0.0180123		1.966	-9.07634	3.78044		1.806	-0.0664057
						0.967	0.0416611									1.208	0.0173438		1.967	-9.11871	3.77927		1.807	-0.0639215
						0.967	0.0419144									1.209	0.0178463		1.968	-9.1613	3.77811		1.808	-0.0657604
						0.968	0.0429326									1.21	0.0180373		1.97	-9.20144	3.777		1.81	-0.0665349
						0.969	0.0421193									1.211	0.0191318		1.971	-9.24257	3.77595		1.811	-0.0678255
						0.969	0.0415551									1.212	0.0216315		1.973	-9.28268	3.77489		1.812	-0.0648159
						0.97	0.0428065									1.212	0.0223097		1.974	-9.32209	3.77384		1.813	-0.0657637
						0.971	0.0434636									1.213	0.0230473		1.975	-9.36227	3.77277		1.815	-0.0659287
						0.971	0.0426624									1.214	0.0242645		1.977	-9.40319	3.77171		1.816	-0.0641347
						0.972	0.0420637									1.215	0.0262649		1.978	-9.4452	3.7707		1.817	-0.0663975
						0.973	0.0407155									1.216	0.0264763		1.979	-9.48362	3.76964		1.818	-0.0657348
						0.973	0.040148									1.217	0.026705		1.981	-9.52419	3.76856		1.82	-0.0671644
						0.974	0.0409384									1.217	0.0251697		1.982	-9.56612	3.76745		1.821	-0.0677027
						0.975	0.0412906									1.218	0.0270936		1.983	-9.60846	3.76637		1.822	-0.0666527
						0.975	0.0415777									1.219	0.0275771		1.985	-9.65082	3.76533		1.823	-0.0670443
						0.976	0.0422609									1.22	0.0269607		1.986	-9.69082	3.76424		1.825	-0.0675356
						0.977	0.042122									1.221	0.0264869		1.987	-9.73074	3.76316		1.826	-0.0691669
						0.977	0.0407286									1.222	0.026		1.989	-9.77061	3.76213		1.827	-0.0681173
						0.978	0.0408724									1.222	0.026155		1.99	-9.81121	3.76106		1.828	-0.0666697
						0.979	0.0414686									1.223	0.024045		1.992	-9.8516	3.75998		1.83	-0.0658328
						0.979	0.0411523									1.224	0.0221478		1.993	-9.89	3.75893		1.831	-0.0665222
						0.98	0.0408426									1.225	0.0214378		1.994	-9.92783	3.75786		1.832	-0.0644212
						0.981	0.0415445									1.226	0.0203303		1.996	-9.96585	3.75681		1.833	-0.0627705
						0.981	0.0418908									1.227	0.0210679		1.997	-10.0033	3.75586		1.835	-0.0641788
						0.982	0.0429999									1.227	0.0222402		1.998	-10.0421	3.75488		1.836	-0.0618319
						0.983	0.0426456									1.228	0.0223257		2	-10.081	3.7538		1.837	-0.058775
						0.983	0.0417701									1.229	0.0235543		2.001	-10.1201	3.7527		1.838	-0.0572788
						0.984	0.0408699									1.23	0.0244232		2.002	-10.1587	3.75166		1.84	-0.0572737
						0.985	0.039462									1.231	0.0229455		2.004	-10.1976	3.7507		1.841	-0.0583496
						0.985	0.0399117									1.232	0.0221777		2.005	-10.239	3.74974		1.842	-0.057019
						0.986	0.0393593									1.232	0.0210799		2.006	-10.2761	3.74874		1.843	-0.0581599
						0.987	0.0386925									1.233	0.0217788		2.008	-10.3148	3.74769		1.845	-0.0579475
						0.987	0.0394492									1.234	0.0226693		2.009	-10.3502	3.74664		1.846	-0.061408
						0.988	0.0408831									1.235	0.0216567		2.011	-10.3875	3.74557		1.847	-0.0617661
						0.989	0.0408901									1.236	0.0220868		2.012	-10.4228	3.74453		1.848	-0.0624117
						0.989	0.0414291									1.237	0.0205147		2.013	-10.4576	3.74355		1.85	-0.0644808
						0.99	0.0406404									1.237	0.018703		2.015	-10.4942	3.74265		1.851	-0.0630074
						0.991	0.0411468									1.238	0.0200685		2.016	-10.5291	3.7418		1.852	-0.0639737
						0.991	0.0411753									1.239	0.0201797		2.017	-10.5648	3.74081		1.853	-0.0631283
						0.992	0.0417119									1.24	0.0190519		2.019	-10.6002	3.73988		1.854	-0.0670829
						0.993	0.0412805									1.241	0.0206643		2.02	-10.636	3.73891		1.856	-0.0658607
						0.993	0.0402596									1.242	0.02264		2.021	-10.6711	3.73791		1.857	-0.0654986
						0.994	0.041809									1.242	0.0226943		2.023	-10.7065	3.73691		1.858	-0.0647682
						0.995	0.0421052									1.243	0.0222073		2.024	-10.7415	3.73588		1.859	-0.0638277
						0.995	0.0423744									1.244	0.0213386		2.025	-10.7777	3.73497		1.861	-0.0625211
						0.996	0.0401258									1.245	0.0234991		2.027	-10.8135	3.73411		1.862	-0.0633164
						0.997	0.0409711									1.246	0.0234991		2.028	-10.8491	3.73319		1.863	-0.0631963
						0.997	0.0386887									1.247	0.0224398		2.03	-10.8843	3.73223		1.864	-0.0635792
						0.998	0.039614									1.247	0.0225469		2.031	-10.9163	3.73126		1.866	-0.0659841
						0.999	0.0394048									1.248	0.0197282		2.032	-10.9488	3.73037		1.867	-0.0637384
						0.999	0.0402197									1.249	0.0201692		2.034	-10.9818	3.72945		1.868	-0.0649222
						1	0.0413065									1.25	0.0172483		2.035	-11.0168	3.72854		1.869	-0.0640169
						1.001	0.0418011									1.251	0.0168057		2.036	-11.0504	3.72759		1.871	-0.0644348
						1.001	0.0414793									1.252	0.0185535		2.038	-11.0804	3.72671		1.872	-0.0632027
						1.002	0.0410891									1.252	0.0174943		2.039	-11.1137	3.72586		1.873	-0.0620872
						1.003	0.0429868									1.253	0.0160122		2.04	-11.1469	3.72491		1.874	-0.0620497
						1.003	0.0430117									1.254	0.0129348		2.042	-11.1798	3.72394		1.876	-0.0622213
						1.004	0.043419									1.255	0.0120423		2.043	-11.2122	3.72307		1.877	-0.0607039
						1.005	0.0410685									1.256	0.0122783		2.044	-11.2455	3.72226		1.878	-0.0588832
						1.005	0.0407312									1.257	0.0116033		2.046	-11.2764	3.72137		1.879	-0.0570206
						1.006	0.0429588									1.257	0.0122451		2.047	-11.3067	3.72049		1.881	-0.0558887
						1.007	0.044135									1.258	0.0143395		2.049	-11.339	3.7196		1.882	-0.0563279
						1.007	0.041088									1.259	0.0139869		2.05	-11.3713	3.71865		1.883	-0.0556123
						1.008	0.0400997									1.26	0.0131777		2.051	-11.4018	3.71765		1.884	-0.0562909
						1.008	0.0404508									1.261	0.0138143		2.053	-11.4338	3.7167		1.886	-0.0614426
						1.009	0.0429412									1.262	0.013289		2.054	-11.464	3.7158		1.887	-0.0588434
						1.01	0.0435282									1.262	0.0124891		2.055	-11.4934	3.71488		1.888	-0.0583806
						1.01	0.0435764									1.263	0.0112851		2.057	-11.5213	3.71398		1.889	-0.0606783
						1.011	0.0434463									1.264	0.0114876		2.058	-11.5495	3.71313		1.891	-0.0618112
						1.012	0.0428159									1.265	0.0118325		2.059	-11.5776	3.71225		1.892	-0.060792
						1.012	0.0461704									1.266	0.0123111		2.061	-11.6077	3.71134		1.893	-0.0633159
						1.013	0.0453312									1.267	0.0115206		2.062	-11.6382	3.71042		1.894	-0.0610368
						1.014	0.0466828									1.267	0.0131627		2.063	-11.6695	3.70954		1.896	-0.0607121
						1.014	0.0453984									1.268	0.013311		2.065	-11.6997	3.70874		1.897	-0.0608271
						1.015	0.0454071									1.269	0.0155492		2.066	-11.7279	3.708		1.898	-0.059434
						1.016	0.0450888									1.27	0.0147225		2.067	-11.7559	3.70725		1.899	-0.0586604
						1.016	0.0455192									1.271	0.0174285		2.069	-11.7844	3.70647		1.901	-0.0569169
						1.017	0.0471751									1.272	0.0169179		2.07	-11.8118	3.70564		1.902	-0.0579816
						1.018	0.0496786									1.272	0.0176007		2.072	-11.8399	3.70482		1.903	-0.0584036
						1.018	0.049688									1.273	0.0199938		2.073	-11.8665	3.70408		1.904	-0.0569798
						1.019	0.0490282									1.274	0.0195446		2.074	-11.8947	3.70332		1.906	-0.0575389
						1.02	0.0477489									1.275	0.0208805		2.076	-11.9209	3.70252		1.907	-0.0571531
						1.02	0.0463561									1.276	0.0197138		2.077	-11.9475	3.70171		1.908	-0.0595413
						1.021	0.0472868									1.277	0.0188262		2.078	-11.9755	3.70089		1.909	-0.0606428
						1.022	0.0465143									1.277	0.0181021		2.08	-12.0021	3.7001		1.911	-0.0656114
						1.022	0.0450147									1.278	0.0191871		2.081	-12.0267	3.69933		1.912	-0.0661435
						1.023	0.0449057									1.279	0.0179892		2.082	-12.0505	3.69856		1.913	-0.0687997
						1.024	0.0452134									1.28	0.0183821		2.084	-12.0761	3.69776		1.914	-0.0694476
						1.024	0.0450236									1.281	0.0178358		2.085	-12.1014	3.69696		1.916	-0.0689549
						1.025	0.0440543									1.282	0.015294		2.086	-12.125	3.69617		1.917	-0.0705503
						1.026	0.0422466									1.282	0.0135625		2.088	-12.1509	3.6954		1.918	-0.070202
						1.026	0.0422696									1.283	0.0114733		2.089	-12.176	3.69464		1.919	-0.0675203
						1.027	0.0418816									1.284	0.0113878		2.091	-12.2007	3.69391		1.921	-0.0654104
						1.028	0.0425179									1.285	0.0115021		2.092	-12.2263	3.69316		1.922	-0.0643148
						1.028	0.042082									1.286	0.0132253		2.093	-12.2509	3.69245		1.923	-0.0629217
						1.029	0.0430396									1.287	0.0133092		2.095	-12.2742	3.69168		1.924	-0.0644684
						1.03	0.0438745									1.287	0.0147254		2.096	-12.2979	3.69082		1.926	-0.0635345
						1.03	0.0438896									1.288	0.0163118		2.097	-12.3222	3.69001		1.927	-0.0655442
						1.031	0.0440516									1.289	0.0167549		2.099	-12.347	3.68916		1.928	-0.0648304
						1.032	0.0435288									1.29	0.0148452		2.1	-12.3724	3.68838		1.929	-0.0641078
						1.032	0.0447209									1.291	0.0146936		2.101	-12.3972	3.68756		1.93	-0.0627852
						1.033	0.0457344									1.292	0.0122789		2.103	-12.4224	3.68683		1.932	-0.063613
						1.034	0.0453984									1.292	0.0106179		2.104	-12.4488	3.68608		1.933	-0.0681257
						1.034	0.0450503									1.293	0.0102647		2.105	-12.4748	3.6854		1.934	-0.0704298
						1.035	0.0450476									1.294	0.0111809		2.107	-12.4992	3.68459		1.935	-0.0698055
						1.036	0.0460649									1.295	0.0118797		2.108	-12.5245	3.68381		1.937	-0.0692427
						1.036	0.0487474									1.296	0.0123111		2.11	-12.55	3.68307		1.938	-0.0660145
						1.037	0.0510962									1.297	0.0140712		2.111	-12.5739	3.68228		1.939	-0.063257
						1.038	0.0539625									1.297	0.0158842		2.112	-12.5984	3.68148		1.94	-0.0645322
						1.038	0.0550921									1.298	0.0172169		2.114	-12.6219	3.68071		1.942	-0.0656511
						1.039	0.0548363									1.299	0.0161786		2.115	-12.6453	3.67997		1.943	-0.0638705
						1.04	0.0555585									1.3	0.0156495		2.116	-12.6711	3.67921		1.944	-0.0626113
						1.04	0.0561061									1.301	0.0157695		2.118	-12.6954	3.67843		1.945	-0.0605207
						1.041	0.0563126									1.302	0.015736		2.119	-12.7198	3.67766		1.947	-0.0578667
						1.042	0.0574209									1.302	0.0182685		2.12	-12.7455	3.67677		1.948	-0.0573033
						1.042	0.0580272									1.303	0.0194627		2.122	-12.77	3.67589		1.949	-0.059993
						1.043	0.0581686									1.304	0.0210133		2.123	-12.7955	3.67508		1.95	-0.0600002
						1.044	0.0576937									1.305	0.0217162		2.124	-12.8182	3.67427		1.952	-0.0611456
						1.044	0.056525									1.306	0.0217261		2.126	-12.8413	3.67341		1.953	-0.0625341
						1.045	0.0557322									1.307	0.0203027		2.127	-12.8644	3.67263		1.954	-0.0595897
						1.046	0.0534054									1.307	0.0181763		2.129	-12.8879	3.67182		1.955	-0.0605737
						1.046	0.0529689									1.308	0.0154464		2.13	-12.9098	3.671		1.957	-0.0611165
						1.047	0.0541645									1.309	0.0138408		2.131	-12.9327	3.67015		1.958	-0.0625599
						1.048	0.0550779									1.31	0.0145309		2.133	-12.955	3.66933		1.959	-0.0612532
						1.048	0.0549895									1.311	0.0152208		2.134	-12.9759	3.66856		1.96	-0.0615603
						1.049	0.0548972									1.312	0.0155878		2.135	-12.9962	3.66782		1.962	-0.0620068
						1.05	0.0536198									1.312	0.0179985		2.137	-13.0165	3.66707		1.963	-0.0625337
						1.05	0.0534483									1.313	0.018144		2.138	-13.0381	3.66634		1.964	-0.0645407
						1.051	0.0526525									1.314	0.0164955		2.139	-13.061	3.66558		1.965	-0.0639575
						1.052	0.0508497									1.315	0.0156782		2.141	-13.082	3.66483		1.967	-0.0628785
						1.052	0.051334									1.316	0.0161162		2.142	-13.1016	3.66409		1.968	-0.0630468
						1.053	0.0509607									1.317	0.0147425		2.143	-13.1233	3.66332		1.969	-0.061368
						1.054	0.0490381									1.317	0.0134593		2.145	-13.1441	3.66251		1.97	-0.0619315
						1.054	0.0465642									1.318	0.0122251		2.146	-13.1661	3.66167		1.972	-0.0617804
						1.055	0.043795									1.319	0.0111531		2.147	-13.1876	3.66088		1.973	-0.063325
						1.056	0.0416082									1.32	0.0119627		2.149	-13.2076	3.66007		1.974	-0.0637682
						1.056	0.040199									1.321	0.0133205		2.15	-13.2261	3.65926		1.975	-0.0642985
						1.057	0.0394666									1.322	0.0132918		2.152	-13.2444	3.65856		1.977	-0.0621355
						1.058	0.0398552									1.322	0.0127741		2.153	-13.2617	3.65785		1.978	-0.0606333
						1.058	0.0402374									1.323	0.0117098		2.154	-13.2817	3.65711		1.979	-0.0651446
						1.059	0.0396809									1.324	0.0120446		2.156	-13.3021	3.65637		1.98	-0.0687882
						1.06	0.0393495									1.325	0.0115489		2.157	-13.3239	3.65567		1.982	-0.0699626
						1.06	0.0391561									1.326	0.0108596		2.158	-13.3439	3.65498		1.983	-0.0696519
						1.061	0.0403264									1.327	0.0121188		2.16	-13.363	3.65427		1.984	-0.0734554
						1.062	0.0417009									1.327	0.0134921		2.161	-13.382	3.65359		1.985	-0.0717313
						1.062	0.0412946									1.328	0.0136201		2.162	-13.4027	3.65291		1.987	-0.0706676
						1.063	0.0425504									1.329	0.0145777		2.164	-13.4209	3.65218		1.988	-0.0689807
						1.064	0.040198									1.33	0.0141585		2.165	-13.4391	3.65138		1.989	-0.0705742
						1.064	0.0386407									1.331	0.0141544		2.166	-13.4566	3.6506		1.99	-0.069971
						1.065	0.0389429									1.332	0.0157608		2.168	-13.475	3.64983		1.992	-0.066448
						1.066	0.0398024									1.332	0.0161664		2.169	-13.4937	3.64905		1.993	-0.0625723
						1.066	0.0401346									1.333	0.0171215		2.171	-13.5121	3.64829		1.994	-0.0620654
						1.067	0.0407133									1.334	0.0193116		2.172	-13.529	3.64761		1.995	-0.0626642
						1.068	0.0407226									1.335	0.0181515		2.173	-13.5458	3.64695		1.997	-0.0616716
						1.068	0.0414697									1.336	0.0151741		2.175	-13.5631	3.6463		1.998	-0.0617462
						1.069	0.0425545									1.337	0.0147961		2.176	-13.5792	3.64568		1.999	-0.0611547
						1.07	0.0421805									1.337	0.017606		2.177	-13.5954	3.64504		2	-0.0604562
						1.07	0.0421533									1.338	0.0192642		2.179	-13.612	3.64438		2.002	-0.0609696
						1.071	0.0437041									1.339	0.0186475		2.18	-13.6281	3.6437		2.003	-0.0651759
						1.072	0.045936									1.34	0.0178761		2.181	-13.6431	3.64303		2.004	-0.0665549
						1.072	0.04783									1.341	0.0177533		2.183	-13.6607	3.64235		2.005	-0.0650978
						1.073	0.050071									1.342	0.0175603		2.184	-13.6785	3.64165		2.006	-0.0665847
						1.074	0.0513861									1.342	0.0179862		2.185	-13.6941	3.64099		2.008	-0.0654652
						1.074	0.0513371									1.343	0.0188366		2.187	-13.7096	3.64028		2.009	-0.0672291
						1.075	0.0522204									1.344	0.0186914		2.188	-13.725	3.63969		2.01	-0.0652772
						1.076	0.052698									1.345	0.0179714		2.19	-13.7382	3.63906		2.011	-0.0659804
						1.076	0.0525316									1.346	0.0187708		2.191	-13.7539	3.63841		2.013	-0.0684968
						1.077	0.0521731									1.347	0.0201884		2.192	-13.7703	3.63771		2.014	-0.068022
						1.078	0.0528144									1.347	0.0196056		2.194	-13.7856	3.63701		2.015	-0.0681316
						1.078	0.0532043									1.348	0.019205		2.195	-13.7991	3.63627		2.016	-0.0653592
						1.079	0.0532732									1.349	0.0200548		2.196	-13.8133	3.63544		2.018	-0.0664297
						1.08	0.052635									1.35	0.0205455		2.198	-13.8296	3.63463		2.019	-0.0649226
						1.08	0.0537666									1.351	0.0208021		2.199	-13.8466	3.63392		2.02	-0.0652083
						1.081	0.0561914									1.352	0.020507		2.2	-13.8626	3.63328		2.021	-0.0670704
						1.082	0.0561273									1.352	0.0199573		2.202	-13.8779	3.63267		2.023	-0.0650541
						1.082	0.0551384									1.353	0.0206857		2.203	-13.8929	3.63207		2.024	-0.0661243
						1.083	0.0552283									1.354	0.0209055		2.204	-13.9079	3.63148		2.025	-0.0669898
						1.084	0.0550928									1.355	0.019842		2.206	-13.9238	3.63086		2.026	-0.0668323
						1.084	0.0542039									1.356	0.0209647		2.207	-13.9398	3.63023		2.028	-0.0651595
						1.085	0.053851									1.357	0.02323		2.209	-13.9573	3.62965		2.029	-0.0653453
						1.086	0.0536482									1.357	0.0231749		2.21	-13.9723	3.62905		2.03	-0.065896
						1.086	0.0535413									1.358	0.0221137		2.211	-13.9866	3.62847		2.031	-0.0669244
						1.087	0.0543034									1.359	0.0219138		2.213	-14.0006	3.6279		2.033	-0.0643916
						1.088	0.0545918									1.36	0.0219978		2.214	-14.0152	3.62728		2.034	-0.0636551
						1.088	0.0542312									1.361	0.0220726		2.215	-14.0291	3.62667		2.035	-0.0649652
						1.089	0.0536									1.362	0.0223547		2.217	-14.0427	3.62605		2.036	-0.0650299
						1.09	0.0534548									1.362	0.0228563		2.218	-14.0572	3.62544		2.038	-0.0628672
						1.09	0.05327									1.363	0.0226422		2.219	-14.0708	3.62482		2.039	-0.0606439
						1.091	0.0531777									1.364	0.0231191		2.221	-14.0832	3.62416		2.04	-0.0594474
						1.092	0.0522446									1.365	0.0238556		2.222	-14.0971	3.62348		2.041	-0.0593607
						1.092	0.0527162									1.366	0.0241702		2.223	-14.1118	3.62282		2.043	-0.0599527
						1.093	0.0537952									1.367	0.0234166		2.225	-14.125	3.62215		2.044	-0.0601785
						1.094	0.0531658									1.367	0.0224826		2.226	-14.1379	3.62147		2.045	-0.0618164
						1.094	0.0522944									1.368	0.0221572		2.227	-14.1531	3.62085		2.046	-0.0632259
						1.095	0.0513901									1.369	0.0210161		2.229	-14.1695	3.62025		2.048	-0.0618712
						1.096	0.0521584									1.37	0.0200118		2.23	-14.1823	3.61962		2.049	-0.0590372
						1.096	0.0534362									1.371	0.0187897		2.232	-14.1933	3.61897		2.05	-0.0605451
						1.097	0.0533339									1.372	0.017836		2.233	-14.2046	3.61842		2.051	-0.0622471
						1.098	0.0527532									1.372	0.0175985		2.234	-14.2164	3.61786		2.053	-0.0636587
						1.098	0.0526492									1.373	0.0180231		2.236	-14.2278	3.61725		2.054	-0.0651996
						1.099	0.0537446									1.374	0.0177171		2.237	-14.2401	3.61659		2.055	-0.0637185
						1.1	0.054024									1.375	0.0163275		2.238	-14.2526	3.61593		2.056	-0.0637845
						1.1	0.0537282									1.376	0.0157186		2.24	-14.2636	3.61527		2.058	-0.0647536
						1.101	0.0542413									1.377	0.0146233		2.241	-14.2724	3.61464		2.059	-0.0686128
						1.102	0.0531726									1.377	0.0154226		2.242	-14.2838	3.6139		2.06	-0.0663077
						1.102	0.0525448									1.378	0.0169569		2.244	-14.2935	3.61332		2.061	-0.0672069
						1.103	0.051815									1.379	0.015582		2.245	-14.305	3.6127		2.063	-0.0692544
						1.104	0.0503305									1.38	0.0149252		2.246	-14.3164	3.61213		2.064	-0.0696279
						1.104	0.0507808									1.381	0.0147341		2.248	-14.3283	3.61156		2.065	-0.0695416
						1.105	0.0504791									1.382	0.0145701		2.249	-14.3405	3.61098		2.066	-0.0685913
						1.106	0.0492003									1.382	0.0144313		2.251	-14.3525	3.61042		2.068	-0.0695832
						1.106	0.0484198									1.383	0.0128985		2.252	-14.3647	3.60978		2.069	-0.0691202
						1.107	0.0492557									1.384	0.0126454		2.253	-14.3765	3.60917		2.07	-0.0692396
						1.108	0.0500116									1.385	0.0109519		2.255	-14.3875	3.60854		2.071	-0.0680026
						1.108	0.0499438									1.386	0.0102993		2.256	-14.3977	3.60789		2.073	-0.068458
						1.109	0.048008									1.387	0.0104609		2.257	-14.4085	3.60726		2.074	-0.0702689
						1.11	0.0464942									1.387	0.010774		2.259	-14.4199	3.60664		2.075	-0.0698895
						1.11	0.0475452									1.388	0.0105325		2.26	-14.4306	3.60611		2.076	-0.0704054
						1.111	0.0472632									1.389	0.0114732		2.261	-14.4387	3.60549		2.077	-0.0703992
						1.112	0.0454499									1.39	0.0130934		2.263	-14.4477	3.60491		2.079	-0.0709233
						1.112	0.0434528									1.391	0.0132883		2.264	-14.4596	3.60433		2.08	-0.0732263
						1.113	0.0430918									1.392	0.0162115		2.265	-14.4712	3.60373		2.081	-0.0751293
						1.114	0.0439479									1.392	0.0162241		2.267	-14.4822	3.60316		2.082	-0.0745252
						1.114	0.0438317									1.393	0.0152179		2.268	-14.4934	3.60254		2.084	-0.0742264
						1.115	0.0431609									1.394	0.0133871		2.27	-14.5039	3.60193		2.085	-0.0760876
						1.116	0.0424617									1.395	0.0130804		2.271	-14.513	3.60132		2.086	-0.0742697
						1.116	0.0421704									1.396	0.0140643		2.272	-14.5223	3.60075		2.087	-0.0749807
						1.117	0.0412915									1.397	0.0153181		2.274	-14.5326	3.60023		2.089	-0.0728077
						1.118	0.0404431									1.397	0.0166638		2.275	-14.5426	3.59969		2.09	-0.0713598
						1.118	0.0412291									1.398	0.0153434		2.276	-14.5531	3.59913		2.091	-0.0687499
						1.119	0.0419132									1.399	0.0143038		2.278	-14.5646	3.59856		2.092	-0.0666813
						1.12	0.0419453									1.4	0.0149821		2.279	-14.574	3.59799		2.094	-0.0662294
						1.12	0.0417802									1.401	0.0140345		2.28	-14.5827	3.59741		2.095	-0.0650973
						1.121	0.04073									1.402	0.0154647		2.282	-14.5916	3.5968		2.096	-0.0652114
						1.122	0.0409699									1.402	0.0152433		2.283	-14.6002	3.59626		2.097	-0.0648339
						1.122	0.0426247									1.403	0.0156301		2.284	-14.6101	3.59575		2.099	-0.064405
						1.123	0.0436863									1.404	0.0156783		2.286	-14.6181	3.59517		2.1	-0.0638562
						1.124	0.0437354									1.405	0.0143135		2.287	-14.6267	3.59461		2.101	-0.0640782
						1.124	0.0442768									1.406	0.014863		2.289	-14.6366	3.59402		2.102	-0.0641896
						1.125	0.0449284									1.407	0.0148815		2.29	-14.6423	3.59346		2.104	-0.0667867
						1.126	0.0449333									1.407	0.0152279		2.291	-14.6506	3.5929		2.105	-0.067767
						1.126	0.0451558									1.408	0.0155915		2.293	-14.6576	3.59233		2.106	-0.0689291
						1.127	0.0448222									1.409	0.0158422		2.294	-14.6671	3.59181		2.107	-0.069293
						1.128	0.0455878									1.41	0.0137056		2.295	-14.6766	3.59131		2.109	-0.0689185
						1.128	0.0472837									1.411	0.0145502		2.297	-14.6839	3.59076		2.11	-0.0685154
						1.129	0.0477973									1.412	0.0146265		2.298	-14.691	3.59013		2.111	-0.0670491
						1.13	0.0473001									1.412	0.0108027		2.299	-14.7	3.58961		2.112	-0.0664474
						1.13	0.0463837									1.413	0.00990768		2.301	-14.7068	3.58901		2.114	-0.0644642
						1.131	0.0455081									1.414	0.0103437		2.302	-14.7148	3.58841		2.115	-0.0674864
						1.132	0.046336									1.415	0.0117475		2.303	-14.7218	3.58785		2.116	-0.0687268
						1.132	0.0471154									1.416	0.0106398		2.305	-14.7297	3.58726		2.117	-0.06783
						1.133	0.0479631									1.417	0.00908383		2.306	-14.739	3.58671		2.119	-0.066263
						1.134	0.0484784									1.417	0.00736777		2.308	-14.7472	3.58615		2.12	-0.0643081
						1.134	0.048633									1.418	0.00661298		2.309	-14.7556	3.58562		2.121	-0.0629905
						1.135	0.048382									1.419	0.00643486		2.31	-14.7614	3.58505		2.122	-0.0642343
						1.136	0.047827									1.42	0.00690243		2.312	-14.7673	3.58446		2.124	-0.0652608
						1.136	0.0480336									1.421	0.00800014		2.313	-14.7748	3.58401		2.125	-0.066415
						1.137	0.0484156									1.422	0.00813902		2.314	-14.7807	3.58358		2.126	-0.0661734
						1.138	0.0479557									1.422	0.0066462		2.316	-14.7882	3.5831		2.127	-0.065587
						1.138	0.0466478									1.423	0.00536499		2.317	-14.7969	3.58255		2.129	-0.0647444
						1.139	0.0455144									1.424	0.00419959		2.318	-14.8051	3.58196		2.13	-0.064556
						1.14	0.0453566									1.425	0.00528175		2.32	-14.813	3.58141		2.131	-0.0647252
						1.14	0.0447803									1.426	0.00944226		2.321	-14.8198	3.5809		2.132	-0.0638656
						1.141	0.0445186									1.427	0.0088081		2.322	-14.8273	3.58039		2.134	-0.0617101
						1.142	0.0442621									1.427	0.00862753		2.324	-14.834	3.57991		2.135	-0.0609907
						1.142	0.0442173									1.428	0.00729645		2.325	-14.8418	3.57939		2.136	-0.0613117
						1.143	0.0446356									1.429	0.00589943		2.326	-14.8478	3.57894		2.137	-0.0577128
						1.144	0.0458398									1.43	0.00529347		2.328	-14.8523	3.57847		2.139	-0.0580986
						1.144	0.0459242									1.431	0.00665468		2.329	-14.8578	3.57795		2.14	-0.0577802
						1.145	0.0452239									1.432	0.00761037		2.331	-14.8625	3.57743		2.141	-0.0574323
						1.146	0.0465571									1.432	0.00914946		2.332	-14.8666	3.57695		2.142	-0.0556895
						1.146	0.0465851									1.433	0.0101582		2.333	-14.8751	3.57645		2.144	-0.056401
						1.147	0.0475298									1.434	0.0119936		2.335	-14.8786	3.57594		2.145	-0.0554874
						1.148	0.0490308									1.435	0.0130937		2.336	-14.8848	3.57539		2.146	-0.0569277
						1.148	0.04913									1.436	0.0130134		2.337	-14.8901	3.57482		2.147	-0.057856
						1.149	0.0482266									1.437	0.0128587		2.339	-14.8958	3.57426		2.149	-0.0583184
						1.15	0.0476524									1.437	0.0146434		2.34	-14.9009	3.57371		2.15	-0.0617145
						1.15	0.0482919									1.438	0.016386		2.341	-14.906	3.57312		2.151	-0.0612098
						1.151	0.0482185									1.439	0.0178309		2.343	-14.9106	3.57257		2.152	-0.060582
						1.152	0.0481185									1.44	0.017971		2.344	-14.9176	3.57205		2.153	-0.0604264
						1.152	0.0481051									1.441	0.0159505		2.345	-14.9238	3.57158		2.155	-0.062434
						1.153	0.0489626									1.442	0.0151125		2.347	-14.9292	3.57109		2.156	-0.0612351
						1.154	0.0491684									1.442	0.0163629		2.348	-14.9333	3.57062		2.157	-0.06158
						1.154	0.0482599									1.443	0.0183815		2.35	-14.9358	3.57022		2.158	-0.0625617
						1.155	0.0477643									1.444	0.020106		2.351	-14.9389	3.56978		2.16	-0.0642807
						1.156	0.0481885									1.445	0.0201371		2.352	-14.9419	3.56937		2.161	-0.0656205
						1.156	0.0471807									1.446	0.0204123		2.354	-14.9453	3.56906		2.162	-0.0654311
						1.157	0.0458303									1.447	0.0192332		2.355	-14.9497	3.56863		2.163	-0.064923
						1.158	0.0451607									1.447	0.0200651		2.356	-14.9544	3.56815		2.165	-0.0680373
						1.158	0.0459056									1.448	0.0200082		2.358	-14.9591	3.56775		2.166	-0.0702375
						1.159	0.0468957									1.449	0.0202918		2.359	-14.964	3.56731		2.167	-0.0680718
						1.16	0.0462429									1.45	0.0208989		2.36	-14.9698	3.56681		2.168	-0.0674276
						1.16	0.0441892									1.451	0.02201		2.362	-14.9747	3.56626		2.17	-0.0674916
						1.161	0.0431512									1.452	0.021488		2.363	-14.9795	3.56573		2.171	-0.0659664
						1.162	0.0439926									1.452	0.0211302		2.364	-14.984	3.56519		2.172	-0.0635589
						1.162	0.0446706									1.453	0.0219697		2.366	-14.9872	3.5647		2.173	-0.0644049
						1.163	0.0454589									1.454	0.022422		2.367	-14.9904	3.56424		2.175	-0.0621546
						1.164	0.0446835									1.455	0.0208345		2.369	-14.9942	3.56379		2.176	-0.0621067
						1.164	0.0447336									1.456	0.0214843		2.37	-14.9988	3.56332		2.177	-0.0612002
						1.165	0.0455812									1.457	0.0231421		2.371	-15.002	3.56283		2.178	-0.0606289
						1.166	0.046543									1.457	0.024243		2.373	-15.0031	3.56236		2.18	-0.0604811
						1.166	0.0468848									1.458	0.024749		2.374	-15.0061	3.56188		2.181	-0.0609029
						1.167	0.0460358									1.459	0.0249795		2.375	-15.0086	3.56137		2.182	-0.0628984
						1.168	0.0459036									1.46	0.0246343		2.377	-15.0119	3.56089		2.183	-0.0631246
						1.168	0.0454813									1.461	0.0253171		2.378	-15.0154	3.56042		2.185	-0.0630406
						1.169	0.0457827									1.462	0.0266565		2.379	-15.019	3.55993		2.186	-0.0644988
						1.17	0.0453783									1.462	0.0268311		2.381	-15.0234	3.55943		2.187	-0.065707
						1.17	0.0460656									1.463	0.0267367		2.382	-15.0273	3.5589		2.188	-0.0644826
						1.171	0.0460476									1.464	0.0255152		2.383	-15.0297	3.55836		2.19	-0.0652447
						1.172	0.0463878									1.465	0.0242814		2.385	-15.0324	3.55791		2.191	-0.0669023
						1.172	0.0466582									1.466	0.0235105		2.386	-15.0356	3.55752		2.192	-0.066018
						1.173	0.0476524									1.467	0.0224412		2.388	-15.0378	3.55706		2.193	-0.0660933
						1.174	0.0486596									1.467	0.021919		2.389	-15.0391	3.55659		2.195	-0.0694
						1.174	0.0476892									1.468	0.0221879		2.39	-15.0421	3.55612		2.196	-0.0689127
						1.175	0.0473642									1.469	0.0230245		2.392	-15.0436	3.55567		2.197	-0.0671661
						1.176	0.0468498									1.47	0.0246922		2.393	-15.0439	3.55525		2.198	-0.0685085
						1.176	0.0471123									1.471	0.026151		2.394	-15.0449	3.55484		2.2	-0.0673029
						1.177	0.0476572									1.472	0.0254353		2.396	-15.0463	3.55439		2.201	-0.0683938
						1.178	0.0494734									1.472	0.0260379		2.397	-15.048	3.55397		2.202	-0.0659684
						1.178	0.0496096									1.473	0.0241447		2.398	-15.0504	3.55353		2.203	-0.0669051
						1.179	0.048164									1.474	0.0238968		2.4	-15.0526	3.55308		2.205	-0.0673275
						1.18	0.0473817									1.475	0.0216885		2.401	-15.0544	3.55261		2.206	-0.0659632
						1.18	0.0465811									1.476	0.0239615		2.402	-15.0564	3.55212		2.207	-0.063318
						1.181	0.0450578									1.477	0.0233878		2.404	-15.0565	3.55162		2.208	-0.06313
						1.182	0.0447163									1.477	0.022431		2.405	-15.0575	3.55112		2.21	-0.0645225
						1.182	0.0437412									1.478	0.0211256		2.406	-15.0587	3.55069		2.211	-0.0656235
						1.183	0.0428875									1.479	0.0206245		2.408	-15.0593	3.55026		2.212	-0.0671718
						1.184	0.042044									1.48	0.0205599		2.409	-15.0617	3.54992		2.213	-0.0672243
						1.184	0.0422642									1.481	0.0190174		2.411	-15.0618	3.54944		2.215	-0.0674444
						1.185	0.0421796									1.482	0.0176411		2.412	-15.0618	3.54909		2.216	-0.0663515
						1.186	0.0421354									1.482	0.0176989		2.413	-15.0615	3.54867		2.217	-0.0657357
						1.186	0.0413857									1.483	0.0173177		2.415	-15.0613	3.54828		2.218	-0.0647911
						1.187	0.0390364									1.484	0.0167185		2.416	-15.0621	3.54788		2.22	-0.0630081
						1.188	0.0396461									1.485	0.0163891		2.417	-15.0617	3.54738		2.221	-0.0614588
						1.188	0.0393715									1.486	0.0173253		2.419	-15.0616	3.54698		2.222	-0.0631704
						1.189	0.038896									1.487	0.0185246		2.42	-15.0645	3.5466		2.223	-0.0637455
						1.19	0.0395042									1.487	0.0197925		2.421	-15.0654	3.54621		2.225	-0.0639274
						1.19	0.0400397									1.488	0.0207882		2.423	-15.0637	3.54582		2.226	-0.0625201
						1.191	0.0409089									1.489	0.0201715		2.424	-15.0625	3.54537		2.227	-0.0629567
						1.192	0.0401592									1.49	0.0191337		2.425	-15.0639	3.54487		2.228	-0.0637364
						1.192	0.0416057									1.491	0.0182321		2.427	-15.0647	3.54435		2.229	-0.0625898
						1.193	0.0419276									1.492	0.0170102		2.428	-15.0642	3.54384		2.231	-0.0649009
						1.194	0.0408465									1.492	0.0165742		2.43	-15.0657	3.54335		2.232	-0.0669978
						1.194	0.0388317									1.493	0.0163192		2.431	-15.0671	3.54291		2.233	-0.0681378
						1.195	0.0374899									1.494	0.0145509		2.432	-15.0659	3.54249		2.234	-0.0670701
						1.196	0.0370567									1.495	0.0144915		2.434	-15.0658	3.54206		2.236	-0.0686549
						1.196	0.037745									1.496	0.012565		2.435	-15.0646	3.54163		2.237	-0.0692091
						1.197	0.0374216									1.497	0.0127947		2.436	-15.0639	3.54118		2.238	-0.0699688
						1.198	0.0366792									1.497	0.0120123		2.438	-15.0661	3.54075		2.239	-0.0691365
						1.198	0.0357317									1.498	0.011582		2.439	-15.0659	3.54038		2.241	-0.0682086
						1.199	0.0361489									1.499	0.00935949		2.44	-15.0656	3.53998		2.242	-0.065545
						1.2	0.0360388									1.5	0.0092355		2.442	-15.0653	3.53951		2.243	-0.0636124
						1.2	0.0367748									1.501	0.010074		2.443	-15.0647	3.53901		2.244	-0.0628203
						1.201	0.0367379									1.502	0.0105958		2.444	-15.0645	3.53854		2.246	-0.0611282
						1.202	0.0373997									1.502	0.0124242		2.446	-15.063	3.53807		2.247	-0.0611366
						1.202	0.0365658									1.503	0.0129841		2.447	-15.0618	3.53754		2.248	-0.059918
						1.203	0.0349523									1.504	0.0125243		2.449	-15.0613	3.53699		2.249	-0.0596747
						1.204	0.0367521									1.505	0.0120431		2.45	-15.0626	3.53645		2.251	-0.0577498
						1.204	0.0376386									1.506	0.0123578		2.451	-15.0618	3.53594		2.252	-0.0559501
						1.205	0.036622									1.507	0.013153		2.453	-15.0585	3.53554		2.253	-0.0558796
						1.206	0.0382372									1.507	0.0115837		2.454	-15.0554	3.53511		2.254	-0.0546922
						1.206	0.0377549									1.508	0.0112833		2.455	-15.054	3.53467		2.256	-0.0547221
						1.207	0.0370808									1.509	0.00908672		2.457	-15.0535	3.53423		2.257	-0.0576505
						1.208	0.0383407									1.51	0.00821801		2.458	-15.0512	3.53382		2.258	-0.0575494
						1.208	0.0384826									1.511	0.00844329		2.459	-15.0486	3.53334		2.259	-0.0578938
						1.209	0.0375992									1.512	0.00874765		2.461	-15.0448	3.53278		2.261	-0.0596668
						1.21	0.0389936									1.512	0.0105283		2.462	-15.041	3.53229		2.262	-0.0609982
						1.21	0.0402608									1.513	0.0101276		2.463	-15.037	3.53184		2.263	-0.0623463
						1.211	0.0419376									1.514	0.0113996		2.465	-15.0335	3.53136		2.264	-0.0631982
						1.212	0.0422644									1.515	0.0143924		2.466	-15.0305	3.53092		2.266	-0.0641677
						1.212	0.0433879									1.516	0.0147565		2.468	-15.0294	3.53051		2.267	-0.0653545
						1.213	0.0446722									1.517	0.0164806		2.469	-15.028	3.53014		2.268	-0.0656391
						1.214	0.0453538									1.517	0.0165622		2.47	-15.0227	3.52973		2.269	-0.0671421
						1.214	0.046635									1.518	0.0181082		2.472	-15.0193	3.52929		2.271	-0.0668689
						1.215	0.0490781									1.519	0.0183404		2.473	-15.0162	3.52884		2.272	-0.0689142
						1.216	0.0507985									1.52	0.0207031		2.474	-15.0108	3.52836		2.273	-0.068917
						1.216	0.0517273									1.521	0.0213673		2.476	-15.0058	3.52795		2.274	-0.0673398
						1.217	0.0519763									1.522	0.0192204		2.477	-15.0009	3.52758		2.276	-0.0666757
						1.218	0.0542234									1.522	0.0193192		2.478	-14.9976	3.52722		2.277	-0.0666813
						1.218	0.0542489									1.523	0.0199726		2.48	-14.9936	3.52683		2.278	-0.0643528
						1.219	0.0562841									1.524	0.020743		2.481	-14.9892	3.52642		2.279	-0.064107
						1.22	0.0578827									1.525	0.0217211		2.482	-14.9809	3.52603		2.281	-0.0649032
						1.22	0.0576569									1.526	0.0229368		2.484	-14.9755	3.52564		2.282	-0.0660254
						1.221	0.0595804									1.527	0.0220681		2.485	-14.9724	3.52524		2.283	-0.0649534
						1.222	0.0619719									1.527	0.020415		2.487	-14.9683	3.52479		2.284	-0.0632351
						1.222	0.0598201									1.528	0.0214445		2.488	-14.9631	3.52433		2.286	-0.0643349
						1.223	0.0603072									1.529	0.0204966		2.489	-14.9578	3.52391		2.287	-0.0634904
						1.224	0.0602951									1.53	0.0193595		2.491	-14.9524	3.52356		2.288	-0.0634952
						1.224	0.0595651									1.531	0.0205709		2.492	-14.9479	3.52322		2.289	-0.0644099
						1.225	0.0600257									1.532	0.0206918		2.493	-14.942	3.52287		2.291	-0.0639129
						1.226	0.0596261									1.532	0.0204422		2.495	-14.9386	3.52252		2.292	-0.0654081
						1.226	0.0583669									1.533	0.019754		2.496	-14.9322	3.52219		2.293	-0.0658451
						1.227	0.0582587									1.534	0.0208434		2.497	-14.9265	3.52193		2.294	-0.0669924
						1.228	0.0576891									1.535	0.0194266		2.499	-14.9237	3.52161		2.296	-0.0642032
						1.228	0.0578256									1.536	0.018194		2.5	-14.9174	3.52123		2.297	-0.0642063
						1.229	0.0569404									1.537	0.0193015		2.501	-14.9098	3.52085		2.298	-0.0660422
						1.23	0.0565669									1.537	0.0206166		2.503	-14.9049	3.52049		2.299	-0.0669553
						1.23	0.0559921									1.538	0.0185648		2.504	-14.8988	3.52012		2.301	-0.0693274
						1.231	0.0565846									1.539	0.0172906		2.505	-14.8931	3.51974		2.302	-0.0699878
						1.232	0.0542682									1.54	0.0173494		2.507	-14.8877	3.51942		2.303	-0.0700709
						1.232	0.0528029									1.541	0.0160204		2.508	-14.8831	3.51907		2.304	-0.0717858
						1.233	0.051976									1.542	0.0160886		2.51	-14.8773	3.51865		2.305	-0.0713647
						1.234	0.0528529									1.542	0.0162448		2.511	-14.8688	3.51816		2.307	-0.0716484
						1.234	0.0508871									1.543	0.0158872		2.512	-14.8602	3.51776		2.308	-0.0724637
						1.235	0.0503702									1.544	0.014969		2.514	-14.8529	3.51737		2.309	-0.0727999
						1.236	0.0498869									1.545	0.0150067		2.515	-14.8473	3.51706		2.31	-0.070109
						1.236	0.0499285									1.546	0.0127659		2.516	-14.8424	3.51667		2.312	-0.0683777
						1.237	0.0492828									1.547	0.0101648		2.518	-14.8348	3.51633		2.313	-0.0669639
						1.238	0.0480864									1.547	0.0116288		2.519	-14.8277	3.51599		2.314	-0.0636136
						1.238	0.0467612									1.548	0.0127627		2.52	-14.8213	3.51563		2.315	-0.0624263
						1.239	0.0457111									1.549	0.0136051		2.522	-14.8149	3.51525		2.317	-0.0605344
						1.24	0.0453327									1.55	0.0157994		2.523	-14.8073	3.5149		2.318	-0.0611201
						1.24	0.0448319									1.551	0.0175649		2.524	-14.7998	3.51456		2.319	-0.0627806
						1.241	0.0448537									1.552	0.0169303		2.526	-14.7917	3.51423		2.32	-0.0622832
						1.242	0.0434704									1.552	0.0186258		2.527	-14.7837	3.51389		2.322	-0.0624102
						1.242	0.0436063									1.553	0.0203479		2.529	-14.7755	3.51357		2.323	-0.0612354
						1.243	0.0447024									1.554	0.0194497		2.53	-14.7667	3.51328		2.324	-0.0615088
						1.244	0.0459159									1.555	0.0195857		2.531	-14.7569	3.51296		2.325	-0.061726
						1.244	0.047379									1.556	0.0182728		2.533	-14.748	3.51263		2.327	-0.0629238
						1.245	0.0480575									1.557	0.0168715		2.534	-14.7405	3.51228		2.328	-0.0650709
						1.246	0.048753									1.557	0.0164582		2.535	-14.7305	3.51189		2.329	-0.0672377
						1.246	0.0485749									1.558	0.0164216		2.537	-14.7207	3.51148		2.33	-0.0659684
						1.247	0.0497944									1.559	0.0180418		2.538	-14.7107	3.51115		2.332	-0.0647956
						1.248	0.0492717									1.56	0.0182687		2.539	-14.7004	3.51084		2.333	-0.0608929
						1.248	0.0491711									1.561	0.0195849		2.541	-14.6911	3.51056		2.334	-0.0616255
						1.249	0.0499782									1.562	0.0204782		2.542	-14.6822	3.51026		2.335	-0.0624923
						1.25	0.0501319									1.562	0.0191499		2.543	-14.6728	3.50993		2.337	-0.0629907
						1.25	0.0503298									1.563	0.021577		2.545	-14.6651	3.50965		2.338	-0.0621159
						1.251	0.0504216									1.564	0.0200399		2.546	-14.6567	3.5093		2.339	-0.0625254
						1.252	0.0504524									1.565	0.0198697		2.548	-14.6474	3.509		2.34	-0.0588361
						1.252	0.050008									1.566	0.0196841		2.549	-14.636	3.5087		2.342	-0.0569108
						1.253	0.0495973									1.567	0.0207528		2.55	-14.625	3.50833		2.343	-0.0560308
						1.254	0.0495329									1.567	0.02149		2.552	-14.6169	3.50802		2.344	-0.0543826
						1.254	0.0489098									1.568	0.0205888		2.553	-14.6056	3.50768		2.345	-0.0538884
						1.255	0.0495921									1.569	0.0208881		2.554	-14.5945	3.50739		2.347	-0.0554398
						1.256	0.0497831									1.57	0.0204122		2.556	-14.5824	3.50712		2.348	-0.057678
						1.256	0.0495222									1.571	0.0184483		2.557	-14.5727	3.50678		2.349	-0.06033
						1.257	0.0504513									1.572	0.0187954		2.558	-14.5623	3.5064		2.35	-0.057987
						1.258	0.0511454									1.572	0.0192116		2.56	-14.5512	3.50606		2.352	-0.0571143
						1.258	0.0518142									1.573	0.0189146		2.561	-14.5361	3.50569		2.353	-0.0583495
						1.259	0.0505076									1.574	0.0186087		2.562	-14.5262	3.50537		2.354	-0.0598939
						1.26	0.0483917									1.575	0.0186478		2.564	-14.5134	3.505		2.355	-0.0611497
						1.26	0.0459638									1.576	0.0167965		2.565	-14.5036	3.50461		2.357	-0.0618888
						1.261	0.0442886									1.577	0.0177888		2.567	-14.4909	3.50423		2.358	-0.0635953
						1.262	0.0437277									1.577	0.0185199		2.568	-14.4794	3.5039		2.359	-0.0631941
						1.262	0.0429844									1.578	0.0176808		2.569	-14.4692	3.50365		2.36	-0.0624307
						1.263	0.0422022									1.579	0.0169041		2.571	-14.459	3.50341		2.362	-0.062407
						1.264	0.0413894									1.58	0.0186752		2.572	-14.4489	3.50309		2.363	-0.0649698
						1.264	0.0412177									1.581	0.017878		2.573	-14.4366	3.50274		2.364	-0.0671373
						1.265	0.0405592									1.582	0.0183164		2.575	-14.423	3.50241		2.365	-0.0668547
						1.266	0.0394624									1.582	0.0160975		2.576	-14.4123	3.50209		2.367	-0.0635068
						1.266	0.0386417									1.583	0.0178256		2.577	-14.4018	3.50177		2.368	-0.0622923
						1.267	0.0378458									1.584	0.0167982		2.579	-14.3876	3.50143		2.369	-0.0625348
						1.268	0.0376601									1.585	0.0178695		2.58	-14.3752	3.50114		2.37	-0.0623923
						1.268	0.0377227									1.586	0.0175438		2.581	-14.3628	3.50086		2.372	-0.0649786
						1.269	0.0380585									1.587	0.0175216		2.583	-14.351	3.50053		2.373	-0.0650243
						1.27	0.0388426									1.587	0.0177658		2.584	-14.3374	3.50027		2.374	-0.065862
						1.27	0.039465									1.588	0.019877		2.585	-14.3237	3.50002		2.375	-0.0625128
						1.271	0.0401327									1.589	0.0195782		2.587	-14.3116	3.49971		2.376	-0.0602528
						1.272	0.0404275									1.59	0.0177376		2.588	-14.2999	3.4994		2.378	-0.0584528
						1.272	0.040911									1.591	0.0180884		2.59	-14.2882	3.49908		2.379	-0.0578671
						1.273	0.041621									1.592	0.0185068		2.591	-14.2762	3.49871		2.38	-0.0586496
						1.274	0.0410109									1.592	0.0181581		2.592	-14.2634	3.49837		2.381	-0.0563879
						1.274	0.0405081									1.593	0.0169942		2.594	-14.2521	3.49801		2.383	-0.0555109
						1.275	0.0414027									1.594	0.0153667		2.595	-14.2403	3.49763		2.384	-0.0565204
						1.276	0.043006									1.595	0.013377		2.596	-14.2278	3.49723		2.385	-0.0533952
						1.276	0.0443527									1.596	0.0133619		2.598	-14.2139	3.49698		2.386	-0.0529462
						1.277	0.0454624									1.597	0.0136354		2.599	-14.2007	3.49665		2.388	-0.0560117
						1.278	0.0460657									1.597	0.0120334		2.6	-14.187	3.49626		2.389	-0.0592764
						1.278	0.0468566									1.598	0.012481		2.602	-14.1725	3.49594		2.39	-0.0606513
						1.279	0.0486549									1.599	0.0137721		2.603	-14.158	3.49562		2.391	-0.0595317
						1.28	0.0492833									1.6	0.0129624		2.604	-14.1433	3.49535		2.393	-0.0609825
						1.28	0.0498879									1.601	0.0132213		2.606	-14.1299	3.49501		2.394	-0.0612648
						1.281	0.0498747									1.602	0.0127948		2.607	-14.1162	3.49474		2.395	-0.0601674
						1.282	0.0511304									1.602	0.0112016		2.609	-14.1007	3.49442		2.396	-0.0590421
						1.282	0.0520634									1.603	0.0132644		2.61	-14.0845	3.49409		2.398	-0.0599717
						1.283	0.0522916									1.604	0.0112554		2.611	-14.0721	3.49375		2.399	-0.0583686
						1.284	0.0517444									1.605	0.0115979		2.613	-14.0562	3.49349		2.4	-0.0565206
						1.284	0.0515729									1.606	0.0117954		2.614	-14.0412	3.49324		2.401	-0.0548066
						1.285	0.0497495									1.607	0.0126373		2.615	-14.0256	3.49295		2.403	-0.0537935
						1.286	0.0493646									1.607	0.0121993		2.617	-14.0105	3.49271		2.404	-0.0572133
						1.286	0.0481986									1.608	0.0121523		2.618	-13.995	3.49248		2.405	-0.0578112
						1.287	0.0481739									1.609	0.012257		2.619	-13.9792	3.49218		2.406	-0.0599049
						1.288	0.0483776									1.61	0.0126133		2.621	-13.9636	3.49185		2.408	-0.0640443
						1.288	0.0480389									1.611	0.0140494		2.622	-13.947	3.49141		2.409	-0.063647
						1.289	0.0487183									1.612	0.0136388		2.623	-13.9283	3.491		2.41	-0.0633434
						1.29	0.0497454									1.612	0.0133893		2.625	-13.9107	3.49064		2.411	-0.0656371
						1.29	0.0493933									1.613	0.0134799		2.626	-13.8986	3.49026		2.413	-0.0675764
						1.291	0.0489377									1.614	0.0149706		2.628	-13.8809	3.48991		2.414	-0.0670255
						1.292	0.0468305									1.615	0.0165507		2.629	-13.8633	3.48959		2.415	-0.0667921
						1.292	0.0454328									1.616	0.0180303		2.63	-13.8479	3.48934		2.416	-0.0671422
						1.293	0.0452826									1.617	0.0174085		2.632	-13.8305	3.48907		2.418	-0.0670426
						1.294	0.0449562									1.617	0.0162258		2.633	-13.8147	3.48882		2.419	-0.0653854
						1.294	0.0446757									1.618	0.0186272		2.634	-13.7999	3.48862		2.42	-0.0634727
						1.295	0.0446165									1.619	0.0183792		2.636	-13.7826	3.48845		2.421	-0.0625303
						1.296	0.0434499									1.62	0.018293		2.637	-13.7659	3.48824		2.423	-0.0636138
						1.296	0.0441635									1.621	0.018478		2.638	-13.7464	3.48794		2.424	-0.0628373
						1.297	0.0425268									1.622	0.0175991		2.64	-13.7289	3.48766		2.425	-0.0637875
						1.298	0.0440091									1.622	0.0186446		2.641	-13.7126	3.48737		2.426	-0.0638571
						1.298	0.0418666									1.623	0.0188734		2.642	-13.6956	3.48708		2.428	-0.0624282
						1.299	0.0429114									1.624	0.0185524		2.644	-13.6776	3.48675		2.429	-0.0597029
						1.3	0.0432262									1.625	0.0187268		2.645	-13.6601	3.48652		2.43	-0.058926
						1.3	0.0459369									1.626	0.018864		2.647	-13.6437	3.48627		2.431	-0.0619897
						1.301	0.0476598									1.626	0.0188854		2.648	-13.6276	3.48603		2.433	-0.0602661
						1.302	0.0506435									1.627	0.0182608		2.649	-13.6104	3.48577		2.434	-0.0609774
						1.302	0.0519765									1.628	0.0188809		2.651	-13.5939	3.48548		2.435	-0.0585228
						1.303	0.0514968									1.629	0.0180097		2.652	-13.5772	3.48527		2.436	-0.0559088
						1.304	0.0514258									1.63	0.0164914		2.653	-13.5605	3.48508		2.438	-0.0544648
						1.304	0.0510454									1.631	0.0167109		2.655	-13.5432	3.4848		2.439	-0.0550802
						1.305	0.0510053									1.631	0.0164653		2.656	-13.5277	3.48446		2.44	-0.0548116
						1.306	0.0493312									1.632	0.0160438		2.657	-13.5113	3.48414		2.441	-0.0573239
						1.306	0.0464965									1.633	0.0175233		2.659	-13.4961	3.48389		2.443	-0.0559115
						1.307	0.0473348									1.634	0.0174674		2.66	-13.4767	3.48366		2.444	-0.0548907
						1.308	0.0479117									1.635	0.0158258		2.661	-13.4602	3.48339		2.445	-0.0525076
						1.308	0.0486795									1.636	0.0158457		2.663	-13.4442	3.48311		2.446	-0.0520852
						1.309	0.0509488									1.636	0.0161521		2.664	-13.4273	3.48277		2.448	-0.0533959
						1.31	0.0518821									1.637	0.0159051		2.666	-13.4111	3.4825		2.449	-0.0555183
						1.31	0.0520357									1.638	0.0160913		2.667	-13.3912	3.48225		2.45	-0.0555076
						1.311	0.0512234									1.639	0.0151748		2.668	-13.3719	3.48193		2.451	-0.0535498
						1.312	0.0500394									1.64	0.0146453		2.67	-13.3528	3.48163		2.452	-0.0544434
						1.312	0.0498562									1.641	0.0135594		2.671	-13.3322	3.48138		2.454	-0.0568999
						1.313	0.0497819									1.641	0.0145507		2.672	-13.3156	3.48115		2.455	-0.060082
						1.314	0.0496187									1.642	0.0157024		2.674	-13.2982	3.48099		2.456	-0.0602619
						1.314	0.0487754									1.643	0.014915		2.675	-13.2789	3.48078		2.457	-0.0616258
						1.315	0.0487635									1.644	0.014011		2.676	-13.2577	3.48067		2.459	-0.0631941
						1.316	0.0483261									1.645	0.0147859		2.678	-13.2389	3.48042		2.46	-0.0613077
						1.316	0.0485589									1.646	0.015246		2.679	-13.2211	3.48021		2.461	-0.0598633
						1.317	0.0468678									1.646	0.0131857		2.68	-13.2028	3.47998		2.462	-0.0594424
						1.318	0.0458954									1.647	0.0116795		2.682	-13.1826	3.47971		2.464	-0.05835
						1.318	0.0452518									1.648	0.0112381		2.683	-13.1627	3.47944		2.465	-0.0573972
						1.319	0.0447408									1.649	0.0112103		2.684	-13.1427	3.47927		2.466	-0.0568515
						1.32	0.044722									1.65	0.0114378		2.686	-13.1223	3.47909		2.467	-0.0568426
						1.32	0.0439336									1.651	0.0117434		2.687	-13.1035	3.47888		2.469	-0.0544729
						1.321	0.0439545									1.651	0.0112949		2.689	-13.0833	3.47865		2.47	-0.0524238
						1.322	0.0447756									1.652	0.011083		2.69	-13.06	3.47843		2.471	-0.0515102
						1.322	0.0466374									1.653	0.0121064		2.691	-13.0398	3.47816		2.472	-0.051531
						1.323	0.0472042									1.654	0.0120132		2.693	-13.0174	3.47785		2.474	-0.0514574
						1.324	0.0476191									1.655	0.0132245		2.694	-12.9972	3.47755		2.475	-0.0538807
						1.324	0.0489402									1.656	0.0146518		2.695	-12.9767	3.47728		2.476	-0.0563139
						1.325	0.048503									1.656	0.0132844		2.697	-12.9564	3.47707		2.477	-0.0569392
						1.326	0.0475013									1.657	0.0123686		2.698	-12.9345	3.47691		2.479	-0.0575901
						1.326	0.046573									1.658	0.0128312		2.699	-12.913	3.47677		2.48	-0.0603632
						1.327	0.0460519									1.659	0.013069		2.701	-12.8916	3.47661		2.481	-0.0620943
						1.328	0.0463073									1.66	0.0127484		2.702	-12.8714	3.47643		2.482	-0.0669974
						1.328	0.0468364									1.661	0.0134797		2.703	-12.8512	3.47621		2.484	-0.0672262
						1.329	0.047137									1.661	0.0139442		2.705	-12.8298	3.47597		2.485	-0.0691783
						1.33	0.0466352									1.662	0.013278		2.706	-12.808	3.4757		2.486	-0.0697749
						1.33	0.0470391									1.663	0.0125927		2.708	-12.7873	3.47558		2.487	-0.070842
[truncated: 49,633 more rows]

## Sheet: S4
4d											4e
											no nanobody	no nanobody	with nanobody	with nanobody
											Mg-ATP	Mg-ADP	Mg-ATP	Mg-ADP
											941	117	814	125
											1078	113	1030	123
											1236	121	906	132

## Sheet: S5
5a																				5b
Histogram AF555					normalized decays
										Histogram AF647					normalized decays							AF647				OppA				OppA in liposomes
																				Raw data	Blank	X1	X2	X3	Mean	X1	X2	X3	Mean	X1	X2	X3	Mean
time (ns)	AF555 (a.u.)	OppA (a.u.)	OppA liposomes (a.u.)		time (ns)	AF555 (a.u.)	OppA (a.u.)	OppA liposomes (a.u.)												parallel	7503	7924	7808	7735	7822.33	37013	39495	39739	38749	32070	31474	29335	30959.7
0	27486.7	17344	14065.5		0	1	1	1		time (ns)	AF647 (a.u.)	OppA (a.u.)	OppA liposomes (a.u.)		time (ns)	AF647 (a.u.)	OppA (a.u.)	OppA liposomes (a.u.)		perpendicular	3440	3773	3701	3689	3721	17549	18188	18718	18151.7	15153	14780	13955	14629.3
0.025	27213.2	17010.3	13744.5		0.025	0.990049	0.980758	0.977175		0.025	17019.4	9920.21	8390.18		0.025	1	1	1
0.05	26942.5	16683	13430.7		0.05	0.980198	0.961887	0.954872		0.05	16850.1	9835.56	8317.42		0.05	0.990049	0.991465	0.991327		Anisotropy		0.268326	0.27002	0.267717	0.268687	0.269917	0.280832	0.272381	0.27444	0.27121	0.27352	0.26867	0.271185
0.075	26674.4	16362	13124.2		0.075	0.970444	0.943379	0.933077		0.075	16682.4	9751.63	8245.3		0.075	0.980198	0.983003	0.982729		SD					0.00097441				0.00467405				0.00198072
0.1	26409	16047.1	12824.6		0.1	0.960788	0.925227	0.91178		0.1	16516.4	9668.42	8173.8		0.1	0.970444	0.974613	0.974206
0.125	26146.2	15738.4	12531.9		0.125	0.951227	0.907424	0.890969		0.125	16352.1	9585.92	8102.92		0.125	0.960788	0.966295	0.965756
0.15	25886	15435.5	12245.9		0.15	0.941762	0.889964	0.870633		0.15	16189.4	9504.12	8032.65		0.15	0.951227	0.958048	0.95738
0.175	25628.5	15138.5	11966.4		0.175	0.932391	0.872839	0.850761		0.175	16028.3	9423.02	7962.99		0.175	0.941762	0.949871	0.949077				AF555				OppA				OppA in liposomes
0.2	25373.5	14847.2	11693.3		0.2	0.923113	0.856045	0.831343		0.2	15868.8	9342.61	7893.94		0.2	0.932391	0.941764	0.940845		Raw data	Blank	X1	X2	X3	Mean	X1	X2	X3	Mean	X1	X2	X3	Mean
0.225	25121	14561.6	11426.4		0.225	0.913927	0.839573	0.812368		0.225	15710.9	9262.89	7825.49		0.225	0.923113	0.933726	0.932685		parallel		9120	8964	5510	7864.67	3465	3578	7161	4734.67	3292	3423	3352	3355.67
0.25	24871	14281.4	11165.6		0.25	0.904833	0.823418	0.793826		0.25	15554.6	9183.85	7757.63		0.25	0.913927	0.925757	0.924595		perpendicular		8812	8710	5331	7617.67	3325	3460	6732	4505.67	3137	3244	3232	3204.33
0.275	24623.6	14006.6	10910.7		0.275	0.895829	0.807574	0.775707		0.275	15399.8	9105.48	7690.36		0.275	0.904833	0.917856	0.916576
0.3	24378.6	13737.1	10661.7		0.3	0.886915	0.792035	0.758002		0.3	15246.6	9027.78	7623.67		0.3	0.895829	0.910022	0.908627		Anisotropy					0.106926				0.166594				0.154986
0.325	24136	13472.7	10418.3		0.325	0.87809	0.776795	0.740701		0.325	15094.9	8950.75	7557.56		0.325	0.886915	0.902255	0.900746		SD					0.000987339				0.00494271				0.00298143
0.35	23895.8	13213.5	10180.5		0.35	0.869352	0.761849	0.723795		0.35	14944.7	8874.37	7492.02		0.35	0.87809	0.894554	0.892933
0.375	23658.1	12959.3	9948.17		0.375	0.860702	0.74719	0.707274		0.375	14796	8798.64	7427.05		0.375	0.869352	0.886919	0.885189
0.4	23422.7	12709.9	9721.1		0.4	0.852137	0.732812	0.691131		0.4	14648.7	8723.56	7362.65		0.4	0.860702	0.879349	0.877511
0.425	23189.6	12465.3	9499.22		0.425	0.843658	0.718712	0.675356		0.425	14503	8649.12	7298.8		0.425	0.852137	0.871844	0.8699
0.45	22958.9	12225.5	9282.41		0.45	0.835263	0.704883	0.659942		0.45	14358.7	8575.32	7235.51		0.45	0.843658	0.864403	0.862355
0.475	22730.4	11990.3	9070.54		0.475	0.826951	0.69132	0.644879		0.475	14215.8	8502.14	7172.77		0.475	0.835263	0.857025	0.854876
0.5	22504.2	11759.5	8863.51		0.5	0.818722	0.678018	0.63016		0.5	14074.3	8429.59	7110.56		0.5	0.826951	0.84971	0.847461
0.525	22280.3	11533.3	8661.2		0.525	0.810576	0.664972	0.615776		0.525	13934.3	8357.66	7048.9		0.525	0.818722	0.842458	0.840111
0.55	22058.6	11311.4	8463.51		0.55	0.80251	0.652176	0.601722		0.55	13795.7	8286.34	6987.78		0.55	0.810576	0.835267	0.832824
0.575	21839.1	11093.7	8270.34		0.575	0.794524	0.639628	0.587987		0.575	13658.4	8215.63	6927.18		0.575	0.80251	0.828138	0.825601
0.6	21621.8	10880.2	8081.57		0.6	0.786618	0.62732	0.574567		0.6	13522.5	8145.53	6867.11		0.6	0.794524	0.82107	0.81844
0.625	21406.7	10670.9	7897.11		0.625	0.778791	0.61525	0.561453		0.625	13387.9	8076.02	6807.56		0.625	0.786618	0.814062	0.811341
0.65	21193.7	10465.6	7716.86		0.65	0.771041	0.603411	0.548638		0.65	13254.7	8007.11	6748.53		0.65	0.778791	0.807114	0.804304
0.675	20982.8	10264.2	7540.73		0.675	0.763369	0.591801	0.536115		0.675	13122.8	7938.78	6690.01		0.675	0.771041	0.800225	0.797328
0.7	20774	10066.7	7368.61		0.7	0.755773	0.580413	0.523879		0.7	12992.3	7871.04	6632		0.7	0.763369	0.793395	0.790413
0.725	20567.3	9872.99	7200.43		0.725	0.748252	0.569245	0.511921		0.725	12863	7803.87	6574.49		0.725	0.755773	0.786623	0.783557
0.75	20362.7	9683.02	7036.08		0.75	0.740806	0.558292	0.500237		0.75	12735	7737.28	6517.47		0.75	0.748252	0.779909	0.776761
0.775	20160.1	9496.7	6875.49		0.775	0.733435	0.54755	0.488819		0.775	12608.3	7671.26	6460.96		0.775	0.740806	0.773252	0.770023
0.8	19959.5	9313.97	6718.56		0.8	0.726136	0.537014	0.477662		0.8	12482.8	7605.8	6404.93		0.8	0.733435	0.766652	0.763345
0.825	19760.9	9134.76	6565.21		0.825	0.718911	0.526681	0.46676		0.825	12358.6	7540.89	6349.39		0.825	0.726136	0.760109	0.756724
0.85	19564.2	8958.99	6415.36		0.85	0.711757	0.516547	0.456106		0.85	12235.7	7476.55	6294.33		0.85	0.718911	0.753621	0.75016
0.875	19369.6	8786.61	6268.93		0.875	0.704675	0.506608	0.445696		0.875	12113.9	7412.75	6239.75		0.875	0.711757	0.747188	0.743654
0.9	19176.8	8617.54	6125.85		0.9	0.697662	0.49686	0.435523		0.9	11993.4	7349.49	6185.64		0.9	0.704675	0.740811	0.737203
0.925	18986	8451.72	5986.03		0.925	0.69072	0.487299	0.425582		0.925	11874	7286.78	6132		0.925	0.697663	0.734488	0.730809
0.95	18797.1	8289.1	5849.4		0.95	0.683847	0.477923	0.415868		0.95	11755.9	7224.6	6078.82		0.95	0.69072	0.728219	0.72447
0.975	18610.1	8129.6	5715.89		0.975	0.677042	0.468727	0.406376		0.975	11638.9	7162.95	6026.11		0.975	0.683847	0.722003	0.718187
1	18424.9	7973.18	5585.43		1	0.670305	0.459708	0.397101		1	11523.1	7101.83	5973.85		1	0.677042	0.71584	0.711957
1.025	18241.6	7819.76	5457.94		1.025	0.663635	0.450862	0.388037		1.025	11408.4	7041.23	5922.05		1.025	0.670305	0.70973	0.705782
1.05	18060.1	7669.3	5333.36		1.05	0.657031	0.442187	0.379181		1.05	11294.9	6981.14	5870.69		1.05	0.663635	0.703672	0.69966
1.075	17880.4	7521.73	5211.63		1.075	0.650493	0.433679	0.370526		1.075	11182.5	6921.57	5819.79		1.075	0.657031	0.697666	0.693592
1.1	17702.5	7377	5092.68		1.1	0.64402	0.425334	0.362069		1.1	11071.3	6862.51	5769.32		1.1	0.650493	0.691711	0.687576
1.125	17526.3	7235.05	4976.44		1.125	0.637612	0.41715	0.353805		1.125	10961.1	6803.95	5719.29		1.125	0.64402	0.685807	0.681612
1.15	17351.9	7095.84	4862.85		1.15	0.631267	0.409123	0.345729		1.15	10852	6745.89	5669.69		1.15	0.637612	0.679953	0.6757
1.175	17179.3	6959.3	4751.86		1.175	0.624985	0.401251	0.337838		1.175	10744.1	6688.33	5620.53		1.175	0.631267	0.67415	0.669839
1.2	17008.3	6825.4	4643.4		1.2	0.618766	0.393531	0.330127		1.2	10637.2	6631.25	5571.79		1.2	0.624985	0.668395	0.664029
1.225	16839.1	6694.06	4537.42		1.225	0.612609	0.385958	0.322592		1.225	10531.3	6574.67	5523.47		1.225	0.618766	0.66269	0.658269
1.25	16671.6	6565.26	4433.85		1.25	0.606513	0.378532	0.315229		1.25	10426.5	6518.56	5475.57		1.25	0.612609	0.657034	0.652559
1.275	16505.7	6438.93	4332.65		1.275	0.600477	0.371248	0.308034		1.275	10322.8	6462.94	5428.09		1.275	0.606513	0.651425	0.646899
1.3	16341.4	6315.04	4233.76		1.3	0.594502	0.364105	0.301003		1.3	10220.1	6407.79	5381.02		1.3	0.600477	0.645865	0.641288
1.325	16178.8	6193.53	4137.13		1.325	0.588586	0.357099	0.294133		1.325	10118.4	6353.11	5334.36		1.325	0.594502	0.640352	0.635725
1.35	16017.9	6074.35	4042.7		1.35	0.582729	0.350228	0.28742		1.35	10017.7	6298.9	5288.1		1.35	0.588586	0.634886	0.630211
1.375	15858.5	5957.47	3950.43		1.375	0.57693	0.343489	0.280859		1.375	9918.03	6245.15	5242.24		1.375	0.582729	0.629467	0.624745
1.4	15700.7	5842.84	3860.26		1.4	0.571189	0.33688	0.274449		1.4	9819.34	6191.86	5196.78		1.4	0.57693	0.624094	0.619326
1.425	15544.5	5730.42	3772.15		1.425	0.565506	0.330398	0.268185		1.425	9721.64	6139.02	5151.72		1.425	0.571189	0.618767	0.613954
1.45	15389.8	5620.15	3686.05		1.45	0.559878	0.32404	0.262064		1.45	9624.9	6086.64	5107.05		1.45	0.565506	0.613485	0.608628
1.475	15236.7	5512.02	3601.92		1.475	0.554307	0.317805	0.256082		1.475	9529.13	6034.7	5062.76		1.475	0.559878	0.608249	0.603349
1.5	15085	5405.95	3519.71		1.5	0.548791	0.31169	0.250237		1.5	9434.32	5983.2	5018.86		1.5	0.554307	0.603057	0.598115
1.525	14934.9	5301.94	3439.37		1.525	0.54333	0.305693	0.244526		1.525	9340.44	5932.15	4975.34		1.525	0.548791	0.597909	0.592927
1.55	14786.3	5199.92	3360.87		1.55	0.537923	0.299811	0.238944		1.55	9247.51	5881.53	4932.19		1.55	0.54333	0.592805	0.587784
1.575	14639.2	5099.86	3284.16		1.575	0.53257	0.294042	0.23349		1.575	9155.49	5831.34	4889.42		1.575	0.537923	0.587745	0.582686
1.6	14493.6	5001.73	3209.2		1.6	0.527271	0.288384	0.228161		1.6	9064.39	5781.58	4847.02		1.6	0.53257	0.582728	0.577631
1.625	14349.3	4905.49	3135.95		1.625	0.522024	0.282835	0.222953		1.625	8974.2	5732.24	4804.99		1.625	0.527271	0.577754	0.572621
1.65	14206.6	4811.1	3064.38		1.65	0.516829	0.277393	0.217865		1.65	8884.91	5683.33	4763.32		1.65	0.522024	0.572822	0.567654
1.675	14065.2	4718.53	2994.43		1.675	0.511686	0.272055	0.212892		1.675	8796.5	5634.83	4722.02		1.675	0.516829	0.567933	0.56273
1.7	13925.3	4627.74	2926.09		1.7	0.506594	0.266821	0.208033		1.7	8708.97	5586.75	4681.07		1.7	0.511686	0.563085	0.557849
1.725	13786.7	4538.69	2859.3		1.725	0.501553	0.261687	0.203285		1.725	8622.32	5539.08	4640.48		1.725	0.506594	0.558278	0.55301
1.75	13649.5	4451.36	2794.04		1.75	0.496562	0.256651	0.198645		1.75	8536.52	5491.81	4600.23		1.75	0.501553	0.553513	0.548213
1.775	13513.7	4365.71	2730.26		1.775	0.491621	0.251713	0.194111		1.775	8451.58	5444.95	4560.34		1.775	0.496562	0.548788	0.543457
1.8	13379.2	4281.71	2667.95		1.8	0.486729	0.24687	0.18968		1.8	8367.49	5398.49	4520.8		1.8	0.491621	0.544103	0.538743
1.825	13246.1	4199.32	2607.05		1.825	0.481885	0.242119	0.185351		1.825	8284.23	5352.42	4481.6		1.825	0.486729	0.539459	0.53407
1.85	13114.3	4118.52	2547.55		1.85	0.47709	0.237461	0.18112		1.85	8201.8	5306.75	4442.73		1.85	0.481885	0.534854	0.529437
1.875	12983.8	4039.27	2489.4		1.875	0.472342	0.232892	0.176986		1.875	8120.19	5261.46	4404.21		1.875	0.47709	0.530288	0.524845
1.9	12854.6	3961.55	2432.58		1.9	0.467642	0.22841	0.172947		1.9	8039.4	5216.57	4366.01		1.9	0.472342	0.525762	0.520292
1.925	12726.7	3885.32	2377.06		1.925	0.462988	0.224015	0.168999		1.925	7959.4	5172.05	4328.15		1.925	0.467642	0.521274	0.515779
1.95	12600.1	3810.57	2322.8		1.95	0.458381	0.219705	0.165142		1.95	7880.2	5127.92	4290.62		1.95	0.462988	0.516824	0.511305
1.975	12474.7	3737.24	2269.78		1.975	0.45382	0.215478	0.161373		1.975	7801.8	5084.16	4253.41		1.975	0.458381	0.512412	0.506869
2	12350.6	3665.33	2217.98		2	0.449304	0.211331	0.157689		2	7724.17	5040.78	4216.53		2	0.45382	0.508038	0.502473
2.025	12227.7	3594.81	2167.35		2.025	0.444833	0.207265	0.15409		2.025	7647.31	4997.76	4179.97		2.025	0.449304	0.503701	0.498114
2.05	12106	3525.64	2117.89		2.05	0.440406	0.203277	0.150573		2.05	7571.22	4955.12	4143.72		2.05	0.444833	0.499401	0.493793
2.075	11985.6	3457.8	2069.55		2.075	0.436023	0.199366	0.147136		2.075	7495.88	4912.83	4107.79		2.075	0.440406	0.495138	0.48951
2.1	11866.3	3391.26	2022.31		2.1	0.431684	0.195529	0.143778		2.1	7421.3	4870.91	4072.16		2.1	0.436023	0.490911	0.485263
2.125	11748.2	3326.01	1976.15		2.125	0.427389	0.191767	0.140496		2.125	7347.45	4829.35	4036.85		2.125	0.431684	0.486721	0.481054
2.15	11631.3	3262.01	1931.05		2.15	0.423136	0.188077	0.137289		2.15	7274.35	4788.14	4001.85		2.15	0.427389	0.482566	0.476881
2.175	11515.6	3199.25	1886.97		2.175	0.418925	0.184458	0.134156		2.175	7201.97	4747.28	3967.14		2.175	0.423136	0.478446	0.472744
2.2	11401	3137.69	1843.9		2.2	0.414756	0.180909	0.131094		2.2	7130.3	4706.77	3932.74		2.2	0.418925	0.474362	0.468643
2.225	11287.6	3077.32	1801.81		2.225	0.410629	0.177428	0.128102		2.225	7059.36	4666.61	3898.64		2.225	0.414756	0.470313	0.464578
2.25	11175.3	3018.1	1760.69		2.25	0.406542	0.174014	0.125178		2.25	6989.11	4626.78	3864.83		2.25	0.410629	0.466298	0.460547
2.275	11064.1	2960.03	1720.5		2.275	0.402497	0.170666	0.122321		2.275	6919.57	4587.3	3831.32		2.275	0.406542	0.462317	0.456552
2.3	10954	2903.07	1681.23		2.3	0.398491	0.167382	0.119529		2.3	6850.72	4548.16	3798.09		2.3	0.402497	0.45837	0.452592
2.325	10845	2847.21	1642.86		2.325	0.394526	0.164161	0.116801		2.325	6782.56	4509.35	3765.16		2.325	0.398491	0.454457	0.448666
2.35	10737.1	2792.43	1605.36		2.35	0.3906	0.161003	0.114135		2.35	6715.07	4470.87	3732.51		2.35	0.394526	0.450578	0.444774
2.375	10630.3	2738.7	1568.72		2.375	0.386713	0.157905	0.11153		2.375	6648.25	4432.72	3700.14		2.375	0.3906	0.446731	0.440915
2.4	10524.5	2686	1532.91		2.4	0.382865	0.154866	0.108984		2.4	6582.1	4394.9	3668.05		2.4	0.386713	0.442918	0.43709
2.425	10419.8	2634.32	1497.92		2.425	0.379055	0.151886	0.106496		2.425	6516.61	4357.39	3636.24		2.425	0.382865	0.439136	0.433298
2.45	10316.1	2583.63	1463.74		2.45	0.375282	0.148964	0.104066		2.45	6451.77	4320.21	3604.71		2.45	0.379055	0.435388	0.42954
2.475	10213.4	2533.92	1430.33		2.475	0.371548	0.146098	0.10169		2.475	6387.57	4283.35	3573.45		2.475	0.375282	0.431671	0.425813
2.5	10111.8	2485.16	1397.68		2.5	0.36785	0.143286	0.0993694		2.5	6324.01	4246.79	3542.47		2.5	0.371548	0.427986	0.422119
2.525	10011.2	2437.34	1365.78		2.525	0.36419	0.140529	0.0971014		2.525	6261.09	4210.56	3511.75		2.525	0.367851	0.424332	0.418457
2.55	9911.58	2390.44	1334.61		2.55	0.360566	0.137825	0.094885		2.55	6198.79	4174.63	3481.29		2.55	0.36419	0.420709	0.414827
2.575	9812.96	2344.45	1304.14		2.575	0.356977	0.135173	0.0927193		2.575	6137.11	4139	3451.11		2.575	0.360566	0.417118	0.411229
2.6	9715.32	2299.34	1274.38		2.6	0.353425	0.132572	0.090603		2.6	6076.04	4103.68	3421.18		2.6	0.356977	0.413557	0.407661
2.625	9618.65	2255.09	1245.29		2.625	0.349908	0.130022	0.0885351		2.625	6015.59	4068.67	3391.51		2.625	0.353425	0.410026	0.404125
2.65	9522.94	2211.7	1216.87		2.65	0.346426	0.12752	0.0865143		2.65	5955.73	4033.95	3362.1		2.65	0.349908	0.406526	0.400619
2.675	9428.19	2169.15	1189.09		2.675	0.342978	0.125066	0.0845396		2.675	5896.47	3999.53	3332.95		2.675	0.346426	0.403055	0.397143
2.7	9334.38	2127.41	1161.95		2.7	0.339565	0.12266	0.0826101		2.7	5837.8	3965.4	3304.04		2.7	0.342978	0.399614	0.393698
2.725	9241.5	2086.47	1135.43		2.725	0.336186	0.120299	0.0807245		2.725	5779.71	3931.56	3275.39		2.725	0.339565	0.396203	0.390282
2.75	9149.54	2046.33	1109.52		2.75	0.332841	0.117985	0.078882		2.75	5722.2	3898.01	3246.99		2.75	0.336186	0.39282	0.386897
2.775	9058.5	2006.95	1084.19		2.775	0.329528	0.115714	0.0770815		2.775	5665.27	3864.75	3218.83		2.775	0.332841	0.389466	0.38354
2.8	8968.37	1968.34	1059.44		2.8	0.326249	0.113488	0.0753222		2.8	5608.9	3831.77	3190.92		2.8	0.329528	0.386141	0.380213
2.825	8879.13	1930.46	1035.26		2.825	0.323002	0.111304	0.073603		2.825	5553.09	3799.07	3163.25		2.825	0.326249	0.382845	0.376914
2.85	8790.78	1893.32	1011.63		2.85	0.319788	0.109163	0.071923		2.85	5497.83	3766.66	3135.82		2.85	0.323002	0.379576	0.373644
2.875	8703.31	1856.89	988.543		2.875	0.316605	0.107062	0.0702814		2.875	5443.13	3734.51	3108.62		2.875	0.319788	0.376336	0.370403
2.9	8616.71	1821.16	965.98		2.9	0.313455	0.105002	0.0686773		2.9	5388.97	3702.65	3081.67		2.9	0.316605	0.373123	0.367189
[truncated: 3,883 more rows]

## Sheet: S6
6a									6b									6c									6d
[truncated: 30,197 more rows]

## Sheet: S7
7a			7b			7c			7d			7e			7f
[truncated: 25,302 more rows]

## Sheet: S8
8
[truncated: 3 more rows]

## Sheet: S9
9a													9b

## Sheet: S10
10a			10b			10c					10d					10e									10f									10g
[truncated: 26,124 more rows]
[truncated: 36 more columns]
