# Supplementary material for: Single-molecule dynamics reveal ATP binding alone powers substrate translocation by an ABC transporter
Source: Nat Commun. 2026 Mar 31;17:3038. doi: 10.1038/s41467-026-70021-1 (PMC13040083; doi:10.1038/s41467-026-70021-1)
Supplement: Supplementary file 4 — Source data [file 41467_2026_70021_MOESM4_ESM.zip › Source Data/Source Data file OppA manuskript supplements_after revision.xlsx]

## Sheet: S1
	1a
1a																									1b				1c														1d					1e
																													peptide: RRYQKSTEL				KD calculation
																																																	peptide: RRYQKSTEL (µM)
																									volume (mL)	A 280 (mAU)	conductivity (mS/cm)		Wavelength (nm)	0 µM peptide	10 µM peptide												volume (mL)	A 280 (mAU)	A 550 (mAU)	A 650 (mAU)		Wavelength (nm)	0
																									0	40.9569	6.95591		290	138.24	99.8078												0	-13.322	788.524	161.929		550	14.7585
																									0.002	40.9569	6.95591		290.93	77.2064	66.905		peptide (µM)	FI (AU)	norm. FI	FI (AU)	norm. FI	FI (AU)	norm. FI	Average	Standard derivation		0.003	0	0	0		551.04	17.2643
																									0.004	0	6.95601		292.03	48.3688	47.3109			n1	n1	n2	n2	n3	n3				0.006	-0.334	-0.476	-0.626		551.94	19.0308
																									0.006	0	6.95601		292.96	37.2381	40.3539		0	0	0	35.3071	0	8.35952	0	0	0		0.01	-0.669	-0.951	-1.252		552.98	21.3023
																									0.007	0	6.95599		294.06	34.4882	38.5226		0.1	11.0203	0.402882	41.6358	0.383916	18.451	0.334633	0.37381	0.0352303		0.013	1.03	0.562	0.308		554.02	24.2887
																									0.009	0	6.95608		295	35.7185	40.8042		0.5	21.4821	0.785349	44.2724	0.543855	26.3236	0.595685	0.64163	0.127133		0.016	3.022	2.362	2.185		555.07	26.7876
																									0.011	18.5319	6.95621		295.93	37.2876	44.0297		1	23.6768	0.865584	46.0183	0.64977	32.0585	0.785855	0.767067	0.109124		0.019	5.015	4.162	4.061		555.97	28.6453
																									0.013	41.0185	6.95663		297.03	39.9025	46.1769		2	25.5973	0.935793	50.359	0.913086	35.2839	0.892806	0.913897	0.0215014		0.022	4.411	3.704	3.683		557.01	31.2286
																									0.015	17.8487	6.9571		297.96	42.0699	48.1826		5	27.3535	1	51.7918	1	36.6554	0.938284	0.979427	0.0356341		0.026	2.928	2.481	2.542		558.05	33.8121
																									0.017	0.00525	6.95784		299.06	44.8367	51.1253		10	26.0616	0.952768	51.6642	0.992261	38.5165	1	0.981677	0.0253313		0.029	1.444	1.258	1.4		558.95	35.7507
																									0.018	0.02813	6.95909		300	48.0579	53.7291												0.032	0.721	0.761	0.868		560	37.5715
																									0.02	0.22381	6.95649		301.07	50.5602	56.4302												0.035	0.462	0.709	0.707		561.02	40.76
																									0.022	0.16559	6.9475		302	54.3211	59.5839												0.038	0.204	0.657	0.547		562.05	41.4788
																									0.024	0.09953	6.94447		303.07	57.5638	61.9447												0.042	0.044	0.536	0.456		562.94	43.1974
																									0.026	0.04341	6.94349		304	60.4315	63.7045												0.045	-0.013	0.345	0.435		563.97	44.5937
																									0.028	-0.01658	6.94346		305.07	62.8967	66.4977												0.048	-0.071	0.154	0.414		565	44.3171
																									0.03	-0.11066	6.94346		306	67.7807	67.2586												0.051	-0.11	0.031	0.364		566.02	44.743
																									0.031	-0.25156	6.94318		307.07	69.8923	69.1092												0.054	-0.117	0.025	0.261		567.05	44.8655
																									0.033	-0.41941	6.94243		308	73.6935	70.6187												0.058	-0.123	0.019	0.159		567.94	44.1817
																									0.035	-0.55753	6.94098		309.07	72.8056	71.2142												0.061	-0.133	0.038	0.096		568.97	43.6586
																									0.037	-0.65553	6.93835		310	75.7476	72.4686												0.064	-0.153	0.135	0.153		570	43.0781
																									0.039	-0.73291	6.93419		311.07	77.3931	71.6114												0.067	-0.174	0.232	0.21		571.02	41.0084
																									0.041	-0.79284	6.92865		312	79.2763	72.2024												0.07	-0.196	0.313	0.259		572.05	39.0676
																									0.042	-0.84039	6.92214		313.07	80.8703	72.3866												0.074	-0.234	0.268	0.249		572.94	38.2829
																									0.044	-0.89222	6.91507		314	81.949	70.9501												0.077	-0.272	0.223	0.238		573.97	36.761
																									0.046	-0.956	6.90783		315.07	81.9872	70.5224												0.08	-0.31	0.178	0.228		575	35.1068
	frame indicates were image was cropped																								0.048	-1.03236	6.90068		316	85.466	70.4701												0.083	-0.302	0.166	0.124		576.02	33.3398
																									0.05	-1.11586	6.89382		317.07	87.8786	70.6474												0.086	-0.293	0.155	0.019		577.05	32.1198
																									0.052	-1.19283	6.88737		318	87.7387	69.5468												0.09	-0.285	0.144	-0.085		577.94	30.2293
																									0.054	-1.26387	6.8813		319.07	89.5766	69.4612												0.093	-0.325	0.257	-0.077		578.97	29.0473
																									0.055	-1.33045	6.87575		320	89.5705	69.2321												0.096	-0.373	0.391	-0.05		580	27.8577
																									0.057	-1.39534	6.87068		321.07	90.8411	68.9095												0.099	-0.42	0.525	-0.023		581.02	26.3385
																									0.059	-1.46048	6.86584		322	92.5323	68.2974												0.102	-0.427	0.465	0.015		582.05	24.9801
																									0.061	-1.52434	6.86137		323.07	92.2914	68.2194												0.106	-0.418	0.335	0.057		582.94	24.1657
																									0.063	-1.58607	6.85727		324	93.577	67.4702												0.109	-0.409	0.205	0.099		583.97	22.8412
																									0.065	-1.64487	6.85344		325.07	94.2341	67.79												0.112	-0.437	0.191	0.025		585	21.4693
																									0.066	-1.7092	6.84976		326	97.654	66.9727												0.115	-0.488	0.253	-0.125		586.02	20.6042
																									0.068	-1.7713	6.84637		327.07	95.7185	68.3212												0.118	-0.539	0.314	-0.274		587.05	19.4766
																									0.07	-1.82769	6.8433		328	96.5574	66.3004												0.122	-0.555	0.344	-0.3		587.94	19.0758
																									0.072	-1.87673	6.84046		329.07	97.618	64.9949												0.125	-0.531	0.34	-0.192		588.97	18.158
																									0.074	-1.91179	6.83779		330	98.208	65.4185												0.128	-0.508	0.336	-0.084		590	17.7033
																									0.076	-1.93756	6.83517		331.07	100.081	65.1559												0.131	-0.486	0.3	0.015		591.01	16.8075
																									0.078	-1.9577	6.83251		332	99.5306	63.8878												0.134	-0.464	0.206	0.097		592.02	16.8292
																									0.079	-1.97497	6.82988		333.07	97.0682	62.9728												0.138	-0.443	0.113	0.18		593.04	15.6871
																									0.081	-1.99026	6.82722		334	94.8995	63.0964												0.141	-0.436	0.055	0.236		594.05	15.8493
																									0.083	-2.00364	6.82488		335.07	97.2339	63.999												0.144	-0.473	0.117	0.206		595.07	15.5227
																									0.085	-2.01472	6.82254		336	95.9387	62.3051												0.147	-0.511	0.179	0.175		595.94	15.028
																									0.087	-2.02177	6.82013		337.07	94.0168	60.6338												0.15	-0.544	0.235	0.155		596.95	14.7195
																									0.089	-2.02953	6.81764		338	95.7317	59.9033												0.154	-0.539	0.248	0.22		597.97	14.2827
																									0.091	-2.03691	6.81502		339.07	93.6718	59.6054												0.157	-0.533	0.26	0.284		598.98	13.9628
																									0.092	-2.04399	6.81237		340	93.6544	59.0526												0.16	-0.527	0.273	0.349		600	14.0677
																									0.094	-2.05154	6.80969		341.07	92.1318	58.564												0.163	-0.545	0.24	0.281		601.02	13.9319
																									0.096	-2.06088	6.80717		342	90.4613	58.0856												0.166	-0.564	0.207	0.209		602.05	13.7473
																									0.098	-2.07124	6.80489		343.07	91.2568	55.2047												0.17	-0.582	0.173	0.137		602.94	13.6312
																									0.1	-2.07669	6.80286		344	89.2416	54.2758												0.173	-0.558	0.093	0.176		603.97	13.5007
																									0.102	-2.08387	6.80114		345.07	87.1192	55.0824												0.176	-0.526	0.005	0.234		605	13.5158
																									0.103	-2.09346	6.79943		346	85.7394	54.4379												0.179	-0.494	-0.083	0.293		606.02	13.5491
																									0.105	-2.10297	6.79766		347.07	83.5928	53.2308												0.182	-0.528	-0.049	0.211		607.05	13.5552
																									0.107	-2.11114	6.79583		348	85.0977	53.0375												0.186	-0.587	0.032	0.074		607.94	13.2167
																									0.109	-2.12207	6.79402		349.07	82.4727	52.3281												0.189	-0.646	0.112	-0.062		608.97	13.0685
																									0.111	-2.1321	6.79231		350	80.9954	51.3725												0.192	-0.648	0.154	-0.068		610	12.9757
																									0.113	-2.14417	6.79081		351.07	81.3485	49.4231												0.195	-0.61	0.168	0.013		611.01	12.9191
																									0.115	-2.15838	6.78944		352	78.8039	48.7835												0.198	-0.573	0.183	0.095		612.02	12.5802
																									0.116	-2.17197	6.78819		353.07	78.1613	47.8463												0.202	-0.587	0.169	0.115		613.04	12.4641
																									0.118	-2.18446	6.78695		354	76.7668	46.3199												0.205	-0.661	0.121	0.066		614.05	12.111
																									0.12	-2.19633	6.78568		355.07	75.1426	46.2901												0.208	-0.734	0.074	0.016		615.07	11.8462
																									0.122	-2.20825	6.78435		356	74.3485	45.4956												0.211	-0.76	0.029	-0.055		615.94	11.3774
																									0.124	-2.22082	6.783		357.07	73.24	43.535												0.214	-0.696	-0.012	-0.168		616.95	11.1338
																									0.126	-2.23485	6.78187		358	68.9855	44.0505												0.217	-0.632	-0.052	-0.281		617.97	10.7104
																									0.127	-2.25191	6.78084		359.07	67.2624	41.908												0.221	-0.583	-0.075	-0.33		618.98	10.401
																									0.129	-2.27024	6.77993		360	66.9464	41.4459												0.224	-0.588	-0.034	-0.151		620	9.99283
																									0.131	-2.28672	6.77911		361.07	66.097	41.3091												0.227	-0.593	0.007	0.029		621.01	9.61633
																									0.133	-2.30248	6.77821		362	62.8743	39.2081												0.23	-0.598	0.042	0.179		622.02	9.08281
																									0.135	-2.31867	6.77731		363.07	61.7675	38.8585												0.233	-0.609	0.008	0.033		623.04	8.97777
																									0.137	-2.33596	6.77638		364	59.8551	36.9089												0.237	-0.619	-0.026	-0.113		624.05	8.57214
																									0.139	-2.35337	6.7754		365.07	58.229	35.8162												0.24	-0.63	-0.06	-0.259		625.07	8.27847
																									0.14	-2.37132	6.77447		366	55.2603	35.6611												0.243	-0.641	0.027	-0.346		625.94	7.89467
																									0.142	-2.38731	6.77376		367.07	53.7068	35.0399												0.246	-0.653	0.119	-0.432		626.95	7.45351
																									0.144	-2.40401	6.77307		368	52.3737	33.5354												0.249	-0.665	0.21	-0.517		627.97	7.18305
																									0.146	-2.42228	6.77238		369.07	49.7665	31.3726												0.253	-0.684	0.137	-0.405		628.98	7.09521
																									0.148	-2.4402	6.77167		370	48.6366	31.2659												0.256	-0.705	0.032	-0.255		630	6.74986
																									0.15	-2.45795	6.7709		371.07	48.5667	29.9062												0.259	-0.726	-0.074	-0.105		631.01	6.45986
																									0.151	-2.4746	6.77014		372	46.1218	28.1376												0.262	-0.749	-0.114	-0.167		632.02	6.31258
																									0.153	-2.49171	6.76948		373.07	44.4693	27.7442												0.265	-0.772	-0.129	-0.314		633.04	6.0214
																									0.155	-2.50805	6.76902		374	44.9877	27.6946												0.269	-0.795	-0.143	-0.462		634.05	6.12743
																									0.157	-2.52366	6.7686		375.07	41.967	25.8285												0.272	-0.763	-0.157	-0.488		635.07	5.86711
																									0.159	-2.5419	6.76823		376	40.5252	25.2598												0.275	-0.691	-0.17	-0.427		635.94	5.76514
																									0.161	-2.55848	6.7678		377.07	40.486	24.6656												0.278	-0.618	-0.183	-0.367		636.95	5.75754
																									0.163	-2.57426	6.76726		378	38.0425	24.2497												0.281	-0.582	-0.145	-0.261		637.97	5.42177
																									0.164	-2.59093	6.76674		379.07	37.9149	23.2546												0.285	-0.587	-0.046	-0.102		638.98	5.69351
																									0.166	-2.6067	6.76626		380	35.8656	22.9015												0.288	-0.593	0.052	0.057		640	5.68263
																									0.168	-2.62023	6.76577		381.06	33.8175	20.9242												0.291	-0.587	0.115	0.129		641	5.7727
																									0.17	-2.63673	6.76525		381.96	33.8046	20.3431												0.294	-0.558	0.106	0.024		642	5.99491
																									0.172	-2.65323	6.76468		383.03	33.0367	19.6297												0.297	-0.529	0.096	-0.08		643	5.98038
																									0.174	-2.6694	6.76401		383.93	32.0683	18.3133												0.301	-0.516	0.084	-0.132		644	6.42321
																									0.175	-2.68571	6.76324		385	29.4418	19.6186												0.304	-0.563	0.06	0.017		645	6.62472
																									0.177	-2.70232	6.76266		386.06	29.6139	18.1708												0.307	-0.61	0.037	0.166		646	6.94243
																									0.179	-2.71895	6.76214		386.96	27.1358	16.7062												0.31	-0.654	0.008	0.294		647	7.06507
																									0.181	-2.73463	6.7617		388.03	26.6593	16.4478												0.313	-0.653	-0.084	0.172		648	7.61903
																									0.183	-2.7503	6.76127		388.93	25.4478	16.6815												0.317	-0.653	-0.176	0.049		649	7.82171
																									0.185	-2.76529	6.76075		390	24.6991	15.3894												0.32	-0.652	-0.269	-0.073		650	8.39237
																									0.187	-2.77968	6.7603		391.07	22.7635	15.0684												0.323	-0.66	-0.207	-0.039		651.01	8.88886
																									0.188	-2.79385	6.7599		392	22.4023	14.4174												0.326	-0.669	-0.138	0.002		652.02	9.4452
																									0.19	-2.80582	6.75956		393.07	21.6757	13.8343												0.329	-0.677	-0.069	0.044		653.04	9.9299
																									0.192	-2.81726	6.75926		394	20.4206	13.4487												0.333	-0.719	-0.081	-0.085		654.05	10.294
																									0.194	-2.82793	6.75902		395.07	20.6533	12.9362												0.336	-0.767	-0.11	-0.25		655.07	10.6695
																									0.196	-2.83854	6.75871		396	19.013	12.6851												0.339	-0.815	-0.139	-0.415		655.94	11.2201
																									0.198	-2.85201	6.75827		397.07	18.1475	12.0897												0.342	-0.793	-0.146	-0.5		656.95	11.6459
																									0.199	-2.86467	6.75762		398	17.3517	11.988												0.345	-0.739	-0.144	-0.55		657.97	12.3526
																									0.201	-2.87537	6.75674		399.07	17.1157	11.6342												0.349	-0.686	-0.142	-0.6		658.98	12.7461
																									0.203	-2.88618	6.75572		400	16.237	10.8673												0.352	-0.678	-0.158	-0.518		660	12.9898
																									0.205	-2.89753	6.75476		401.06	15.4598	9.91931												0.355	-0.703	-0.188	-0.337		661	13.1808
																									0.207	-2.90696	6.75392		401.96	15.5843	10.3545												0.358	-0.729	-0.218	-0.156		662	13.6351
																									0.209	-2.91764	6.75321		403.03	14.4712	9.26001												0.361	-0.742	-0.213	-0.064		663	14.3342
																									0.211	-2.92706	6.7526		403.93	14.8153	9.33833												0.365	-0.739	-0.165	-0.083		664	14.1425
																									0.212	-2.93393	6.75205		405	13.8761	9.035												0.368	-0.736	-0.116	-0.103		665	14.3297
																									0.214	-2.93954	6.75155		406.06	13.021	8.96505												0.371	-0.714	-0.084	-0.143		666	14.7594
																									0.216	-2.94486	6.75118		406.96	13.053	8.28805												0.374	-0.652	-0.088	-0.229		667	14.3512
																									0.218	-2.94746	6.75082		408.03	11.5075	8.33136												0.377	-0.589	-0.092	-0.315		668	14.3113
																									0.22	-2.95274	6.75045		408.93	11.8907	8.14916												0.381	-0.547	-0.09	-0.363		669	14.4606
																									0.222	-2.95723	6.7501		410	11.0794	7.51541												0.384	-0.591	-0.066	-0.245		670	14.1674
																									0.223	-2.95762	6.74979		411.06	11.3352	7.48266												0.387	-0.634	-0.041	-0.128		671	13.8647
																									0.225	-2.95357	6.74955		411.96	11.79	7.54876												0.39	-0.677	-0.022	-0.029		672	13.5976
																									0.227	-2.9472	6.74923		413.03	9.53155	7.34698												0.393	-0.702	-0.08	-0.185		673	13.3645
																									0.229	-2.94176	6.74882		413.93	10.0098	6.71387												0.397	-0.727	-0.138	-0.34		674	13.0249
																									0.231	-2.93061	6.74841		415	10.161	6.71103												0.4	-0.751	-0.195	-0.496		675	12.2776
																									0.233	-2.91815	6.74802		416.06	9.37732	6.29257												0.403	-0.748	-0.235	-0.47		676	11.9942
																									0.235	-2.90334	6.74758		416.96	9.18317	6.87441												0.406	-0.742	-0.274	-0.432		677	11.4585
																									0.236	-2.88578	6.74715		418.03	9.03606	6.20102												0.409	-0.737	-0.313	-0.395		678	11.218
																									0.238	-2.866	6.74669		418.93	8.82665	5.46087												0.413	-0.726	-0.259	-0.323		679	10.6068
																									0.24	-2.84463	6.74617		420	8.20617	5.69745												0.416	-0.714	-0.184	-0.242		680	10.2636
																									0.242	-2.82114	6.7456		421.06	8.04628	5.78576												0.419	-0.702	-0.109	-0.162		680.98	9.9011
																									0.244	-2.79547	6.74499		421.96	7.5291	5.60694												0.422	-0.724	-0.075	-0.161		681.97	9.44032
																									0.246	-2.76681	6.74428		423.03	7.25018	5.17083												0.425	-0.762	-0.06	-0.196		682.95	8.71479
																									0.248	-2.73441	6.74347		423.93	7.27847	5.03219												0.429	-0.8	-0.045	-0.232		683.94	8.50202
																									0.249	-2.69784	6.74263		425	7.18106	5.12857												0.432	-0.797	-0.047	-0.312		685.07	7.6211
																									0.251	-2.65712	6.74181		426.06	7.09558	4.31132												0.435	-0.762	-0.062	-0.429		686.05	7.42403
																									0.253	-2.61359	6.74095		426.96	6.98937	4.67918												0.438	-0.727	-0.077	-0.545		687.04	7.15114
																									0.255	-2.5644	6.74005		428.03	6.7166	4.49238												0.441	-0.711	-0.07	-0.552		688.02	6.71387
																									0.257	-2.50717	6.73919		428.93	6.3276	4.55186												0.445	-0.72	-0.032	-0.416		689.01	6.13358
																									0.259	-2.44379	6.73834		430	5.54425	4.07581												0.448	-0.729	0.006	-0.279		690	5.86364
																									0.26	-2.37339	6.7375		431.06	5.70135	4.12437												0.451	-0.728	0.029	-0.21		691	5.53277
																									0.262	-2.29412	6.73664		431.96	5.8814	4.15532												0.454	-0.704	0.021	-0.291		692	5.32796
																									0.264	-2.20764	6.73579		433.03	5.28867	4.14961												0.457	-0.68	0.012	-0.372		693	5.1797
																									0.266	-2.10671	6.73492		433.93	5.42931	3.6068												0.461	-0.658	-0.002	-0.447		694	4.87381
																									0.268	-1.99433	6.73402		435	4.78288	4.11638												0.464	-0.643	-0.042	-0.495		695	4.42976
																									0.27	-1.86737	6.73309		436.06	4.9754	4.27717												0.467	-0.627	-0.082	-0.543		696	4.40493
																									0.272	-1.72509	6.73221		436.96	5.15105	3.77703												0.47	-0.612	-0.124	-0.59		697	4.01998
																									0.273	-1.56722	6.73142		438.03	5.10233	3.70316												0.473	-0.611	-0.189	-0.634		698	3.82697
																									0.275	-1.3902	6.73063		438.93	5.13302	3.51236												0.477	-0.609	-0.255	-0.678		699	3.73289
																									0.277	-1.18612	6.72985		440	4.96105	3.55886												0.48	-0.608	-0.321	-0.722		700	3.52881
																									0.279	-0.96107	6.72908		441.06	4.67786	3.69894												0.483	-0.616	-0.32	-0.701
																									0.281	-0.70857	6.72832		441.96	4.58864	3.76089												0.486	-0.625	-0.313	-0.676
																									0.283	-0.42858	6.72742		443.03	4.57184	3.49086												0.489	-0.633	-0.306	-0.65
																									0.284	-0.12287	6.72657		443.93	4.84675	3.40391												0.493	-0.623	-0.294	-0.52
																									0.286	0.21991	6.72571		445	4.47184	3.05335												0.496	-0.607	-0.28	-0.365
																									0.288	0.60213	6.72485		446.06	4.43864	3.06932												0.499	-0.592	-0.266	-0.209
																									0.29	1.01958	6.72402		446.96	4.51154	3.31153												0.502	-0.588	-0.248	-0.208
																									0.292	1.47118	6.72315		448.03	4.13408	2.87387												0.505	-0.589	-0.228	-0.281
																									0.294	1.95527	6.72217		448.93	4.34258	3.39534												0.509	-0.59	-0.207	-0.355
																									0.296	2.47151	6.72122		450	3.98656	3.0865												0.512	-0.584	-0.201	-0.359
																									0.297	3.02198	6.72036																0.515	-0.574	-0.207	-0.305
																									0.299	3.5944	6.71958																0.518	-0.563	-0.213	-0.252
																									0.301	4.20997	6.71885																0.521	-0.548	-0.217	-0.252
																									0.303	4.84172	6.71812																0.525	-0.527	-0.218	-0.327
																									0.305	5.48224	6.71742																0.528	-0.505	-0.22	-0.401
																									0.307	6.13098	6.71667																0.531	-0.493	-0.199	-0.467
																									0.308	6.78218	6.71583																0.534	-0.505	-0.125	-0.511
																									0.31	7.43486	6.7149																0.537	-0.517	-0.051	-0.555
																									0.312	8.08877	6.71391																0.541	-0.535	-0.009	-0.583
																									0.314	8.71371	6.71292																0.544	-0.583	-0.129	-0.538
																									0.316	9.30094	6.71193																0.547	-0.631	-0.25	-0.492
																									0.318	9.84898	6.71106																0.55	-0.674	-0.364	-0.446
																									0.32	10.3541	6.71018																0.553	-0.608	-0.351	-0.39
																									0.321	10.8018	6.70922																0.557	-0.543	-0.337	-0.334
																									0.323	11.1852	6.70819																0.56	-0.477	-0.323	-0.278
																									0.325	11.5153	6.70721																0.563	-0.484	-0.335	-0.21
																									0.327	11.7822	6.70633																0.566	-0.498	-0.348	-0.141
																									0.329	11.9811	6.70541																0.569	-0.512	-0.362	-0.072
																									0.331	12.1139	6.70453																0.573	-0.511	-0.364	-0.162
																									0.332	12.1728	6.70363																0.576	-0.505	-0.362	-0.296
																									0.334	12.1551	6.70271																0.579	-0.5	-0.361	-0.43
																									0.336	12.075	6.70183																0.582	-0.47	-0.324	-0.552
																									0.338	11.9358	6.70094																0.585	-0.428	-0.27	-0.669
																									0.34	11.7393	6.70011																0.589	-0.386	-0.215	-0.786
																									0.342	11.4921	6.69929																0.592	-0.384	-0.204	-0.795
																									0.344	11.1964	6.6985																0.595	-0.419	-0.23	-0.71
																									0.345	10.8489	6.69771																0.598	-0.453	-0.256	-0.625
																									0.347	10.4757	6.6968																0.601	-0.469	-0.28	-0.572
																									0.349	10.0714	6.69581																0.605	-0.46	-0.301	-0.563
																									0.351	9.63811	6.69487																0.608	-0.451	-0.322	-0.555
																									0.353	9.18988	6.69396																0.611	-0.449	-0.331	-0.55
																									0.355	8.72798	6.69311																0.614	-0.463	-0.311	-0.554
																									0.356	8.26172	6.69232																0.617	-0.477	-0.29	-0.558
																									0.358	7.78209	6.69156																0.62	-0.487	-0.277	-0.55
																									0.36	7.29992	6.69073																0.624	-0.477	-0.304	-0.482
																									0.362	6.81987	6.68991																0.627	-0.466	-0.33	-0.413
																									0.364	6.34319	6.68905																0.63	-0.456	-0.355	-0.348
																									0.366	5.88221	6.68812																0.633	-0.45	-0.311	-0.388
																									0.368	5.41457	6.68716																0.636	-0.445	-0.268	-0.428
																									0.369	4.96328	6.68623																0.64	-0.44	-0.224	-0.468
																									0.371	4.51867	6.68537																0.643	-0.44	-0.193	-0.431
																									0.373	4.08619	6.68444																0.646	-0.441	-0.164	-0.386
																									0.375	3.67396	6.6835																0.649	-0.442	-0.135	-0.34
																									0.377	3.26644	6.68256																0.652	-0.334	-0.154	-0.397
																									0.379	2.87471	6.68158																0.656	-0.195	-0.188	-0.482
																									0.38	2.49954	6.68056																0.659	-0.057	-0.222	-0.568
																									0.382	2.13473	6.6796																0.662	-0.026	-0.245	-0.608
																									0.384	1.77967	6.67862																0.665	-0.054	-0.262	-0.624
																									0.386	1.43655	6.67764																0.668	-0.083	-0.279	-0.64
																									0.388	1.10556	6.67673																0.672	-0.103	-0.318	-0.641
																									0.39	0.79355	6.6758																0.675	-0.115	-0.377	-0.63
																									0.392	0.48819	6.6748																0.678	-0.127	-0.435	-0.619
																									0.393	0.19776	6.67378																0.681	-0.132	-0.448	-0.605
																									0.395	-0.08122	6.67263																0.684	-0.124	-0.39	-0.587
																									0.397	-0.35297	6.67153																0.688	-0.117	-0.332	-0.569
																									0.399	-0.61382	6.67055																0.691	-0.103	-0.268	-0.533
																									0.401	-0.85787	6.66963																0.694	-0.071	-0.187	-0.45
																									0.403	-1.0937	6.6687																0.697	-0.04	-0.106	-0.367
																									0.405	-1.3244	6.66773																0.7	-0.015	-0.046	-0.32
																									0.406	-1.54819	6.66676																0.704	-0.025	-0.108	-0.497
																									0.408	-1.76379	6.66576																0.707	-0.036	-0.17	-0.673
																									0.41	-1.97328	6.6647																0.71	-0.047	-0.231	-0.842
																									0.412	-2.16972	6.66366																0.713	-0.044	-0.24	-0.615
																									0.414	-2.36214	6.66266																0.716	-0.042	-0.25	-0.389
																									0.416	-2.54806	6.66164																0.72	-0.039	-0.259	-0.162
																									0.417	-2.72713	6.66071																0.723	-0.014	-0.167	-0.15
																									0.419	-2.90049	6.65971																0.726	0.014	-0.062	-0.164
																									0.421	-3.06996	6.65871																0.729	0.042	0.043	-0.178
																									0.423	-3.23514	6.65767																0.732	-0.01	-0.037	-0.289
																									0.425	-3.3943	6.65663																0.736	-0.088	-0.173	-0.43
																									0.427	-3.54906	6.65563																0.739	-0.166	-0.31	-0.572
																									0.429	-3.69896	6.65457																0.742	-0.183	-0.386	-0.632
																									0.43	-3.84349	6.6536																0.745	-0.165	-0.428	-0.647
																									0.432	-3.98285	6.65259																0.748	-0.147	-0.47	-0.661
																									0.434	-4.11878	6.65159																0.752	-0.132	-0.452	-0.573
																									0.436	-4.24737	6.6506																0.755	-0.122	-0.378	-0.388
																									0.438	-4.37288	6.64957																0.758	-0.111	-0.304	-0.203
																									0.44	-4.49545	6.64855																0.761	-0.095	-0.305	-0.086
																									0.441	-4.61436	6.64756																0.764	-0.073	-0.427	-0.079
																									0.443	-4.72912	6.64663																0.768	-0.051	-0.549	-0.071
																									0.445	-4.84044	6.64566																0.771	-0.036	-0.638	-0.131
																									0.447	-4.94848	6.64467																0.774	-0.046	-0.632	-0.382
																									0.449	-5.05509	6.64363																0.777	-0.055	-0.625	-0.633
																									0.451	-5.15763	6.64255																0.78	-0.062	-0.615	-0.847
																									0.453	-5.2579	6.64152																0.784	-0.053	-0.583	-0.813
																									0.454	-5.35572	6.64047																0.787	-0.044	-0.552	-0.779
																									0.456	-5.44889	6.6394																0.79	-0.035	-0.52	-0.745
																									0.458	-5.54244	6.63837																0.793	-0.031	-0.466	-0.762
																									0.46	-5.63181	6.63736																0.796	-0.028	-0.412	-0.78
																									0.462	-5.71919	6.63627																0.8	-0.024	-0.359	-0.797
																									0.464	-5.80548	6.63513																0.803	-0.007	-0.371	-0.63
																									0.465	-5.88913	6.63412																0.806	0.013	-0.392	-0.437
																									0.467	-5.96832	6.63315																0.809	0.032	-0.413	-0.245
																									0.469	-6.04217	6.63225																0.812	0.032	-0.43	-0.323
																									0.471	-6.11251	6.63138																0.816	0.025	-0.446	-0.492
																									0.473	-6.18218	6.63042																0.819	0.018	-0.462	-0.66
																									0.475	-6.25064	6.62951																0.822	0.019	-0.469	-0.697
																									0.477	-6.31674	6.62865																0.825	0.025	-0.471	-0.655
																									0.478	-6.3812	6.62779																0.828	0.032	-0.472	-0.614
																									0.48	-6.44372	6.62692																0.832	0.029	-0.464	-0.667
																									0.482	-6.50721	6.62604																0.835	0.016	-0.446	-0.814
																									0.484	-6.57061	6.62501																0.838	0.004	-0.428	-0.961
																									0.486	-6.63253	6.6238																0.841	-0.005	-0.429	-0.975
																									0.488	-6.69478	6.62248																0.844	-0.009	-0.46	-0.762
																									0.489	-6.75676	6.62116																0.848	-0.013	-0.491	-0.549
																									0.491	-6.81622	6.61995																0.851	-0.015	-0.525	-0.419
																									0.493	-6.87488	6.61874																0.854	-0.009	-0.571	-0.54
																									0.495	-6.93223	6.61764																0.857	-0.004	-0.617	-0.662
																									0.497	-6.98709	6.61669																0.86	0.004	-0.653	-0.774
																									0.499	-7.0421	6.61578																0.864	0.029	-0.622	-0.813
																									0.501	-7.09708	6.6149																0.867	0.054	-0.591	-0.852
																									0.502	-7.15029	6.61401																0.87	0.079	-0.56	-0.891
																									0.504	-7.2039	6.61309																0.873	0.042	-0.638	-0.724
																									0.506	-7.25762	6.61222																0.876	0.004	-0.716	-0.556
																									0.508	-7.30978	6.61131																0.88	-0.034	-0.794	-0.389
																									0.51	-7.35914	6.61041																0.883	0.003	-0.768	-0.472
																									0.512	-7.40713	6.60948																0.886	0.051	-0.726	-0.593
																									0.513	-7.45435	6.60853																0.889	0.099	-0.683	-0.715
																									0.515	-7.5002	6.6076																0.892	0.1	-0.654	-0.783
																									0.517	-7.54601	6.60668																0.896	0.083	-0.629	-0.832
																									0.519	-7.59126	6.6058																0.899	0.066	-0.605	-0.88
																									0.521	-7.63413	6.60484																0.902	0.045	-0.633	-0.914
																									0.523	-7.67684	6.60384																0.905	0.019	-0.695	-0.938
																									0.525	-7.7212	6.60285																0.908	-0.006	-0.757	-0.963
																									0.526	-7.76367	6.60186																0.912	0.002	-0.772	-0.978
																									0.528	-7.80645	6.6008																0.915	0.045	-0.737	-0.985
																									0.53	-7.84845	6.5997																0.918	0.088	-0.702	-0.992
																									0.532	-7.88839	6.59859																0.921	0.116	-0.684	-0.982
																									0.534	-7.92897	6.59746																0.924	0.117	-0.696	-0.943
																									0.536	-7.97019	6.59633																0.928	0.118	-0.707	-0.905
																									0.538	-8.01032	6.59525																0.931	0.124	-0.713	-0.873
																									0.539	-8.04947	6.59424																0.934	0.152	-0.699	-0.863
																									0.541	-8.08865	6.59327																0.937	0.18	-0.685	-0.853
																									0.543	-8.12777	6.59223																0.94	0.203	-0.679	-0.829
																									0.545	-8.16497	6.59116																0.944	0.186	-0.744	-0.693
																									0.547	-8.20319	6.59005																0.947	0.168	-0.809	-0.556
																									0.549	-8.24171	6.58892																0.95	0.15	-0.875	-0.42
																									0.55	-8.27962	6.58779																0.953	0.182	-0.781	-0.557
																									0.552	-8.31751	6.58664																0.956	0.215	-0.684	-0.699
																									0.554	-8.35581	6.58546																0.96	0.247	-0.587	-0.842
																									0.556	-8.39432	6.58433																0.963	0.249	-0.645	-0.84
																									0.558	-8.43286	6.5833																0.966	0.245	-0.729	-0.813
																									0.56	-8.47174	6.58236																0.969	0.241	-0.813	-0.786
																									0.562	-8.50738	6.58145																0.972	0.223	-0.786	-0.844
																									0.563	-8.54341	6.5805																0.976	0.201	-0.716	-0.934
																									0.565	-8.58086	6.57956																0.979	0.178	-0.647	-1.023
																									0.567	-8.61829	6.57861																0.982	0.163	-0.609	-0.983
																									0.569	-8.6552	6.57766																0.985	0.152	-0.592	-0.856
																									0.571	-8.69338	6.57678																0.988	0.142	-0.575	-0.73
																									0.573	-8.73048	6.576																0.992	0.154	-0.582	-0.72
																									0.574	-8.76713	6.57512																0.995	0.193	-0.617	-0.842
																									0.576	-8.80245	6.57424																0.998	0.232	-0.651	-0.963
																									0.578	-8.83623	6.57333																1.001	0.25	-0.672	-1.001
																									0.58	-8.87276	6.5724																1.004	0.229	-0.667	-0.884
																									0.582	-8.9081	6.57149																1.008	0.208	-0.662	-0.767
																									0.584	-8.94186	6.57058																1.011	0.184	-0.651	-0.708
																									0.586	-8.97426	6.56967																1.014	0.147	-0.621	-0.855
																									0.587	-9.0065	6.56877																1.017	0.11	-0.591	-1.001
																									0.589	-9.03939	6.56784																1.02	0.076	-0.572	-1.128
																									0.591	-9.07246	6.5669																1.024	0.081	-0.654	-1.062
																									0.593	-9.10747	6.56595																1.027	0.085	-0.736	-0.995
																									0.595	-9.13983	6.56504																1.03	0.089	-0.817	-0.929
																									0.597	-9.17197	6.56419																1.033	0.089	-0.816	-0.944
																									0.598	-9.20411	6.56339																1.036	0.09	-0.811	-0.962
																									0.6	-9.23575	6.56261																1.039	0.09	-0.807	-0.98
																									0.602	-9.26653	6.56186																1.043	0.111	-0.858	-1.02
																									0.604	-9.29721	6.56104																1.046	0.135	-0.919	-1.063
																									0.606	-9.3315	6.56015																1.049	0.16	-0.981	-1.107
																									0.608	-9.36399	6.5593																1.052	0.135	-0.93	-0.99
																									0.61	-9.39464	6.55856																1.055	0.09	-0.834	-0.81
																									0.611	-9.42594	6.55774																1.059	0.045	-0.738	-0.63
																									0.613	-9.4601	6.55698																1.062	0.047	-0.683	-0.626
																									0.615	-9.49345	6.55622																1.065	0.082	-0.656	-0.746
																									0.617	-9.52813	6.55544																1.068	0.116	-0.629	-0.866
																									0.619	-9.55903	6.55463																1.071	0.132	-0.632	-0.875
																									0.621	-9.58943	6.55378																1.075	0.126	-0.672	-0.755
																									0.622	-9.62067	6.55298																1.078	0.119	-0.712	-0.635
																									0.624	-9.65257	6.55219																1.081	0.125	-0.718	-0.571
																									0.626	-9.68414	6.55141																1.084	0.155	-0.66	-0.616
																									0.628	-9.71317	6.55064																1.087	0.185	-0.602	-0.661
																									0.63	-9.74576	6.54986																1.091	0.211	-0.549	-0.68
																									0.632	-9.77699	6.54907																1.094	0.223	-0.514	-0.597
																									0.634	-9.80726	6.54822																1.097	0.234	-0.48	-0.514
																									0.635	-9.83807	6.54739																1.1	0.247	-0.446	-0.428
																									0.637	-9.86958	6.54654																1.103	0.278	-0.422	-0.31
																									0.639	-9.90054	6.54572																1.107	0.31	-0.399	-0.192
																									0.641	-9.92945	6.54496																1.11	0.342	-0.375	-0.073
																									0.643	-9.95956	6.54423																1.113	0.365	-0.345	-0.068
																									0.645	-9.98913	6.5434																1.116	0.389	-0.314	-0.069
																									0.646	-10.018	6.54251																1.119	0.412	-0.283	-0.069
																									0.648	-10.046	6.5416																1.123	0.491	-0.205	0.013
																									0.65	-10.0708	6.54063																1.126	0.581	-0.118	0.112
																									0.652	-10.1035	6.53966																1.129	0.671	-0.03	0.212
																									0.654	-10.1339	6.53876																1.132	0.684	0.032	0.255
																									0.656	-10.1636	6.53799																1.135	0.663	0.082	0.275
																									0.658	-10.1936	6.53717																1.139	0.643	0.133	0.295
																									0.659	-10.2244	6.53623																1.142	0.682	0.216	0.306
																									0.661	-10.2556	6.53533																1.145	0.766	0.325	0.31
																									0.663	-10.2863	6.53442																1.148	0.849	0.433	0.314
																									0.665	-10.317	6.53351																1.151	0.904	0.514	0.438
																									0.667	-10.3452	6.53266																1.155	0.923	0.56	0.708
																									0.669	-10.3753	6.53183																1.158	0.942	0.606	0.979
																									0.67	-10.4055	6.53107																1.161	0.978	0.679	1.221
																									0.672	-10.4341	6.53024																1.164	1.048	0.809	1.403
																									0.674	-10.4668	6.52942																1.167	1.118	0.939	1.585
																									0.676	-10.4999	6.5286																1.171	1.188	1.066	1.747
																									0.678	-10.5324	6.52776																1.174	1.254	1.176	1.831
																									0.68	-10.5622	6.52688																1.177	1.32	1.286	1.915
																									0.682	-10.5921	6.52604																1.18	1.393	1.397	2.018
																									0.683	-10.6233	6.5252																1.183	1.551	1.518	2.367
																									0.685	-10.6538	6.52438																1.187	1.708	1.64	2.717
																									0.687	-10.6819	6.52355																1.19	1.866	1.761	3.066
																									0.689	-10.7091	6.52267																1.193	2.012	1.947	3.391
																									0.691	-10.7369	6.52175																1.196	2.158	2.137	3.714
																									0.693	-10.766	6.52086																1.199	2.303	2.326	4.037
																									0.695	-10.7958	6.52001																1.203	2.408	2.484	4.202
																									0.696	-10.8254	6.51917																1.206	2.503	2.634	4.331
																									0.698	-10.8542	6.51836																1.209	2.599	2.784	4.46
																									0.7	-10.8823	6.51757																1.212	2.689	2.966	4.568
																									0.702	-10.9098	6.51674																1.215	2.777	3.162	4.665
																									0.704	-10.9385	6.51589																1.219	2.866	3.358	4.763
																									0.706	-10.9673	6.51499																1.222	3.001	3.594	5.049
																									0.707	-10.995	6.51403																1.225	3.174	3.861	5.48
																									0.709	-11.0219	6.51308																1.228	3.347	4.127	5.912
																									0.711	-11.0474	6.51217																1.231	3.499	4.315	6.225
																									0.713	-11.0724	6.5113																1.235	3.625	4.403	6.389
																									0.715	-11.0994	6.51042																1.238	3.75	4.49	6.552
																									0.717	-11.127	6.50953																1.241	3.88	4.608	6.803
																									0.719	-11.1552	6.50864																1.244	4.02	4.795	7.248
																									0.72	-11.1842	6.50768																1.247	4.16	4.982	7.694
																									0.722	-11.2118	6.50671																1.251	4.31	5.204	8.102
																									0.724	-11.2385	6.50575																1.254	4.507	5.577	8.343
																									0.726	-11.2655	6.50477																1.257	4.704	5.95	8.584
																									0.728	-11.2949	6.5037																1.26	4.9	6.313	8.828
																									0.73	-11.3232	6.50268																1.263	5.095	6.525	9.125
																									0.731	-11.3485	6.50171																1.267	5.291	6.737	9.422
																									0.733	-11.3746	6.50074																1.27	5.486	6.949	9.719
																									0.735	-11.4018	6.49977																1.273	5.713	7.145	10.256
																									0.737	-11.4325	6.49884																1.276	5.943	7.34	10.811
																									0.739	-11.4625	6.49789																1.279	6.173	7.534	11.366
																									0.741	-11.4924	6.49686																1.283	6.384	7.814	11.626
																									0.743	-11.522	6.49576																1.286	6.591	8.115	11.816
																									0.744	-11.5503	6.49478																1.289	6.798	8.415	12.005
																									0.746	-11.5809	6.49383																1.292	6.955	8.703	12.408
																									0.748	-11.609	6.49283																1.295	7.089	8.986	12.912
																									0.75	-11.6395	6.49181																1.299	7.224	9.268	13.415
																									0.752	-11.6687	6.49088																1.302	7.396	9.577	13.836
																									0.754	-11.6955	6.49																1.305	7.599	9.907	14.19
																									0.755	-11.7211	6.48911																1.308	7.802	10.238	14.543
																									0.757	-11.7518	6.48821																1.311	8.029	10.524	14.946
																									0.759	-11.783	6.48728																1.315	8.288	10.749	15.415
																									0.761	-11.8128	6.48632																1.318	8.547	10.974	15.884
																									0.763	-11.841	6.48546																1.321	8.788	11.244	16.33
																									0.765	-11.8687	6.48464																1.324	8.987	11.616	16.723
																									0.767	-11.8977	6.48377																1.327	9.186	11.989	17.115
																									0.768	-11.9269	6.48281																1.331	9.393	12.353	17.538
																									0.77	-11.9539	6.48178																1.334	9.637	12.674	18.107
																									0.772	-11.9807	6.48065																1.337	9.88	12.994	18.676
																									0.774	-12.01	6.4795																1.34	10.124	13.312	19.232
																									0.776	-12.0419	6.47835																1.343	10.359	13.582	19.513
																									0.778	-12.0731	6.47724																1.347	10.594	13.851	19.794
																									0.779	-12.1027	6.47619																1.35	10.829	14.12	20.074
																									0.781	-12.1318	6.47521																1.353	11.015	14.444	20.503
																									0.783	-12.1623	6.47429																1.356	11.196	14.773	20.944
																									0.785	-12.1939	6.47338																1.359	11.377	15.102	21.385
																									0.787	-12.2224	6.47249																1.363	11.58	15.361	21.793
																									0.789	-12.2517	6.47171																1.366	11.788	15.603	22.192
																									0.791	-12.2817	6.47101																1.369	11.997	15.844	22.591
																									0.792	-12.3123	6.47024																1.372	12.195	16.063	23.019
																									0.794	-12.3436	6.46951																1.375	12.388	16.269	23.461
																									0.796	-12.3745	6.46877																1.379	12.582	16.476	23.903
																									0.798	-12.4045	6.46806																1.382	12.769	16.761	24.252
																									0.8	-12.4375	6.46733																1.385	12.951	17.114	24.52
																									0.802	-12.4641	6.46661																1.388	13.133	17.467	24.788
																									0.803	-12.4922	6.46592																1.391	13.323	17.788	25.124
																									0.805	-12.5213	6.46523																1.395	13.524	18.065	25.558
																									0.807	-12.5509	6.46446																1.398	13.726	18.341	25.992
																									0.809	-12.5811	6.46373																1.401	13.946	18.617	26.386
																									0.811	-12.6128	6.46298																1.404	14.215	18.891	26.683
																									0.813	-12.6445	6.4622																1.407	14.484	19.166	26.98
																									0.815	-12.6731	6.46141																1.411	14.736	19.439	27.325
																									0.816	-12.7043	6.46062																1.414	14.897	19.704	27.919
																									0.818	-12.7368	6.45979																1.417	15.058	19.97	28.512
																									0.82	-12.7689	6.45897																1.42	15.219	20.237	29.097
																									0.822	-12.8011	6.45801																1.423	15.404	20.544	29.432
																									0.824	-12.8344	6.45703																1.427	15.59	20.85	29.767
																									0.826	-12.866	6.45607																1.43	15.775	21.157	30.102
																									0.827	-12.8966	6.4551																1.433	15.993	21.409	30.636
																									0.829	-12.9299	6.45408																1.436	16.215	21.655	31.191
																									0.831	-12.9656	6.45305																1.439	16.436	21.902	31.745
																									0.833	-13.0013	6.45201																1.442	16.659	22.132	32.06
																									0.835	-13.0385	6.45104																1.446	16.881	22.357	32.307
																									0.837	-13.0706	6.45012																1.449	17.104	22.582	32.555
																									0.839	-13.1037	6.4492																1.452	17.31	22.881	32.982
																									0.84	-13.1394	6.44828																1.455	17.508	23.218	33.506
																									0.842	-13.1752	6.4473																1.458	17.706	23.555	34.029
																									0.844	-13.2087	6.44642																1.462	17.925	23.88	34.422
																									0.846	-13.2414	6.44561																1.465	18.165	24.194	34.698
																									0.848	-13.2747	6.44484																1.468	18.405	24.509	34.974
																									0.85	-13.3093	6.44404																1.471	18.639	24.804	35.378
																									0.852	-13.344	6.44315																1.474	18.868	25.07	35.974
																									0.853	-13.3801	6.44237																1.478	19.096	25.336	36.571
																									0.855	-13.4175	6.44154																1.481	19.353	25.664	37.122
																									0.857	-13.454	6.44083																1.484	19.686	26.154	37.555
																									0.859	-13.4889	6.44018																1.487	20.02	26.644	37.989
																									0.861	-13.5231	6.43955																1.49	20.382	27.185	38.54
																									0.863	-13.5567	6.43893																1.494	20.909	28.019	39.767
																									0.864	-13.5912	6.43828																1.497	21.436	28.854	40.994
																									0.866	-13.6272	6.43759																1.5	21.973	29.7	42.237
																									0.868	-13.6632	6.43697																1.503	22.98	31.035	44.232
																									0.87	-13.6958	6.43639																1.506	23.988	32.369	46.227
																									0.872	-13.7333	6.43585																1.51	24.995	33.704	48.222
																									0.874	-13.769	6.43535																1.513	26.611	36.059	51.303
																									0.876	-13.8045	6.43494																1.516	28.299	38.534	54.511
																									0.877	-13.8402	6.43437																1.519	29.986	41.008	57.719
																									0.879	-13.8754	6.43377																1.522	32.305	44.445	62.053
																									0.881	-13.9098	6.43317																1.526	34.814	48.172	66.725
																									0.883	-13.9426	6.43259																1.529	37.323	51.898	71.397
																									0.885	-13.98	6.43204																1.532	40.324	56.158	77.183
																									0.887	-14.0176	6.43149																1.535	43.598	60.715	83.588
																									0.888	-14.0543	6.43087																1.538	46.873	65.273	89.994
																									0.89	-14.091	6.43022																1.542	50.135	69.796	96.326
																									0.892	-14.1289	6.42954																1.545	53.385	74.288	102.589
																									0.894	-14.1658	6.42887																1.548	56.634	78.779	108.853
																									0.896	-14.2045	6.42823																1.551	59.599	82.704	114.425
																									0.898	-14.2431	6.42762																1.554	62.115	85.74	118.912
																									0.9	-14.2819	6.42695																1.558	64.631	88.777	123.4
																									0.901	-14.3203	6.42624																1.561	66.683	91.216	127.174
																									0.903	-14.3576	6.42552																1.564	67.431	91.978	128.946
																									0.905	-14.3959	6.42476																1.567	68.18	92.74	130.717
																									0.907	-14.4357	6.42393																1.57	68.692	93.175	132.033
																									0.909	-14.475	6.42301																1.574	67.705	91.53	130.455
																									0.911	-14.5157	6.42202																1.577	66.718	89.884	128.877
																									0.912	-14.5559	6.421																1.58	65.719	88.222	127.272
																									0.914	-14.5944	6.41996																1.583	63.353	84.822	122.872
																									0.916	-14.6341	6.41891																1.586	60.987	81.421	118.472
																									0.918	-14.6742	6.4178																1.59	58.621	78.021	114.072
																									0.92	-14.7123	6.41658																1.593	55.509	73.479	108.065
																									0.922	-14.7523	6.41524																1.596	52.299	68.786	101.844
																									0.924	-14.7921	6.41383																1.599	49.088	64.092	95.623
																									0.925	-14.8307	6.41232																1.602	45.821	59.535	89.143
																									0.927	-14.8695	6.41077																1.606	42.535	55.021	82.579
																									0.929	-14.9099	6.40912																1.609	39.249	50.507	76.016
																									0.931	-14.9523	6.4074																1.612	36.154	46.265	69.966
																									0.933	-14.9975	6.40564																1.615	33.171	42.184	64.218
																									0.935	-15.041	6.40379																1.618	30.189	38.102	58.471
																									0.936	-15.0822	6.40184																1.622	27.569	34.62	53.426
																									0.938	-15.1245	6.39969																1.625	25.307	31.73	49.076
																									0.94	-15.1718	6.39747																1.628	23.045	28.84	44.725
																									0.942	-15.2183	6.39517																1.631	21.043	26.274	40.8
																									0.944	-15.2664	6.39277																1.634	19.471	24.244	37.576
																									0.946	-15.3132	6.39025																1.638	17.899	22.215	34.353
																									0.948	-15.3618	6.38767																1.641	16.452	20.366	31.425
																									0.949	-15.4133	6.38493																1.644	15.379	19.06	29.379
																									0.951	-15.4651	6.38208																1.647	14.305	17.754	27.333
																									0.953	-15.5179	6.37917																1.65	13.281	16.489	25.339
																									0.955	-15.571	6.37619																1.654	12.607	15.515	23.715
																									0.957	-15.6256	6.37309																1.657	11.933	14.542	22.091
																									0.959	-15.6821	6.3698																1.66	11.26	13.569	20.466
																									0.96	-15.7391	6.36649																1.663	10.72	12.847	19.485
																									0.962	-15.7962	6.36298																1.666	10.18	12.127	18.506
																									0.964	-15.8555	6.3594																1.67	9.641	11.406	17.527
																									0.966	-15.9138	6.35571																1.673	9.194	10.838	16.636
																									0.968	-15.9713	6.35189																1.676	8.76	10.293	15.759
																									0.97	-16.0329	6.34797																1.679	8.327	9.748	14.882
																									0.972	-16.0964	6.34393																1.682	8.037	9.328	14.201
																									0.973	-16.1602	6.33976																1.686	7.795	8.952	13.587
																									0.975	-16.2253	6.33557																1.689	7.554	8.576	12.974
																									0.977	-16.2944	6.33123																1.692	7.283	8.228	12.474
																									0.979	-16.3664	6.32672																1.695	6.993	7.898	12.046
																									0.981	-16.4383	6.32206																1.698	6.703	7.567	11.617
																									0.983	-16.5111	6.31723																1.702	6.456	7.312	11.152
																									0.984	-16.586	6.31247																1.705	6.253	7.135	10.648
																									0.986	-16.6637	6.3075																1.708	6.051	6.958	10.145
																									0.988	-16.7435	6.3025																1.711	5.854	6.735	9.71
																									0.99	-16.8223	6.29738																1.714	5.667	6.432	9.393
																									0.992	-16.906	6.2921																1.718	5.48	6.13	9.076
																									0.994	-16.9923	6.28664																1.721	5.319	5.875	8.796
																									0.996	-17.0813	6.28093																1.724	5.238	5.775	8.632
																									0.997	-17.1718	6.27529																1.727	5.158	5.675	8.468
																									0.999	-17.2633	6.26951																1.73	5.075	5.573	8.3
																									1.001	-17.3566	6.2637																1.734	4.972	5.453	8.09
																									1.003	-17.4524	6.25781																1.737	4.87	5.334	7.881
																									1.005	-17.5447	6.25179																1.74	4.768	5.215	7.672
																									1.007	-17.6426	6.24566																1.743	4.645	5.055	7.495
																									1.009	-17.7441	6.23955																1.746	4.522	4.895	7.318
																									1.01	-17.8477	6.23341																1.75	4.398	4.735	7.141
																									1.012	-17.9533	6.22716																1.753	4.288	4.696	6.924
																									1.014	-18.0623	6.22092																1.756	4.18	4.676	6.7
																									1.016	-18.1755	6.21458																1.759	4.072	4.657	6.477
																									1.018	-18.2868	6.20812																1.762	4.032	4.56	6.385
																									1.02	-18.3993	6.20163																1.766	4.018	4.434	6.341
																									1.021	-18.5149	6.19517																1.769	4.004	4.309	6.297
																									1.023	-18.6335	6.18862																1.772	3.968	4.244	6.19
																									1.025	-18.7539	6.18209																1.775	3.918	4.219	6.04
																									1.027	-18.8738	6.17555																1.778	3.869	4.194	5.891
																									1.029	-18.9958	6.16893																1.782	3.815	4.134	5.821
																									1.031	-19.1255	6.16222																1.785	3.755	4.036	5.837
																									1.033	-19.2566	6.15546																1.788	3.696	3.938	5.853
																									1.034	-19.3888	6.14848																1.791	3.648	3.858	5.801
																									1.036	-19.5213	6.14173																1.794	3.62	3.811	5.625
																									1.038	-19.6512	6.13499																1.798	3.591	3.763	5.448
																									1.04	-19.7781	6.12827																1.801	3.569	3.725	5.309
																									1.042	-19.909	6.12159																1.804	3.568	3.72	5.298
																									1.044	-20.0408	6.11498																1.807	3.567	3.715	5.287
																									1.045	-20.1736	6.1082																1.81	3.563	3.708	5.272
																									1.047	-20.3085	6.10132																1.814	3.527	3.68	5.217
																									1.049	-20.4471	6.09441																1.817	3.492	3.651	5.162
																									1.051	-20.5884	6.08741																1.82	3.457	3.623	5.107
																									1.053	-20.7322	6.08005																1.823	3.416	3.551	5.024
																									1.055	-20.8795	6.0725																1.826	3.374	3.478	4.94
																									1.057	-21.0308	6.0646																1.83	3.332	3.405	4.856
																									1.058	-21.1849	6.05658																1.833	3.295	3.429	4.738
																									1.06	-21.3411	6.04843																1.836	3.259	3.471	4.614
																									1.062	-21.496	6.04014																1.839	3.223	3.512	4.491
																									1.064	-21.6537	6.03171																1.842	3.193	3.457	4.531
																									1.066	-21.8136	6.02313																1.846	3.166	3.364	4.635
																									1.068	-21.9741	6.01452																1.849	3.138	3.272	4.739
																									1.069	-22.1352	6.0057																1.852	3.094	3.251	4.75
																									1.071	-22.2963	5.9967																1.855	3.038	3.279	4.698
																									1.073	-22.4613	5.98766																1.858	2.983	3.307	4.646
																									1.075	-22.6265	5.97866																1.861	2.935	3.314	4.575
																									1.077	-22.789	5.96951																1.865	2.896	3.297	4.484
																									1.079	-22.9511	5.96036																1.868	2.857	3.279	4.393
																									1.081	-23.1154	5.95118																1.871	2.834	3.238	4.369
																									1.082	-23.2765	5.94197																1.874	2.844	3.151	4.475
																									1.084	-23.4428	5.93261																1.877	2.853	3.064	4.582
																									1.086	-23.6015	5.92299																1.881	2.866	3.015	4.649
																									1.088	-23.7639	5.91309																1.884	2.887	3.108	4.573
																									1.09	-23.9256	5.90296																1.887	2.908	3.2	4.496
																									1.092	-24.0855	5.89268																1.89	2.925	3.277	4.416
																									1.093	-24.2469	5.88221																1.893	2.894	3.179	4.294
																									1.095	-24.4069	5.87154																1.897	2.862	3.082	4.172
																									1.097	-24.5684	5.8607																1.9	2.83	2.985	4.05
																									1.099	-24.7279	5.84972																1.903	2.786	3.003	3.919
																									1.101	-24.8875	5.83848																1.906	2.741	3.025	3.788
																									1.103	-25.0468	5.82709																1.909	2.696	3.047	3.657
																									1.105	-25.2056	5.81556																1.913	2.686	3.083	3.757
																									1.106	-25.3653	5.80383																1.916	2.681	3.121	3.903
																									1.108	-25.5256	5.79193																1.919	2.677	3.16	4.049
																									1.11	-25.6855	5.7799																1.922	2.662	3.205	4.004
																									1.112	-25.8464	5.76775																1.925	2.641	3.252	3.879
																									1.114	-26.0065	5.75536																1.929	2.621	3.3	3.754
																									1.116	-26.1661	5.74296																1.932	2.595	3.277	3.761
																									1.117	-26.3268	5.73061																1.935	2.565	3.204	3.863
																									1.119	-26.487	5.71814																1.938	2.535	3.13	3.965
																									1.121	-26.6432	5.70549																1.941	2.518	3.091	3.982
																									1.123	-26.8023	5.69281																1.945	2.516	3.095	3.9
																									1.125	-26.961	5.68021																1.948	2.514	3.098	3.817
																									1.127	-27.1177	5.66752																1.951	2.502	3.078	3.758
																									1.129	-27.2735	5.65466																1.954	2.47	3.011	3.748
																									1.13	-27.4304	5.64173																1.957	2.439	2.944	3.737
																									1.132	-27.5886	5.62881																1.961	2.408	2.909	3.725
																									1.134	-27.744	5.61592																1.964	2.377	3.004	3.712
																									1.136	-27.896	5.60301																1.967	2.346	3.098	3.699
																									1.138	-28.0472	5.58995																1.97	2.319	3.178	3.693
																									1.14	-28.1989	5.57707																1.973	2.347	3.075	3.78
																									1.141	-28.3481	5.56425																1.977	2.374	2.971	3.866
																									1.143	-28.5017	5.55131																1.98	2.402	2.867	3.953
																									1.145	-28.6472	5.53824																1.983	2.393	2.942	3.979
																									1.147	-28.7943	5.5253																1.986	2.382	3.026	4.002
																									1.149	-28.9426	5.51241																1.989	2.372	3.11	4.026
																									1.151	-29.0891	5.49946																1.993	2.377	3.124	3.88
																									1.153	-29.2326	5.48659																1.996	2.385	3.124	3.698
																									1.154	-29.3775	5.4737																1.999	2.393	3.123	3.516
																									1.156	-29.5217	5.46073																2.002	2.398	3.117	3.56
																									1.158	-29.6658	5.44774																2.005	2.402	3.108	3.702
																									1.16	-29.8061	5.43501																2.009	2.405	3.1	3.844
																									1.162	-29.9427	5.42225																2.012	2.395	3.089	3.911
																									1.164	-30.0793	5.40936																2.015	2.374	3.077	3.921
																									1.166	-30.2194	5.39677																2.018	2.353	3.065	3.93
																									1.167	-30.3543	5.38446																2.021	2.344	3.071	3.894
																									1.169	-30.4887	5.37218																2.025	2.349	3.1	3.799
																									1.171	-30.6218	5.35998																2.028	2.355	3.129	3.704
																									1.173	-30.7542	5.34774																2.031	2.348	3.127	3.68
																									1.175	-30.8854	5.3356																2.034	2.315	3.059	3.808
																									1.177	-31.0118	5.32347																2.037	2.281	2.99	3.936
																									1.178	-31.1389	5.31138																2.041	2.246	2.949	4.011
																									1.18	-31.2639	5.29943																2.044	2.205	3.023	3.86
																									1.182	-31.3887	5.28766																2.047	2.163	3.097	3.708
																									1.184	-31.5121	5.27608																2.05	2.125	3.165	3.56
																									1.186	-31.6332	5.26442																2.053	2.139	3.15	3.469
																									1.188	-31.7536	5.25294																2.057	2.153	3.136	3.378
																									1.19	-31.8726	5.24154																2.06	2.167	3.121	3.287
																									1.191	-31.9897	5.23019																2.063	2.16	3.054	3.37
																									1.193	-32.1048	5.21912																2.066	2.152	2.984	3.466
																									1.195	-32.2176	5.20791																2.069	2.144	2.913	3.561
																									1.197	-32.3291	5.19692																2.073	2.16	2.897	3.592
																									1.199	-32.4426	5.18605																2.076	2.183	2.893	3.609
																									1.201	-32.5548	5.17522																2.079	2.205	2.889	3.625
																									1.202	-32.6632	5.16442																2.082	2.201	2.955	3.625
																									1.204	-32.7704	5.15367																2.085	2.185	3.053	3.619
																									1.206	-32.8749	5.14331																2.089	2.168	3.151	3.612
																									1.208	-32.9777	5.13273																2.092	2.162	3.206	3.62
																									1.21	-33.0843	5.12226																2.095	2.165	3.227	3.639
																									1.212	-33.1889	5.11195																2.098	2.168	3.248	3.659
																									1.214	-33.2916	5.10183																2.101	2.162	3.252	3.615
																									1.215	-33.389	5.09201																2.105	2.146	3.232	3.487
																									1.217	-33.4868	5.08205																2.108	2.129	3.213	3.359
																									1.219	-33.5868	5.07211																2.111	2.107	3.199	3.263
																									1.221	-33.6823	5.06218																2.114	2.07	3.199	3.239
																									1.223	-33.7761	5.05234																2.117	2.033	3.198	3.215
																									1.225	-33.8712	5.04269																2.121	2.003	3.212	3.226
																									1.226	-33.9631	5.0333																2.124	2.003	3.29	3.397
																									1.228	-34.0532	5.02389																2.127	2.002	3.369	3.567
																									1.23	-34.1425	5.01467																2.13	2.003	3.445	3.723
																									1.232	-34.2308	5.00549																2.133	2.021	3.489	3.609
																									1.234	-34.3175	4.99634																2.137	2.04	3.533	3.496
																									1.236	-34.4017	4.98726																2.14	2.059	3.577	3.382
																									1.238	-34.4845	4.97836																2.143	2.045	3.617	3.514
																									1.239	-34.5658	4.96952																2.146	2.028	3.657	3.667
																									1.241	-34.6459	4.96089																2.149	2.011	3.697	3.82
																									1.243	-34.7249	4.95248																2.153	2.015	3.741	3.788
																									1.245	-34.8009	4.94413																2.156	2.023	3.787	3.71
																									1.247	-34.8762	4.93579																2.159	2.031	3.833	3.631
																									1.249	-34.9513	4.92748																2.162	2.035	3.907	3.617
																									1.25	-35.0243	4.9192																2.165	2.036	3.996	3.636
																									1.252	-35.0963	4.91119																2.169	2.037	4.084	3.655
																									1.254	-35.1694	4.90329																2.172	2.026	4.15	3.727
																									1.256	-35.2413	4.89553																2.175	2.005	4.198	3.844
																									1.258	-35.3094	4.88782																2.178	1.983	4.245	3.962
																									1.26	-35.3777	4.88015																2.181	1.96	4.257	4.054
																									1.262	-35.444	4.87259																2.185	1.932	4.218	4.112
																									1.263	-35.5084	4.86519																2.188	1.904	4.179	4.17
																									1.265	-35.5723	4.8577																2.191	1.897	4.129	4.197
																									1.267	-35.6362	4.85035																2.194	1.937	4.051	4.149
																									1.269	-35.7016	4.84313																2.197	1.977	3.972	4.102
																									1.271	-35.7653	4.83592																2.201	2.002	3.865	4.06
																									1.273	-35.8267	4.82885																2.204	1.945	3.612	4.047
																									1.274	-35.8875	4.82184																2.207	1.888	3.358	4.034
																									1.276	-35.9494	4.81481																2.21	1.834	3.105	4.02
																									1.278	-36.0097	4.80785																2.213	1.833	2.877	3.996
																									1.28	-36.0693	4.80095																2.217	1.831	2.649	3.972
																									1.282	-36.1243	4.79412																2.22	1.83	2.421	3.948
																									1.284	-36.1777	4.78743																2.223	1.826	2.21	3.772
																									1.286	-36.2317	4.78086																2.226	1.822	2.001	3.58
																									1.287	-36.2872	4.77438																2.229	1.818	1.792	3.389
																									1.289	-36.345	4.7679																2.233	1.751	1.661	3.504
																									1.291	-36.3985	4.76144																2.236	1.666	1.552	3.703
																									1.293	-36.4499	4.75513																2.239	1.582	1.443	3.902
																									1.295	-36.5003	4.74902																2.242	1.57	1.317	3.707
																									1.297	-36.5508	4.74293																2.245	1.596	1.181	3.308
																									1.299	-36.6019	4.73697																2.249	1.622	1.045	2.91
																									1.3	-36.6525	4.73116																2.252	1.625	0.999	2.654
																									1.302	-36.6997	4.72543																2.255	1.608	1.03	2.524
																									1.304	-36.747	4.71969																2.258	1.59	1.061	2.393
																									1.306	-36.7925	4.71396																2.261	1.559	0.989	2.322
																									1.308	-36.837	4.70833																2.264	1.508	0.767	2.336
																									1.31	-36.8822	4.70276																2.268	1.456	0.546	2.35
																									1.311	-36.9288	4.69726																2.271	1.416	0.384	2.307
																									1.313	-36.9714	4.6918																2.274	1.407	0.375	2.119
																									1.315	-37.0148	4.68642																2.277	1.398	0.367	1.931
																									1.317	-37.0568	4.68124																2.28	1.396	0.357	1.757
																									1.319	-37.0982	4.67605																2.284	1.432	0.339	1.656
																									1.321	-37.1402	4.67098																2.287	1.468	0.32	1.555
																									1.323	-37.1823	4.66602																2.29	1.502	0.302	1.453
																									1.324	-37.2183	4.6612																2.293	1.442	0.304	1.319
																									1.326	-37.2557	4.65656																2.296	1.382	0.307	1.185
																									1.328	-37.2938	4.65192																2.3	1.322	0.309	1.051
																									1.33	-37.3312	4.64736																2.303	1.359	0.329	0.92
																									1.332	-37.3654	4.64281																2.306	1.407	0.351	0.789
																									1.334	-37.4009	4.63829																2.309	1.454	0.373	0.659
																									1.335	-37.4367	4.63387																2.312	1.443	0.345	0.77
																									1.337	-37.472	4.62948																2.316	1.414	0.303	0.953
																									1.339	-37.5066	4.62512																2.319	1.385	0.261	1.135
																									1.341	-37.5411	4.6207																2.322	1.372	0.239	1.181
																									1.343	-37.5751	4.61623																2.325	1.368	0.228	1.15
																									1.345	-37.6069	4.61174																2.328	1.363	0.216	1.12
																									1.347	-37.6401	4.60714																2.332	1.385	0.217	1.062
																									1.348	-37.6751	4.60263																2.335	1.431	0.229	0.978
																									1.35	-37.7092	4.59815																2.338	1.476	0.24	0.894
																									1.352	-37.7427	4.59372																2.341	1.476	0.271	0.859
																									1.354	-37.7747	4.58935																2.344	1.406	0.333	0.901
																									1.356	-37.8066	4.58501																2.348	1.336	0.394	0.942
																									1.358	-37.838	4.58083																2.351	1.291	0.427	0.984
																									1.359	-37.8691	4.57664																2.354	1.317	0.38	1.027
																									1.361	-37.9	4.57261																2.357	1.343	0.333	1.07
																									1.363	-37.9292	4.56866																2.36	1.363	0.288	1.098
																									1.365	-37.9593	4.56477																2.364	1.352	0.252	1.037
																									1.367	-37.987	4.56099																2.367	1.341	0.216	0.976
																									1.369	-38.0148	4.55729																2.37	1.33	0.182	0.916
																									1.371	-38.0431	4.55368																2.373	1.336	0.223	0.918
																									1.372	-38.0708	4.55015																2.376	1.343	0.264	0.921
																									1.374	-38.0961	4.54669																2.38	1.349	0.305	0.923
																									1.376	-38.1222	4.54332																2.383	1.345	0.295	0.905
																									1.378	-38.1453	4.54006																2.386	1.339	0.278	0.886
																									1.38	-38.17	4.53685																2.389	1.333	0.261	0.866
																									1.382	-38.1952	4.53365																2.392	1.344	0.229	0.889
																									1.383	-38.2193	4.53046																2.396	1.359	0.192	0.925
																									1.385	-38.2443	4.52734																2.399	1.374	0.155	0.961
																									1.387	-38.2677	4.52424																2.402	1.376	0.145	1.052
																									1.389	-38.2897	4.52115																2.405	1.37	0.153	1.174
																									1.391	-38.3109	4.51812																2.408	1.363	0.16	1.297
																									1.393	-38.3332	4.51512																2.412	1.356	0.16	1.29
																									1.395	-38.3568	4.51212																2.415	1.348	0.154	1.157
																									1.396	-38.379	4.50916																2.418	1.341	0.149	1.025
																									1.398	-38.4003	4.50622																2.421	1.325	0.145	0.9
																									1.4	-38.4244	4.50328																2.424	1.295	0.144	0.787
																									1.402	-38.4471	4.50036																2.428	1.266	0.143	0.675
																									1.404	-38.4681	4.49745																2.431	1.248	0.128	0.621
																									1.406	-38.4886	4.49459																2.434	1.262	0.069	0.739
																									1.407	-38.5107	4.49176																2.437	1.276	0.01	0.857
																									1.409	-38.5297	4.48898																2.44	1.288	-0.031	0.951
																									1.411	-38.5507	4.48624																2.444	1.281	0.054	0.88
																									1.413	-38.5716	4.48348																2.447	1.273	0.139	0.809
																									1.415	-38.5916	4.48084																2.45	1.266	0.224	0.738
																									1.417	-38.6112	4.4782																2.453	1.23	0.145	0.767
																									1.419	-38.6317	4.47562																2.456	1.195	0.065	0.796
																									1.42	-38.6525	4.47306																2.46	1.159	-0.014	0.824
																									1.422	-38.6726	4.4705																2.463	1.191	0.004	0.814
																									1.424	-38.6923	4.46801																2.466	1.231	0.036	0.797
																									1.426	-38.7109	4.46557																2.469	1.272	0.068	0.781
																									1.428	-38.7276	4.46323																2.472	1.265	0.073	0.783
																									1.43	-38.7445	4.46092																2.476	1.241	0.069	0.791
																									1.431	-38.7617	4.45863																2.479	1.218	0.065	0.799
																									1.433	-38.779	4.45639																2.482	1.204	0.116	0.797
																									1.435	-38.7958	4.45414																2.485	1.197	0.2	0.79
																									1.437	-38.8121	4.452																2.488	1.19	0.284	0.782
																									1.439	-38.8279	4.44983																2.492	1.202	0.293	0.764
																									1.441	-38.8426	4.44768																2.495	1.235	0.226	0.737
																									1.443	-38.8573	4.44561																2.498	1.267	0.158	0.709
																									1.444	-38.872	4.44353																2.501	1.271	0.127	0.682
																									1.446	-38.8877	4.44156																2.504	1.224	0.161	0.654
																									1.448	-38.9043	4.43956																2.508	1.177	0.195	0.626
																									1.45	-38.9185	4.43759																2.511	1.146	0.196	0.597
																									1.452	-38.9319	4.43568																2.514	1.164	0.096	0.562
																									1.454	-38.947	4.43383																2.517	1.182	-0.005	0.528
																									1.456	-38.9623	4.43204																2.52	1.197	-0.081	0.502
																									1.457	-38.9767	4.43033																2.524	1.188	0.025	0.535
																									1.459	-38.9902	4.42861																2.527	1.179	0.13	0.568
																									1.461	-39.0037	4.42691																2.53	1.17	0.236	0.602
																									1.463	-39.0184	4.4252																2.533	1.164	0.158	0.55
																									1.465	-39.0331	4.42344																2.536	1.159	0.079	0.497
																									1.467	-39.0466	4.42175																2.54	1.153	0	0.444
																									1.468	-39.0595	4.42014																2.543	1.175	-0.019	0.455
																									1.47	-39.0732	4.41854																2.546	1.203	-0.028	0.477
																									1.472	-39.0856	4.41697																2.549	1.23	-0.038	0.498
																									1.474	-39.0983	4.41543																2.552	1.177	0.013	0.534
																									1.476	-39.1087	4.41396																2.556	1.096	0.086	0.576
																									1.478	-39.1205	4.41251																2.559	1.016	0.159	0.617
																									1.48	-39.1332	4.41098																2.562	1.003	0.173	0.581
																									1.481	-39.1423	4.40945																2.565	1.033	0.149	0.497
																									1.483	-39.1515	4.40793																2.568	1.063	0.125	0.413
																									1.485	-39.1616	4.40642																2.572	1.097	0.113	0.454
																									1.487	-39.1733	4.40491																2.575	1.135	0.112	0.63
																									1.489	-39.1849	4.40346																2.578	1.172	0.111	0.805
																									1.491	-39.1951	4.40206																2.581	1.189	0.073	0.871
																									1.492	-39.2051	4.40064																2.584	1.17	-0.031	0.74
																									1.494	-39.2126	4.39924																2.588	1.151	-0.134	0.609
																									1.496	-39.2219	4.39792																2.591	1.137	-0.202	0.522
																									1.498	-39.2317	4.39669																2.594	1.143	-0.15	0.58
																									1.5	-39.2417	4.3955																2.597	1.149	-0.098	0.639
																									1.502	-39.2518	4.39429																2.6	1.15	-0.054	0.685
																									1.504	-39.2608	4.39309																2.604	1.111	-0.075	0.62
																									1.505	-39.2707	4.3919																2.607	1.073	-0.096	0.554
																									1.507	-39.2802	4.39073																2.61	1.034	-0.118	0.488
																									1.509	-39.2903	4.38951																2.613	1.052	-0.126	0.488
																									1.511	-39.301	4.38833																2.616	1.071	-0.134	0.488
																									1.513	-39.3114	4.3872																2.62	1.09	-0.142	0.489
																									1.515	-39.3178	4.38611																2.623	1.084	-0.108	0.511
																									1.516	-39.3276	4.38506																2.626	1.073	-0.068	0.536
																									1.518	-39.3374	4.384																2.629	1.062	-0.027	0.561
																									1.52	-39.346	4.38283																2.632	1.059	0.001	0.55
																									1.522	-39.3537	4.3817																2.636	1.06	0.024	0.526
																									1.524	-39.3626	4.38063																2.639	1.06	0.047	0.501
																									1.526	-39.3697	4.37964																2.642	1.066	0.024	0.495
																									1.528	-39.3787	4.37871																2.645	1.076	-0.03	0.503
																									1.529	-39.3865	4.37779																2.648	1.087	-0.084	0.51
																									1.531	-39.3932	4.37681																2.652	1.081	-0.073	0.505
																									1.533	-39.3998	4.3758																2.655	1.059	0.01	0.486
																									1.535	-39.4068	4.37482																2.658	1.036	0.094	0.467
																									1.537	-39.4134	4.37387																2.661	1.021	0.129	0.42
																									1.539	-39.4202	4.37293																2.664	1.019	0.073	0.322
																									1.54	-39.4267	4.37207																2.668	1.018	0.016	0.223
																									1.542	-39.4328	4.37117																2.671	1.017	-0.036	0.153
																									1.544	-39.4388	4.37029																2.674	1.016	-0.072	0.184
																									1.546	-39.4458	4.3694																2.677	1.016	-0.107	0.216
																									1.548	-39.4519	4.36849																2.68	1.016	-0.14	0.246
																									1.55	-39.4555	4.36762																2.683	1.025	-0.138	0.267
																									1.552	-39.4603	4.36679																2.687	1.034	-0.136	0.287
																									1.553	-39.4664	4.36602																2.69	1.043	-0.134	0.308
																									1.555	-39.4721	4.36526																2.693	1.043	-0.127	0.394
																									1.557	-39.4779	4.36454																2.696	1.044	-0.12	0.481
																									1.559	-39.4833	4.36383																2.699	1.044	-0.112	0.569
																									1.561	-39.49	4.36305																2.703	1.055	-0.062	0.523
																									1.563	-39.4959	4.36228																2.706	1.068	-0.003	0.452
																									1.564	-39.501	4.36148																2.709	1.08	0.055	0.381
																									1.566	-39.5066	4.36076																2.712	1.059	0.053	0.338
																									1.568	-39.5116	4.3601																2.715	1.025	0.027	0.305
																									1.57	-39.5161	4.35945																2.719	0.99	0.001	0.273
																									1.572	-39.5209	4.3588																2.722	0.973	-0.071	0.23
																									1.574	-39.5241	4.35826																2.725	0.969	-0.174	0.179
																									1.576	-39.5273	4.35765																2.728	0.964	-0.278	0.129
																									1.577	-39.5344	4.35708																2.731	0.951	-0.297	0.111
																									1.579	-39.5385	4.35652																2.735	0.926	-0.218	0.13
																									1.581	-39.5429	4.35598																2.738	0.901	-0.138	0.15
																									1.583	-39.5471	4.35551																2.741	0.912	-0.098	0.218
																									1.585	-39.5508	4.35507																2.744	0.994	-0.136	0.383
																									1.587	-39.5542	4.35464																2.747	1.076	-0.174	0.548
																									1.588	-39.5578	4.35419																2.751	1.135	-0.203	0.625
																									1.59	-39.5601	4.35372																2.754	1.109	-0.198	0.362
																									1.592	-39.5641	4.35326																2.757	1.082	-0.193	0.1
																									1.594	-39.5674	4.35286																2.76	1.055	-0.183	-0.134
																									1.596	-39.571	4.35248																2.763	1.024	-0.11	-0.037
																									1.598	-39.5743	4.35215																2.767	0.993	-0.037	0.06
																									1.6	-39.5754	4.35187																2.77	0.962	0.036	0.157
																									1.601	-39.5773	4.35157																2.773	0.982	-0.032	0.143
																									1.603	-39.5798	4.35123																2.776	1.005	-0.106	0.123
																									1.605	-39.581	4.35089																2.779	1.027	-0.18	0.102
																									1.607	-39.5816	4.35051																2.783	1.014	-0.173	0.052
																									1.609	-39.5829	4.35018																2.786	0.992	-0.15	-0.004
																									1.611	-39.5859	4.34989																2.789	0.971	-0.126	-0.06
																									1.613	-39.5883	4.34961																2.792	0.96	-0.134	-0.061
																									1.614	-39.5914	4.34932																2.795	0.952	-0.154	-0.038
																									1.616	-39.5947	4.34907																2.799	0.945	-0.175	-0.015
																									1.618	-39.5974	4.3488																2.802	0.948	-0.21	0.012
																									1.62	-39.5979	4.34857																2.805	0.959	-0.255	0.04
																									1.622	-39.5985	4.34839																2.808	0.97	-0.301	0.069
																									1.624	-39.599	4.34821																2.811	0.981	-0.315	0.06
																									1.625	-39.5999	4.34797																2.815	0.991	-0.29	0.004
																									1.627	-39.6024	4.34772																2.818	1.001	-0.266	-0.052
																									1.629	-39.6077	4.34747																2.821	1.012	-0.254	-0.061
																									1.631	-39.6104	4.34719																2.824	1.026	-0.269	0.031
																									1.633	-39.611	4.34689																2.827	1.04	-0.284	0.122
																									1.635	-39.6122	4.34662																2.831	1.046	-0.27	0.195
																									1.637	-39.6159	4.34638																2.834	1.018	-0.135	0.191
																									1.638	-39.6169	4.34616																2.837	0.99	-0.001	0.188
																									1.64	-39.6162	4.346																2.84	0.965	0.12	0.182
																									1.642	-39.6158	4.34588																2.843	0.98	0.046	0.145
																									1.644	-39.6151	4.34576																2.847	0.996	-0.027	0.108
																									1.646	-39.6148	4.34559																2.85	1.011	-0.101	0.071
																									1.648	-39.6156	4.34548																2.853	0.984	-0.122	0.122
																									1.649	-39.6164	4.34538																2.856	0.954	-0.14	0.178
																									1.651	-39.6167	4.34528																2.859	0.924	-0.158	0.235
																									1.653	-39.6165	4.34519																2.863	0.941	-0.158	0.153
																									1.655	-39.6166	4.34509																2.866	0.968	-0.153	0.04
																									1.657	-39.6177	4.34503																2.869	0.996	-0.149	-0.073
																									1.659	-39.6198	4.34496																2.872	0.984	-0.09	0.045
																									1.661	-39.6226	4.34488																2.875	0.954	-0.007	0.268
																									1.662	-39.6237	4.34479																2.879	0.923	0.077	0.491
																									1.664	-39.6233	4.3447																2.882	0.917	0.069	0.435
																									1.666	-39.6235	4.34458																2.885	0.93	-0.012	0.161
																									1.668	-39.6247	4.34452																2.888	0.944	-0.093	-0.112
																									1.67	-39.6255	4.34444																2.891	0.958	-0.159	-0.18
																									1.672	-39.6252	4.3444																2.895	0.974	-0.206	0.018
																									1.673	-39.6245	4.34439																2.898	0.991	-0.253	0.217
																									1.675	-39.6246	4.34437																2.901	0.997	-0.273	0.342
																									1.677	-39.6249	4.34436																2.904	0.981	-0.233	0.3
																									1.679	-39.625	4.34431																2.907	0.965	-0.192	0.258
																									1.681	-39.6252	4.34426																2.911	0.95	-0.166	0.211
																									1.683	-39.6249	4.34421																2.914	0.94	-0.205	0.146
																									1.685	-39.6258	4.34411																2.917	0.93	-0.245	0.08
																									1.686	-39.6248	4.34391																2.92	0.921	-0.282	0.015
																									1.688	-39.6231	4.34376																2.923	0.929	-0.279	-0.034
																									1.69	-39.6225	4.34366																2.927	0.937	-0.277	-0.083
																									1.692	-39.6236	4.34356																2.93	0.945	-0.274	-0.132
																									1.694	-39.6243	4.34348																2.933	0.93	-0.281	-0.014
																									1.696	-39.6258	4.34346																2.936	0.913	-0.288	0.118
																									1.697	-39.627	4.34336																2.939	0.895	-0.295	0.249
																									1.699	-39.6287	4.34329																2.943	0.902	-0.26	0.246
																									1.701	-39.6317	4.34324																2.946	0.914	-0.215	0.209
																									1.703	-39.6333	4.34319																2.949	0.926	-0.171	0.173
																									1.705	-39.633	4.34315																2.952	0.933	-0.167	0.22
																									1.707	-39.6345	4.34306																2.955	0.939	-0.183	0.308
																									1.709	-39.6357	4.34301																2.959	0.944	-0.199	0.396
																									1.71	-39.6353	4.34289																2.962	0.953	-0.232	0.382
																									1.712	-39.6362	4.34277																2.965	0.964	-0.28	0.285
																									1.714	-39.6357	4.34269																2.968	0.976	-0.327	0.188
																									1.716	-39.6367	4.34265																2.971	0.983	-0.349	0.122
																									1.718	-39.6382	4.34262																2.975	0.983	-0.335	0.1
																									1.72	-39.6397	4.34254																2.978	0.984	-0.32	0.077
																									1.721	-39.6415	4.34252																2.981	0.973	-0.321	0.012
																									1.723	-39.6443	4.34253																2.984	0.938	-0.359	-0.153
																									1.725	-39.6459	4.34253																2.987	0.902	-0.397	-0.319
																									1.727	-39.6445	4.34252																2.991	0.878	-0.432	-0.437
																									1.729	-39.6433	4.34252																2.994	0.911	-0.449	-0.327
																									1.731	-39.6442	4.3425																2.997	0.943	-0.466	-0.217
																									1.733	-39.6458	4.34244																3	0.975	-0.483	-0.106
																									1.734	-39.6489	4.34238																3.003	0.949	-0.396	-0.208
																									1.736	-39.6504	4.34237																3.007	0.949	-0.396	-0.208
																									1.738	-39.6522	4.34241																3.01	0.949	-0.396	-0.208
																									1.74	-39.6541	4.34241
																									1.742	-39.6554	4.34245
																									1.744	-39.6559	4.34253
																									1.745	-39.6568	4.34261
																									1.747	-39.6594	4.34267
																									1.749	-39.6615	4.34271
																									1.751	-39.6627	4.34268
																									1.753	-39.6653	4.34266
																									1.755	-39.6699	4.34265
																									1.757	-39.6742	4.34268
																									1.758	-39.6775	4.34275
																									1.76	-39.6796	4.34273
																									1.762	-39.6808	4.34269
																									1.764	-39.6824	4.34271
																									1.766	-39.6842	4.34278
																									1.768	-39.6866	4.34286
																									1.77	-39.6899	4.34288
																									1.771	-39.6938	4.3429
																									1.773	-39.6969	4.34292
																									1.775	-39.6996	4.34294
																									1.777	-39.7012	4.34295
																									1.779	-39.7022	4.34292
																									1.781	-39.7032	4.34299
																									1.782	-39.704	4.34301
																									1.784	-39.7033	4.34305
																									1.786	-39.7024	4.3431
																									1.788	-39.705	4.34314
																									1.79	-39.7085	4.34315
																									1.792	-39.7109	4.34322
																									1.794	-39.712	4.34319
																									1.795	-39.7156	4.34316
																									1.797	-39.718	4.34315
																									1.799	-39.7208	4.34317
																									1.801	-39.723	4.34322
																									1.803	-39.7244	4.34329
																									1.805	-39.7258	4.34335
																									1.806	-39.7298	4.34337
																									1.808	-39.7328	4.34336
																									1.81	-39.7359	4.34335
																									1.812	-39.7396	4.34337
																									1.814	-39.7437	4.3434
																									1.816	-39.7474	4.34342
																									1.818	-39.7492	4.34345
																									1.819	-39.7521	4.34349
																									1.821	-39.7568	4.34351
																									1.823	-39.7608	4.3435
																									1.825	-39.7631	4.34349
																									1.827	-39.7644	4.34349
																									1.829	-39.7663	4.34354
																									1.83	-39.7713	4.34359
																									1.832	-39.7751	4.34359
																									1.834	-39.7775	4.34362
																									1.836	-39.7795	4.34362
																									1.838	-39.7826	4.34364
																									1.84	-39.7878	4.34368
																									1.842	-39.7912	4.34376
																									1.843	-39.7953	4.3439
																									1.845	-39.7993	4.344
																									1.847	-39.8016	4.34402
																									1.849	-39.8062	4.344
																									1.851	-39.8088	4.34397
																									1.853	-39.8127	4.34394
																									1.854	-39.8168	4.34397
																									1.856	-39.8207	4.34397
																									1.858	-39.825	4.34398
																									1.86	-39.8302	4.34399
																									1.862	-39.835	4.34401
																									1.864	-39.8383	4.34409
																									1.866	-39.8415	4.34415
																									1.867	-39.8451	4.3442
																									1.869	-39.8475	4.34424
																									1.871	-39.8501	4.34431
																									1.873	-39.854	4.34441
																									1.875	-39.8573	4.34449
																									1.877	-39.86	4.34453
																									1.878	-39.863	4.34456
																									1.88	-39.8653	4.34459
																									1.882	-39.8683	4.34462
																									1.884	-39.8713	4.34465
																									1.886	-39.8727	4.34463
																									1.888	-39.8724	4.34463
																									1.89	-39.8722	4.34464
																									1.891	-39.8736	4.34464
																									1.893	-39.8764	4.34464
																									1.895	-39.8783	4.34465
																									1.897	-39.8799	4.34467
																									1.899	-39.8824	4.34473
																									1.901	-39.8868	4.34481
																									1.902	-39.8884	4.3449
																									1.904	-39.8907	4.34496
																									1.906	-39.8947	4.3451
																									1.908	-39.8988	4.34518
																									1.91	-39.9022	4.34521
																									1.912	-39.9046	4.34523
																									1.914	-39.9075	4.34522
																									1.915	-39.9121	4.34518
																									1.917	-39.9193	4.34514
																									1.919	-39.9246	4.34512
																									1.921	-39.9291	4.3451
																									1.923	-39.9321	4.34507
																									1.925	-39.9348	4.34508
																									1.927	-39.9402	4.34507
																									1.928	-39.9434	4.34509
																									1.93	-39.9475	4.34516
																									1.932	-39.9489	4.34518
																									1.934	-39.9488	4.34522
																									1.936	-39.9493	4.34522
																									1.938	-39.9516	4.34523
																									1.939	-39.9511	4.34528
																									1.941	-39.9513	4.34535
																									1.943	-39.9528	4.3455
																									1.945	-39.9534	4.34557
																									1.947	-39.952	4.34568
																									1.949	-39.9502	4.3458
																									1.951	-39.954	4.34588
																									1.952	-39.9552	4.34591
																									1.954	-39.9545	4.34593
																									1.956	-39.9535	4.34589
																									1.958	-39.9538	4.34592
																									1.96	-39.9548	4.34595
																									1.962	-39.9564	4.34596
																									1.963	-39.9583	4.34597
																									1.965	-39.9596	4.34602
																									1.967	-39.9607	4.34604
																									1.969	-39.9638	4.34603
																									1.971	-39.9662	4.346
																									1.973	-39.9673	4.34598
																									1.975	-39.9683	4.3459
																									1.976	-39.9693	4.34592
																									1.978	-39.9698	4.34593
																									1.98	-39.9692	4.34591
																									1.982	-39.9704	4.34585
																									1.984	-39.9723	4.34579
																									1.986	-39.9742	4.34579
																									1.987	-39.9755	4.34576
																									1.989	-39.9772	4.34572
																									1.991	-39.98	4.34568
																									1.993	-39.9822	4.34565
																									1.995	-39.9833	4.34559
																									1.997	-39.984	4.34549
																									1.999	-39.9848	4.3454
																									2	-39.9866	4.34529
																									2.002	-39.9885	4.34517
																									2.004	-39.9905	4.34504
																									2.006	-39.9915	4.3449
																									2.008	-39.9916	4.34477
																									2.01	-39.9934	4.3447
																									2.011	-39.997	4.34464
																									2.013	-39.9968	4.34457
																									2.015	-39.9971	4.34458
																									2.017	-39.9973	4.34456
																									2.019	-39.9954	4.34451
																									2.021	-39.9923	4.34442
																									2.023	-39.9933	4.34432
																									2.024	-39.9924	4.34428
																									2.026	-39.9909	4.34421
																									2.028	-39.9903	4.34416
																									2.03	-39.9904	4.34407
																									2.032	-39.9903	4.34398
																									2.034	-39.9897	4.3439
																									2.035	-39.9898	4.34384
																									2.037	-39.9894	4.34372
																									2.039	-39.9879	4.34363
																									2.041	-39.9901	4.34361
																									2.043	-39.988	4.34363
																									2.045	-39.987	4.34365
																									2.047	-39.9874	4.34364
																									2.048	-39.9888	4.34362
																									2.05	-39.9912	4.34359
																									2.052	-39.9927	4.34355
																									2.054	-39.9943	4.34352
																									2.056	-39.9952	4.34352
																									2.058	-39.9952	4.34346
																									2.06	-39.9948	4.34334
																									2.061	-39.9952	4.34325
																									2.063	-39.9982	4.34319
																									2.065	-39.9984	4.34313
																									2.067	-39.9978	4.34306
																									2.069	-39.9969	4.34304
																									2.071	-39.9952	4.34304
																									2.072	-39.9969	4.34302
																									2.074	-39.9948	4.34296
																									2.076	-39.9946	4.34292
																									2.078	-39.9954	4.34292
																									2.08	-39.9956	4.34288
																									2.082	-39.9962	4.34284
																									2.084	-39.9958	4.34279
																									2.085	-39.9964	4.34272
																									2.087	-39.9978	4.34269
																									2.089	-39.9984	4.34268
																									2.091	-39.9964	4.3427
																									2.093	-39.9967	4.34272
																									2.095	-39.9982	4.34274
																									2.096	-39.997	4.34281
																									2.098	-39.9974	4.34294
																									2.1	-40.0002	4.34307
																									2.102	-40.0007	4.34314
																									2.104	-40.0039	4.34322
																									2.106	-40.0043	4.3433
																									2.108	-40.0032	4.34335
																									2.109	-40.0026	4.34336
																									2.111	-40.0036	4.34341
																									2.113	-40.0035	4.34346
																									2.115	-40.0011	4.34351
																									2.117	-40.001	4.34358
																									2.119	-40.0018	4.3436
																									2.12	-40.0022	4.34352
																									2.122	-40.0021	4.3435
																									2.124	-40.0034	4.34344
																									2.126	-40.0059	4.34335
																									2.128	-40.0068	4.34332
																									2.13	-40.0062	4.34331
																									2.132	-40.0048	4.34327
																									2.133	-40.0039	4.34327
																									2.135	-40.0042	4.34326
																									2.137	-40.0044	4.34323
																									2.139	-40.0039	4.34325
																									2.141	-40.0038	4.34322
																									2.143	-40.0039	4.34325
																									2.144	-40.002	4.34328
																									2.146	-40.0012	4.34331
																									2.148	-40	4.34336
																									2.15	-40.001	4.34341
																									2.152	-40.0014	4.34342
																									2.154	-39.9996	4.3435
																									2.156	-39.9995	4.34356
																									2.157	-39.9973	4.34361
																									2.159	-39.9964	4.34366
																									2.161	-39.9947	4.34375
																									2.163	-39.9928	4.3437
																									2.165	-39.9919	4.34364
																									2.167	-39.9905	4.34361
																									2.168	-39.9903	4.34358
																									2.17	-39.9895	4.3435
																									2.172	-39.9888	4.34338
																									2.174	-39.9886	4.34341
																									2.176	-39.9891	4.34337
																									2.178	-39.989	4.34335
																									2.18	-39.9863	4.34336
																									2.181	-39.9836	4.34337
																									2.183	-39.9819	4.34332
																									2.185	-39.982	4.34327
																									2.187	-39.9838	4.34322
																									2.189	-39.983	4.34321
																									2.191	-39.9813	4.34328
																									2.192	-39.9794	4.34338
																									2.194	-39.9758	4.34346
																									2.196	-39.9742	4.34349
																									2.198	-39.973	4.34343
																									2.2	-39.9724	4.3434
																									2.202	-39.9721	4.34332
																									2.204	-39.9701	4.34324
																									2.205	-39.9683	4.34316
																									2.207	-39.9677	4.34311
																									2.209	-39.9677	4.34312
																									2.211	-39.9677	4.34314
																									2.213	-39.967	4.34315
																									2.215	-39.9638	4.34314
																									2.217	-39.962	4.34314
																									2.218	-39.9612	4.34314
																									2.22	-39.9613	4.34315
																									2.222	-39.9613	4.34317
																									2.224	-39.9596	4.34322
																									2.226	-39.9571	4.34328
																									2.228	-39.9554	4.34333
																									2.229	-39.9544	4.3434
																									2.231	-39.9532	4.34347
																									2.233	-39.9516	4.34352
																									2.235	-39.9506	4.34354
																									2.237	-39.9477	4.34355
																									2.239	-39.9447	4.34356
																									2.241	-39.9437	4.34356
																									2.242	-39.9452	4.34357
																									2.244	-39.9473	4.3436
																									2.246	-39.9449	4.34359
																									2.248	-39.9436	4.34356
																									2.25	-39.9419	4.34356
																									2.252	-39.941	4.34356
																									2.253	-39.9413	4.34351
																									2.255	-39.9418	4.34345
																									2.257	-39.9429	4.34341
																									2.259	-39.9434	4.34337
																									2.261	-39.9423	4.34333
																									2.263	-39.9413	4.34334
																									2.265	-39.9419	4.34326
																									2.266	-39.9438	4.34317
																									2.268	-39.9425	4.34311
																									2.27	-39.9404	4.3431
																									2.272	-39.9392	4.3431
																									2.274	-39.9391	4.34312
																									2.276	-39.9399	4.3431
																									2.277	-39.9419	4.34307
																									2.279	-39.9448	4.34305
																									2.281	-39.9466	4.343
																									2.283	-39.9461	4.34299
																									2.285	-39.9445	4.34302
																									2.287	-39.9475	4.34303
																									2.289	-39.9478	4.34305
																									2.29	-39.9492	4.34305
																									2.292	-39.9508	4.34304
																									2.294	-39.9522	4.34302
																									2.296	-39.9533	4.34301
																									2.298	-39.9553	4.34298
																									2.3	-39.9589	4.34293
																									2.301	-39.9622	4.34289
																									2.303	-39.9641	4.34282
																									2.305	-39.9648	4.34279
																									2.307	-39.9661	4.34275
																									2.309	-39.9682	4.34272
																									2.311	-39.9724	4.34273
																									2.313	-39.9753	4.3428
																									2.314	-39.977	4.34277
																									2.316	-39.9803	4.34277
																									2.318	-39.9835	4.34277
																									2.32	-39.9855	4.34272
																									2.322	-39.9884	4.34265
																									2.324	-39.9923	4.34261
																									2.325	-39.9972	4.34262
																									2.327	-40.0034	4.34266
																									2.329	-40.0054	4.34271
																									2.331	-40.0077	4.34276
																									2.333	-40.0109	4.34269
																									2.335	-40.0143	4.34276
																									2.337	-40.0171	4.34277
																									2.338	-40.019	4.34276
																									2.34	-40.0217	4.34273
																									2.342	-40.0259	4.34267
																									2.344	-40.0296	4.34267
																									2.346	-40.0317	4.34263
																									2.348	-40.0346	4.34257
																									2.349	-40.0409	4.3425
																									2.351	-40.0446	4.34246
																									2.353	-40.0468	4.34246
																									2.355	-40.049	4.34242
																									2.357	-40.0524	4.34237
																									2.359	-40.055	4.3423
																									2.361	-40.0584	4.34221
																									2.362	-40.0617	4.34215
																									2.364	-40.0642	4.34208
																									2.366	-40.0662	4.34207
																									2.368	-40.0699	4.34211
																									2.37	-40.0729	4.34214
																									2.372	-40.0759	4.34212
																									2.374	-40.0789	4.34218
																									2.375	-40.0818	4.34223
																									2.377	-40.0845	4.34226
																									2.379	-40.0853	4.34229
																									2.381	-40.0877	4.34232
																									2.383	-40.0906	4.34235
																									2.385	-40.0933	4.34247
																									2.386	-40.0954	4.34251
																									2.388	-40.0982	4.34257
																									2.39	-40.1012	4.34263
																									2.392	-40.1048	4.34262
																									2.394	-40.1088	4.34259
																									2.396	-40.1121	4.34261
																									2.398	-40.1139	4.34267
																									2.399	-40.1157	4.34275
																									2.401	-40.1166	4.34284
																									2.403	-40.1173	4.3429
																									2.405	-40.1184	4.34296
																									2.407	-40.12	4.34298
																									2.409	-40.1211	4.343
																									2.41	-40.1203	4.34303
																									2.412	-40.1212	4.34308
																									2.414	-40.1218	4.34317
																									2.416	-40.123	4.34317
																									2.418	-40.126	4.34312
																									2.42	-40.1248	4.34308
																									2.422	-40.1244	4.34305
																									2.423	-40.1224	4.34299
																									2.425	-40.1208	4.343
																									2.427	-40.1213	4.34302
																									2.429	-40.1233	4.3431
																									2.431	-40.1237	4.34319
																									2.433	-40.1255	4.34323
																									2.434	-40.127	4.34322
																									2.436	-40.1281	4.34314
																									2.438	-40.1288	4.34315
																									2.44	-40.1288	4.34316
																									2.442	-40.1307	4.34316
																									2.444	-40.1306	4.34314
																									2.446	-40.1297	4.34314
																									2.447	-40.1286	4.34304
																									2.449	-40.1277	4.34304
																									2.451	-40.1316	4.34308
																									2.453	-40.1334	4.3431
																									2.455	-40.1333	4.34309
																									2.457	-40.1327	4.34314
																									2.458	-40.1331	4.34309
																									2.46	-40.1345	4.34302
																									2.462	-40.1325	4.34296
																									2.464	-40.1322	4.34294
																									2.466	-40.1326	4.34295
																									2.468	-40.1331	4.34288
																									2.47	-40.1326	4.34284
																									2.471	-40.1346	4.34283
																									2.473	-40.1347	4.34282
																									2.475	-40.1357	4.34288
																									2.477	-40.1402	4.34293
																									2.479	-40.1403	4.34298
																									2.481	-40.1397	4.34303
																									2.482	-40.1385	4.34305
																									2.484	-40.1384	4.34297
																									2.486	-40.1419	4.34289
																									2.488	-40.1435	4.34283
																									2.49	-40.1453	4.34277
																									2.492	-40.1466	4.34269
																									2.494	-40.1473	4.34262
																									2.495	-40.1475	4.34256
																									2.497	-40.1475	4.34251
																									2.499	-40.1474	4.3425
																									2.501	-40.1471	4.34252
																									2.503	-40.1459	4.34252
																									2.505	-40.1442	4.34254
																									2.506	-40.1422	4.34258
																									2.508	-40.1418	4.34261
																									2.51	-40.1417	4.34264
																									2.512	-40.1409	4.34272
																									2.514	-40.1394	4.34281
																									2.516	-40.1376	4.34285
																									2.518	-40.1361	4.34287
																									2.519	-40.1336	4.34289
																									2.521	-40.1347	4.34294
																									2.523	-40.135	4.34304
																									2.525	-40.1351	4.34314
																									2.527	-40.1355	4.34324
																									2.529	-40.1355	4.34333
																									2.531	-40.135	4.3434
																									2.532	-40.1347	4.34346
																									2.534	-40.1349	4.34358
																									2.536	-40.1354	4.34366
																									2.538	-40.136	4.34372
																									2.54	-40.1365	4.34375
																									2.542	-40.1366	4.34378
																									2.543	-40.137	4.34384
																									2.545	-40.1382	4.34388
																									2.547	-40.1399	4.34392
																									2.549	-40.1415	4.34395
																									2.551	-40.1401	4.34396
																									2.553	-40.1386	4.34396
																									2.555	-40.1393	4.34396
																									2.556	-40.141	4.34404
																									2.558	-40.1416	4.34411
																									2.56	-40.1425	4.34418
																									2.562	-40.1435	4.34425
																									2.564	-40.1447	4.34429
																									2.566	-40.1448	4.34432
																									2.567	-40.1429	4.34431
																									2.569	-40.1399	4.34429
																									2.571	-40.1369	4.34425
																									2.573	-40.1365	4.3442
																									2.575	-40.1372	4.34418
																									2.577	-40.137	4.34419
																									2.579	-40.1351	4.34421
																									2.58	-40.1339	4.34425
																									2.582	-40.1329	4.3443
																									2.584	-40.1329	4.34437
																									2.586	-40.133	4.34438
																									2.588	-40.1332	4.34438
																									2.59	-40.1345	4.34438
																									2.591	-40.1323	4.34436
																									2.593	-40.1323	4.34434
																									2.595	-40.1339	4.34437
																									2.597	-40.1365	4.34434
																									2.599	-40.1396	4.34439
																									2.601	-40.141	4.34442
																									2.603	-40.1397	4.34438
																									2.604	-40.1395	4.3443
																									2.606	-40.1405	4.34424
																									2.608	-40.1425	4.34427
																									2.61	-40.1457	4.34431
																									2.612	-40.1454	4.34438
																									2.614	-40.1439	4.34449
																									2.615	-40.1432	4.34458
																									2.617	-40.1429	4.34461
																									2.619	-40.1418	4.34468
																									2.621	-40.1429	4.34475
																									2.623	-40.1411	4.34479
																									2.625	-40.141	4.34479
																									2.627	-40.1411	4.34485
																									2.628	-40.1406	4.34494
																									2.63	-40.1409	4.34502
																									2.632	-40.141	4.34506
																									2.634	-40.1403	4.34506
																									2.636	-40.1397	4.34499
																									2.638	-40.1384	4.34501
																									2.639	-40.1358	4.34504
																									2.641	-40.1359	4.3451
																									2.643	-40.1363	4.34518
																									2.645	-40.134	4.34523
																									2.647	-40.1312	4.34525
																									2.649	-40.1294	4.3453
																									2.651	-40.1277	4.34535
																									2.652	-40.1243	4.34537
																									2.654	-40.1212	4.34536
																									2.656	-40.1187	4.34534
																									2.658	-40.1169	4.3454
																									2.66	-40.1157	4.34544
																									2.662	-40.1119	4.3455
																									2.663	-40.1097	4.34557
																									2.665	-40.1085	4.34564
																									2.667	-40.108	4.34568
																									2.669	-40.1079	4.34579
																									2.671	-40.1076	4.34588
																									2.673	-40.1055	4.34596
																									2.675	-40.1071	4.34605
																									2.676	-40.1077	4.34613
																									2.678	-40.1075	4.34615
																									2.68	-40.1076	4.3462
																									2.682	-40.1069	4.34624
																									2.684	-40.1052	4.34629
																									2.686	-40.1018	4.34636
																									2.688	-40.0982	4.34643
																									2.689	-40.0955	4.34651
																									2.691	-40.0939	4.34655
																									2.693	-40.0901	4.34656
																									2.695	-40.0875	4.34658
																									2.697	-40.0858	4.34662
																									2.699	-40.0815	4.34668
																									2.7	-40.0762	4.34673
																									2.702	-40.0755	4.34677
																									2.704	-40.0722	4.3468
																									2.706	-40.0672	4.34684
																									2.708	-40.0623	4.34686
																									2.71	-40.0585	4.3469
																									2.712	-40.0566	4.3468
																									2.713	-40.0571	4.34678
																									2.715	-40.0551	4.34678
																									2.717	-40.054	4.34674
																									2.719	-40.0512	4.34671
																									2.721	-40.0478	4.34664
																									2.723	-40.046	4.34666
																									2.724	-40.0445	4.34669
																									2.726	-40.0431	4.34672
																									2.728	-40.0399	4.34676
																									2.73	-40.037	4.3468
																									2.732	-40.0357	4.34682
																									2.734	-40.0356	4.34687
																									2.736	-40.0354	4.34695
																									2.737	-40.0331	4.34702
																									2.739	-40.0301	4.347
																									2.741	-40.0273	4.347
																									2.743	-40.0249	4.34699
																									2.745	-40.022	4.34701
																									2.747	-40.0217	4.34702
																									2.748	-40.0198	4.347
																									2.75	-40.0179	4.34697
																									2.752	-40.0161	4.34696
																									2.754	-40.0137	4.34695
																									2.756	-40.0128	4.34693
																									2.758	-40.0121	4.34692
																									2.76	-40.0104	4.34701
																									2.761	-40.0071	4.34709
																									2.763	-40.0054	4.34717
																									2.765	-40.0022	4.34721
																									2.767	-40.0013	4.34719
																									2.769	-40.0019	4.34705
																									2.771	-40.0008	4.34691
																									2.772	-39.9965	4.34682
																									2.774	-39.995	4.34679
																									2.776	-39.9948	4.34677
																									2.778	-39.995	4.34679
																									2.78	-39.9948	4.34684
																									2.782	-39.9935	4.34686
																									2.784	-39.9923	4.34688
																									2.785	-39.9907	4.34694
																									2.787	-39.9888	4.34701
																									2.789	-39.9868	4.3471
																									2.791	-39.9856	4.34719
																									2.793	-39.9855	4.34733
																									2.795	-39.9844	4.3475
																									2.796	-39.9821	4.34761
																									2.798	-39.9808	4.34774
																									2.8	-39.9815	4.34789
																									2.802	-39.9825	4.34804
																									2.804	-39.9791	4.34818
																									2.806	-39.9772	4.3483
																									2.808	-39.9754	4.34833
																									2.809	-39.9742	4.3484
																									2.811	-39.9746	4.34849
																									2.813	-39.9745	4.34858
																									2.815	-39.9746	4.34866
																									2.817	-39.9764	4.34876
																									2.819	-39.9779	4.34887
																									2.82	-39.9789	4.34897
																									2.822	-39.9817	4.34909
																									2.824	-39.9838	4.34919
																									2.826	-39.9838	4.34928
																									2.828	-39.9846	4.34935
																									2.83	-39.9862	4.34944
																									2.832	-39.988	4.34954
																									2.833	-39.9908	4.34959
																									2.835	-39.9922	4.34961
																									2.837	-39.9946	4.34964
																									2.839	-39.9962	4.34966
																									2.841	-39.996	4.34972
																									2.843	-39.9962	4.34981
																									2.845	-39.9967	4.34996
																									2.846	-39.9985	4.35016
																									2.848	-39.9996	4.35032
																									2.85	-39.9995	4.35049
																									2.852	-39.9996	4.35061
																									2.854	-40.0035	4.35072
																									2.856	-40.0063	4.35085
																									2.857	-40.0099	4.35099
																									2.859	-40.0125	4.35119
																									2.861	-40.0131	4.35135
																									2.863	-40.0153	4.35147
																									2.865	-40.0187	4.35156
																									2.867	-40.022	4.35162
																									2.869	-40.0264	4.3517
																									2.87	-40.0309	4.3518
																									2.872	-40.0334	4.3519
																									2.874	-40.0372	4.35202
																									2.876	-40.0402	4.35215
																									2.878	-40.0427	4.3523
																									2.88	-40.0452	4.35256
																									2.881	-40.0479	4.35277
																									2.883	-40.0485	4.35301
																									2.885	-40.0492	4.35326
																									2.887	-40.0518	4.35349
																									2.889	-40.0533	4.3536
																									2.891	-40.054	4.35372
																									2.893	-40.0581	4.35387
																									2.894	-40.0611	4.35404
																									2.896	-40.0624	4.35422
																									2.898	-40.0634	4.35441
																									2.9	-40.0651	4.35467
																									2.902	-40.0675	4.35489
																									2.904	-40.0693	4.3551
																									2.905	-40.0727	4.3553
																									2.907	-40.0757	4.35549
																									2.909	-40.0782	4.35571
																									2.911	-40.0803	4.35591
																									2.913	-40.0822	4.35607
																									2.915	-40.0837	4.35622
																									2.917	-40.084	4.35635
																									2.918	-40.0853	4.35647
																									2.92	-40.0875	4.35662
																									2.922	-40.0895	4.35683
																									2.924	-40.0935	4.35707
																									2.926	-40.0937	4.35731
																									2.928	-40.0967	4.35755
																									2.929	-40.0991	4.35775
																									2.931	-40.0999	4.35799
																									2.933	-40.1006	4.35826
																									2.935	-40.102	4.35856
																									2.937	-40.1034	4.35886
																									2.939	-40.1048	4.35911
																									2.941	-40.1069	4.35945
																									2.942	-40.1102	4.35976
																									2.944	-40.1138	4.36007
																									2.946	-40.1166	4.36038
																									2.948	-40.1181	4.36068
																									2.95	-40.1183	4.36095
																									2.952	-40.1176	4.36127
																									2.953	-40.1167	4.36157
																									2.955	-40.1193	4.36189
																									2.957	-40.1186	4.36221
																									2.959	-40.1189	4.36251
																									2.961	-40.12	4.36282
																									2.963	-40.1211	4.36313
																									2.965	-40.122	4.36349
																									2.966	-40.1213	4.36387
																									2.968	-40.1223	4.36424
																									2.97	-40.1233	4.36469
																									2.972	-40.1233	4.36507
																									2.974	-40.1227	4.36548
																									2.976	-40.1205	4.36586
																									2.978	-40.1216	4.36622
																									2.979	-40.123	4.3666
																									2.981	-40.1236	4.36695
																									2.983	-40.1231	4.36735
																									2.985	-40.123	4.36783
																									2.987	-40.1235	4.3683
																									2.989	-40.121	4.36873
																									2.99	-40.1193	4.36915
																									2.992	-40.1195	4.36965
																									2.994	-40.1189	4.37016
																									2.996	-40.1153	4.37067
																									2.998	-40.1122	4.37116
																									3	-40.1107	4.37163
																									3.002	-40.1102	4.3721
																									3.003	-40.1098	4.37259
																									3.005	-40.1082	4.37312
																									3.007	-40.1058	4.37368
																									3.009	-40.1029	4.37424
																									3.011	-40.1014	4.37485
																									3.013	-40.1004	4.37542
																									3.014	-40.0975	4.37601
																									3.016	-40.0969	4.37661
																									3.018	-40.0963	4.37719
																									3.02	-40.0947	4.37776
																									3.022	-40.0922	4.37845
																									3.024	-40.0895	4.37914
																									3.026	-40.0885	4.37985
																									3.027	-40.0865	4.38056
																									3.029	-40.0829	4.38127
																									3.031	-40.079	4.382
																									3.033	-40.0749	4.38271
																									3.035	-40.0703	4.38343
																									3.037	-40.0675	4.38413
																									3.038	-40.0637	4.3848
																									3.04	-40.0589	4.38556
																									3.042	-40.0534	4.38634
																									3.044	-40.0485	4.38711
																									3.046	-40.0446	4.38787
																									3.048	-40.04	4.38867
																									3.05	-40.0355	4.38949
																									3.051	-40.0328	4.39034
																									3.053	-40.0307	4.39121
																									3.055	-40.0265	4.39207
																									3.057	-40.0222	4.39291
																									3.059	-40.0185	4.39381
																									3.061	-40.0151	4.39474
																									3.062	-40.01	4.39571
																									3.064	-40.0081	4.39671
																									3.066	-40.0065	4.39766
																									3.068	-40.0043	4.39886
																									3.07	-40.0023	4.40006
																									3.072	-40.0013	4.40125
																									3.074	-39.9971	4.40247
																									3.075	-39.9942	4.40372
																									3.077	-39.9906	4.40494
																									3.079	-39.9862	4.40626
																									3.081	-39.9837	4.4076
																									3.083	-39.9798	4.4089
																									3.085	-39.9754	4.4102
																									3.086	-39.9721	4.41152
																									3.088	-39.9696	4.41282
																									3.09	-39.9668	4.41427
																									3.092	-39.9616	4.41571
																									3.094	-39.9564	4.41714
																									3.096	-39.9518	4.41863
																									3.098	-39.948	4.42014
																									3.099	-39.9445	4.42164
																									3.101	-39.9404	4.42313
																									3.103	-39.9361	4.42461
																									3.105	-39.9325	4.42613
																									3.107	-39.9288	4.42771
																									3.109	-39.9246	4.42935
																									3.11	-39.9197	4.43106
																									3.112	-39.9133	4.43273
																									3.114	-39.9078	4.43438
																									3.116	-39.903	4.43608
																									3.118	-39.8982	4.43793
																									3.12	-39.8937	4.43975
																									3.122	-39.8903	4.44152
																									3.123	-39.887	4.44332
																									3.125	-39.8814	4.44518
																									3.127	-39.8766	4.44696
																									3.129	-39.8727	4.44871
																									3.131	-39.869	4.45058
																									3.133	-39.8648	4.45249
																									3.135	-39.8599	4.45445
																									3.136	-39.8572	4.45646
																									3.138	-39.8557	4.45846
																									3.14	-39.854	4.4605
																									3.142	-39.851	4.46261
																									3.144	-39.8504	4.46475
																									3.146	-39.8479	4.46688
																									3.147	-39.8451	4.46899
																									3.149	-39.8414	4.47116
																									3.151	-39.8362	4.47334
																									3.153	-39.8334	4.47556
																									3.155	-39.8308	4.47783
																									3.157	-39.8278	4.48013
																									3.159	-39.8258	4.48248
																									3.16	-39.8255	4.48486
																									3.162	-39.8254	4.48732
																									3.164	-39.8208	4.48979
																									3.166	-39.8174	4.4922
																									3.168	-39.816	4.49466
																									3.17	-39.8152	4.4971
																									3.171	-39.8125	4.49961
																									3.173	-39.8102	4.50211
																									3.175	-39.8105	4.50457
																									3.177	-39.811	4.50708
																									3.179	-39.8117	4.50971
																									3.181	-39.8135	4.51227
																									3.183	-39.8158	4.51483
																									3.184	-39.8185	4.51742
																									3.186	-39.819	4.52004
																									3.188	-39.8184	4.52273
																									3.19	-39.8185	4.52543
																									3.192	-39.8208	4.52808
																									3.194	-39.8231	4.53075
																									3.195	-39.825	4.53347
																									3.197	-39.8268	4.53609
																									3.199	-39.8296	4.53886
																									3.201	-39.834	4.54161
																									3.203	-39.8369	4.54438
																									3.205	-39.8393	4.54716
																									3.207	-39.8424	4.54996
																									3.208	-39.8452	4.55281
																									3.21	-39.8475	4.55571
																									3.212	-39.8502	4.55857
																									3.214	-39.8536	4.5614
																									3.216	-39.8589	4.56425
																									3.218	-39.8633	4.56717
																									3.219	-39.8669	4.57007
																									3.221	-39.8714	4.57302
																									3.223	-39.8761	4.57598
																									3.225	-39.8805	4.57894
																									3.227	-39.8845	4.58189
																									3.229	-39.8884	4.58478
																									3.231	-39.893	4.58769
																									3.232	-39.8998	4.59059
																									3.234	-39.9032	4.59347
																									3.236	-39.9057	4.59635
																									3.238	-39.9075	4.59926
																									3.24	-39.9098	4.60217
																									3.242	-39.9137	4.60508
																									3.243	-39.9157	4.60802
																									3.245	-39.9179	4.61098
																									3.247	-39.9196	4.61391
																									3.249	-39.9221	4.61671
																									3.251	-39.9248	4.61962
																									3.253	-39.9248	4.62253
																									3.255	-39.9276	4.62543
																									3.256	-39.9293	4.62833
																									3.258	-39.9303	4.63128
																									3.26	-39.9318	4.63413
																									3.262	-39.9346	4.63694
																									3.264	-39.9363	4.63977
																									3.266	-39.9392	4.64265
																									3.267	-39.9412	4.64553
																									3.269	-39.9426	4.64836
																									3.271	-39.9435	4.65121
																									3.273	-39.944	4.65403
																									3.275	-39.9462	4.65678
																									3.277	-39.9447	4.65949
																									3.279	-39.943	4.66226
																									3.28	-39.9417	4.665
																									3.282	-39.9408	4.66769
																									3.284	-39.9395	4.67037
																									3.286	-39.9379	4.67304
																									3.288	-39.9353	4.6757
																									3.29	-39.9323	4.67834
																									3.292	-39.929	4.681
																									3.293	-39.9257	4.68361
																									3.295	-39.923	4.68616
																									3.297	-39.9202	4.6887
																									3.299	-39.9176	4.69124
																									3.301	-39.9154	4.6937
																									3.303	-39.9136	4.6962
																									3.304	-39.9115	4.69864
																									3.306	-39.9085	4.701
																									3.308	-39.9055	4.70333
																									3.31	-39.9012	4.70581
																									3.312	-39.8958	4.70804
																									3.314	-39.8905	4.71026
																									3.316	-39.8878	4.7125
																									3.317	-39.8833	4.7147
																									3.319	-39.8804	4.71676
																									3.321	-39.8767	4.71866
																									3.323	-39.871	4.72068
																									3.325	-39.8652	4.72269
																									3.327	-39.8613	4.72464
																									3.328	-39.8576	4.72653
																									3.33	-39.8538	4.72845
																									3.332	-39.8499	4.73037
																									3.334	-39.8485	4.73229
																									3.336	-39.846	4.73421
																									3.338	-39.8436	4.73617
																									3.34	-39.8417	4.73808
																									3.341	-39.8398	4.73993
																									3.343	-39.8372	4.74172
																									3.345	-39.8359	4.74349
																									3.347	-39.8349	4.74534
																									3.349	-39.8344	4.7471
																									3.351	-39.8351	4.74892
																									3.352	-39.8378	4.7507
																									3.354	-39.8379	4.75241
																									3.356	-39.8365	4.75413
																									3.358	-39.8352	4.75583
																									3.36	-39.8348	4.75756
																									3.362	-39.8341	4.75926
																									3.364	-39.8316	4.76091
																									3.365	-39.8325	4.76249
																									3.367	-39.8337	4.76397
																									3.369	-39.8353	4.76548
																									3.371	-39.8387	4.76695
																									3.373	-39.8427	4.76843
																									3.375	-39.846	4.76988
																									3.376	-39.8502	4.77125
																									3.378	-39.8541	4.77266
																									3.38	-39.857	4.77406
																									3.382	-39.8594	4.77543
																									3.384	-39.8659	4.77674
																									3.386	-39.872	4.77798
																									3.388	-39.8767	4.7792
																									3.389	-39.8819	4.78044
																									3.391	-39.8883	4.78163
																									3.393	-39.8934	4.7828
																									3.395	-39.8974	4.78394
																									3.397	-39.9037	4.78505
																									3.399	-39.9094	4.78618
																									3.4	-39.9136	4.78729
																									3.402	-39.9171	4.78838
																									3.404	-39.9226	4.78942
																									3.406	-39.9269	4.7904
																									3.408	-39.9316	4.79142
																									3.41	-39.9369	4.79239
																									3.412	-39.943	4.79347
																									3.413	-39.95	4.79454
																									3.415	-39.9585	4.79555
																									3.417	-39.9655	4.79649
																									3.419	-39.9722	4.7974
																									3.421	-39.9793	4.79826
																									3.423	-39.9866	4.79917
																									3.424	-39.9916	4.8001
																									3.426	-39.9966	4.80102
																									3.428	-40.0015	4.80187
																									3.43	-40.0066	4.80267
																									3.432	-40.0125	4.80348
																									3.434	-40.0183	4.80428
																									3.436	-40.0226	4.80508
																									3.437	-40.0277	4.80587
																									3.439	-40.0324	4.80663
																									3.441	-40.0366	4.80745
																									3.443	-40.0423	4.80818
																									3.445	-40.0472	4.80886
																									3.447	-40.0498	4.80953
																									3.449	-40.0527	4.81019
																									3.45	-40.0572	4.81085
																									3.452	-40.0636	4.81152
																									3.454	-40.0702	4.81219
																									3.456	-40.075	4.81289
																									3.458	-40.0789	4.81363
																									3.46	-40.0825	4.8142
																									3.461	-40.0859	4.81483
																									3.463	-40.0885	4.81546
																									3.465	-40.0928	4.81609
																									3.467	-40.0949	4.81671
																									3.469	-40.0961	4.81728
																									3.471	-40.0969	4.81786
																									3.473	-40.097	4.81844
																									3.474	-40.1007	4.819
																									3.476	-40.1025	4.81954
																									3.478	-40.1031	4.82003
																									3.48	-40.1026	4.82054
																									3.482	-40.1011	4.82104
																									3.484	-40.0994	4.82152
																									3.485	-40.0981	4.82198
																									3.487	-40.0979	4.82241
																									3.489	-40.0973	4.82283
																									3.491	-40.0962	4.82327
																									3.493	-40.096	4.82368
																									3.495	-40.0944	4.82409
																									3.497	-40.094	4.82453
																									3.498	-40.0938	4.82499
																									3.5	-40.093	4.82537
																									3.502	-40.0911	4.82576
																									3.504	-40.0908	4.82614
																									3.506	-40.0888	4.82651
																									3.508	-40.0875	4.8269
																									3.509	-40.0866	4.82734
																									3.511	-40.0842	4.82774
																									3.513	-40.0834	4.82814
																									3.515	-40.0823	4.82854
																									3.517	-40.0803	4.82893
																									3.519	-40.0786	4.82923
																									3.521	-40.0777	4.8296
																									3.522	-40.0765	4.82992
																									3.524	-40.0758	4.83026
																									3.526	-40.0752	4.83071
																									3.528	-40.0752	4.83115
																									3.53	-40.0741	4.83154
																									3.532	-40.0699	4.83192
																									3.533	-40.0677	4.83226
																									3.535	-40.0663	4.83256
																									3.537	-40.0657	4.8329
																									3.539	-40.0651	4.83334
																									3.541	-40.0637	4.83375
																									3.543	-40.0609	4.83403
																									3.545	-40.0585	4.83425
																									3.546	-40.057	4.83454
																									3.548	-40.0548	4.83485
																									3.55	-40.0514	4.83512
																									3.552	-40.049	4.8354
																									3.554	-40.0459	4.83566
																									3.556	-40.0421	4.83589
																									3.557	-40.0386	4.83613
																									3.559	-40.0354	4.8364
																									3.561	-40.0322	4.8366
																									3.563	-40.0304	4.8368
																									3.565	-40.0276	4.83702
																									3.567	-40.0258	4.83723
																									3.569	-40.0234	4.83747
																									3.57	-40.0196	4.83772
																									3.572	-40.0163	4.83795
																									3.574	-40.0151	4.83817
																									3.576	-40.0119	4.83838
																									3.578	-40.0097	4.8386
																									3.58	-40.0086	4.83879
																									3.581	-40.0064	4.83906
																									3.583	-40.0045	4.83937
																									3.585	-40.0037	4.8397
																									3.587	-40.0039	4.83999
																									3.589	-40.0044	4.84022
																									3.591	-40.0042	4.84039
																									3.593	-40.0026	4.84058
																									3.594	-40.0012	4.84081
																									3.596	-39.9995	4.84104
																									3.598	-39.9996	4.84122
																									3.6	-40.0012	4.84139
																									3.602	-40.0022	4.84157
																									3.604	-40.0049	4.84175
																									3.606	-40.0062	4.84194
																									3.607	-40.0061	4.84214
																									3.609	-40.0057	4.84223
																									3.611	-40.0069	4.84235
																									3.613	-40.0076	4.8425
																									3.615	-40.0087	4.84267
																									3.617	-40.0101	4.84292
																									3.618	-40.0111	4.84318
																									3.62	-40.0112	4.84343
																									3.622	-40.0123	4.84365
																									3.624	-40.0144	4.84387
																									3.626	-40.0167	4.84403
																									3.628	-40.0181	4.84413
																									3.63	-40.0219	4.84418
																									3.631	-40.0232	4.84421
																									3.633	-40.0249	4.84429
																									3.635	-40.0279	4.84447
																									3.637	-40.0322	4.84461
																									3.639	-40.0372	4.84475
																									3.641	-40.0391	4.84494
																									3.642	-40.0404	4.8452
																									3.644	-40.0435	4.84544
																									3.646	-40.0479	4.84567
																									3.648	-40.0486	4.84589
																									3.65	-40.0528	4.84609
																									3.652	-40.058	4.84626
																									3.654	-40.0638	4.84647
																									3.655	-40.0686	4.84672
																									3.657	-40.0716	4.84694
																									3.659	-40.0764	4.84715
																									3.661	-40.0818	4.84739
																									3.663	-40.0855	4.84766
																									3.665	-40.0885	4.84792
																									3.666	-40.0924	4.84811
																									3.668	-40.098	4.84832
																									3.67	-40.1059	4.84854
																									3.672	-40.1116	4.84874
																									3.674	-40.1155	4.84893
																									3.676	-40.1193	4.84908
																									3.678	-40.1242	4.84921
																									3.679	-40.1269	4.84932
																									3.681	-40.1307	4.84945
																									3.683	-40.1366	4.84964
[truncated: 35,909 more rows]
[truncated: 20 more columns]

## Sheet: S2
2b
Same data as in Fig 1b was used
DA (acceptor emission upon donor excitation)
AA (acceptor emission upon acceptor excitation)
DD (donor emission upon donor excitation)
Merge

## Sheet: S3-4
comment: only the first 8 low FRET traces are shown, since the data is to extensive the raw data will be provided after request
D-Dexc-rw	A-Dexc-rw	A-Aexc-rw	S	E		D-Dexc-rw	A-Dexc-rw	A-Aexc-rw	S	E		D-Dexc-rw	A-Dexc-rw	A-Aexc-rw	S	E		D-Dexc-rw	A-Dexc-rw	A-Aexc-rw	S	E		D-Dexc-rw	A-Dexc-rw	A-Aexc-rw	S	E		D-Dexc-rw	A-Dexc-rw	A-Aexc-rw	S	E		D-Dexc-rw	A-Dexc-rw	A-Aexc-rw	S	E		D-Dexc-rw	A-Dexc-rw	A-Aexc-rw	S	E
19.2124	168.138	993.962	0.1586	0.8975		192.399	292.251	739.686	0.3958	0.603		117.973	248.359	897.922	0.2898	0.678		8.542	104.086	404.969	0.2176	0.9242		85.4945	112.98	985.622	0.1676	0.5692		134.348	219.758	1218.36	0.2252	0.6206		152.48	233.141	1784.24	0.1777	0.6046		47.4601	59.8676	479.66	0.1828	0.5578
0	171.257	940.954	0.154	1		192.016	320.834	896.725	0.3638	0.6256		161.9	299.417	947.306	0.3275	0.649		86.8089	125.745	531.493	0.2857	0.5916		112.075	172.031	895.546	0.2408	0.6055		158.176	140.486	942.517	0.2406	0.4704		118.737	359.631	1765.55	0.2132	0.7518		131.688	155.402	500.322	0.3646	0.5413
19.886	321.19	874.01	0.2807	0.9417		41.2147	436.298	894.438	0.3481	0.9137		76.0467	314.648	935.583	0.2946	0.8054		95.234	85.2194	573.304	0.2394	0.4723		108.938	245.227	896.047	0.2833	0.6924		120.174	306.375	1411.59	0.2321	0.7183		155.051	244.448	1392.35	0.223	0.6119		112.972	144.429	618.873	0.2937	0.5611
47.0618	214.101	911.885	0.2226	0.8198		247.937	292.712	785.004	0.4078	0.5414		102.969	245.964	841.879	0.293	0.7049		81.6782	163.939	510.647	0.3248	0.6675		74.2961	191.863	887.23	0.2308	0.7209		292.683	331.99	1390.38	0.31	0.5315		159.623	353.995	1765.34	0.2254	0.6892		117.137	115.276	651.404	0.263	0.496
134.555	170.393	851.909	0.2636	0.5588		246.325	254.489	851.359	0.3704	0.5082		97.6037	282.01	914.195	0.2934	0.7429		62.7977	146.507	669.856	0.2381	0.7		103.238	167.802	858.771	0.2399	0.6191		115.203	369.341	1430.79	0.253	0.7622		237.913	323.197	1549.83	0.2658	0.576		115.39	154.42	429.262	0.386	0.5723
28.4316	327.562	915.169	0.2801	0.9201		232.955	262.56	703.376	0.4133	0.5299		87.5774	312.303	763.497	0.3437	0.781		116.336	220.895	678.872	0.3319	0.655		108.987	206.873	899.428	0.2599	0.655		216.121	390.936	1552.19	0.2811	0.644		218.558	486.855	1692.12	0.2942	0.6902		98.3426	147.096	533.911	0.3149	0.5993
108.493	286.268	770.07	0.3389	0.7252		281.268	304.49	908.57	0.392	0.5198		167.227	327.36	735.852	0.402	0.6619		157.238	216.313	529.393	0.4137	0.5791		150.742	186.883	950.418	0.2621	0.5535		223.424	304.591	1386.45	0.2758	0.5769		178.053	412.641	1616.81	0.2676	0.6986		101.909	173.024	630.001	0.3038	0.6293
120.71	223.357	881.474	0.2807	0.6492		258.238	313.817	834.929	0.4066	0.5486		158.036	274.595	1083.29	0.2854	0.6347		127.693	183.426	523.971	0.3726	0.5896		117.635	240.133	951.426	0.2733	0.6712		272.196	310.211	1348.21	0.3017	0.5326		209.287	450.226	1584.19	0.2939	0.6827		122.433	105.144	540.482	0.2963	0.462
110.331	241.932	789.613	0.3085	0.6868		136.99	289.902	706.054	0.3768	0.6791		189.776	334.359	883.084	0.3725	0.6379		156.432	154.779	607.259	0.3388	0.4973		185.947	170.698	920.335	0.2793	0.4786		267.921	385.596	1410.14	0.3167	0.59		197.315	387.818	1387.38	0.2966	0.6628		126.154	157.267	577.101	0.3294	0.5549
140.589	265.442	724.541	0.3591	0.6537		224.721	250.185	738.562	0.3914	0.5268		103.453	315.783	908.502	0.3158	0.7532		119.628	243.638	549.41	0.398	0.6707		158.893	218.721	802.668	0.3199	0.5792		328.747	406.381	1606.97	0.3139	0.5528		278.413	442.307	1587.37	0.3123	0.6137		99.4286	160.588	518.751	0.3339	0.6176
141.296	344.309	926.026	0.344	0.709		79.2381	301.378	800.34	0.3223	0.7918		170.124	308.71	946.424	0.336	0.6447		101.261	152.049	629.506	0.2869	0.6002		127.295	200.608	885.144	0.2703	0.6118		250.922	294.214	1675.55	0.2455	0.5397		239.459	457.725	1725.42	0.2878	0.6565		138.987	206.519	529.427	0.3949	0.5977
112.104	243.816	828.03	0.3006	0.685		212.175	290.152	853.71	0.3704	0.5776		189.615	295.568	755.81	0.391	0.6092		135.268	167.069	762.038	0.2841	0.5526		159.308	298.111	937.161	0.328	0.6517		295.569	403.501	1125.53	0.3831	0.5772		189.977	549.124	1756.91	0.2961	0.743		148.868	161.546	567.821	0.3535	0.5204
99.8044	170.044	865.42	0.2377	0.6301		215.489	237.372	796.27	0.3625	0.5242		172.365	353.698	801.593	0.3962	0.6723		134.801	269.547	736.437	0.3544	0.6666		169.511	261.81	963.025	0.3093	0.607		272.464	383.44	1526.9	0.3005	0.5846		181.605	430.437	1556.25	0.2823	0.7033		115.428	205.361	597.182	0.3495	0.6402
100.007	252.325	907.109	0.2798	0.7162		132.707	263.699	749.815	0.3458	0.6652		179.995	425.283	1245.88	0.327	0.7026		112.822	239.391	683.342	0.3401	0.6797		190.363	277.6	864.362	0.3512	0.5932		151.106	497.212	1357.07	0.3233	0.7669		266.513	458.944	1542.52	0.3199	0.6326		81.0513	201.624	604.789	0.3185	0.7133
140.766	285.794	887.612	0.3246	0.67		237.924	276.873	732.587	0.4127	0.5378		186.462	368.337	822.338	0.4029	0.6639		143.775	194.581	655.288	0.3405	0.5751		185.975	318.995	809.898	0.384	0.6317		310.74	468.065	1410.24	0.3558	0.601		255.045	483.617	1381.56	0.3484	0.6547		95.1325	149.153	633.673	0.2782	0.6106
107.22	264.446	852.646	0.3036	0.7115		201.107	279.487	865.292	0.3571	0.5815		166.664	312.393	1031.97	0.317	0.6521		164.785	152.347	543.904	0.3683	0.4804		187.043	204.149	887.793	0.3059	0.5219		337.187	396.099	1360.42	0.3502	0.5402		309.799	496.436	1802.08	0.3091	0.6157		111.126	220.947	668.838	0.3318	0.6654
105.056	288.447	902.95	0.3035	0.733		259.332	225.808	786.528	0.3815	0.4654		220.244	401.308	1017.71	0.3792	0.6457		115.952	260.885	628.516	0.3748	0.6923		135.841	197.519	915.241	0.267	0.5925		280.962	434.313	1498.72	0.3231	0.6072		266.158	524.701	1605.23	0.3301	0.6635		121.352	231.853	541.541	0.3948	0.6564
86.4473	292.679	886.773	0.2995	0.772		213.05	157.373	801.962	0.316	0.4248		91.0839	326.183	620.096	0.4022	0.7817		89.0683	316.468	604.958	0.4013	0.7804		186.887	326.1	821.536	0.3844	0.6357		330.066	386.961	1406.3	0.3377	0.5397		294.216	483.18	1655.21	0.3196	0.6215		122.985	153.292	502.589	0.3547	0.5548
99.7707	295.768	948.642	0.2943	0.7478		139.648	272.937	876.291	0.3201	0.6615		142.421	231.905	1144.24	0.2465	0.6195		121.636	251.513	455.24	0.4505	0.674		227.375	242.373	885.844	0.3465	0.516		323.859	367.574	1463.56	0.3209	0.5316		270.641	468.564	1677.49	0.3059	0.6339		102.652	162.458	637.581	0.2937	0.6128
105.378	262.045	961.985	0.2764	0.7132		52.0833	481.67	990.434	0.3502	0.9024		129.338	309.08	1019.1	0.3008	0.705		130.222	305.026	696.218	0.3847	0.7008		206.566	266.563	864.231	0.3538	0.5634		278.755	439.274	1414.61	0.3367	0.6118		243.393	485.478	1595.48	0.3136	0.6661		46.0819	284.004	569.701	0.3668	0.8604
32.49	437.455	859.363	0.3535	0.9309		19.1642	353.576	892.073	0.2947	0.9486		169.167	267.979	866.394	0.3354	0.613		131.206	202.41	551.109	0.3771	0.6067		218.213	274.61	913.507	0.3504	0.5572		340.209	438.058	1520.56	0.3385	0.5629		258.135	594.36	1744.5	0.3283	0.6972		120.802	192.117	513.184	0.3788	0.614
182.124	292.09	856.768	0.3563	0.6159		82.4855	448.332	986.669	0.3498	0.8446		139.246	329.067	1269.79	0.2694	0.7027		167.015	209.251	471.568	0.4438	0.5561		139.665	312.908	919.686	0.3298	0.6914		335.372	419.08	1558.45	0.3262	0.5555		251.203	424.277	1711.66	0.283	0.6281		126.813	236.721	603.838	0.3758	0.6512
151.079	324.964	873.301	0.3528	0.6826		121.905	198.912	792.146	0.2883	0.62		125.656	284.265	826.8	0.3315	0.6935		133.64	248.894	590.04	0.3933	0.6506		253.333	312.838	939.906	0.3759	0.5526		300.503	346.731	1674.85	0.2787	0.5357		267.548	399.637	1520.98	0.3049	0.599		111.159	244.939	639.98	0.3575	0.6878
141.646	311.306	870.523	0.3422	0.6873		107.967	224.472	683.997	0.3271	0.6752		123.981	463.842	1033.95	0.3625	0.7891		135.052	237.796	699.097	0.3478	0.6378		110.783	270.948	895.927	0.2988	0.7098		403.829	482.165	1383	0.3905	0.5442		251.984	559.172	1625.1	0.333	0.6894		171.379	212.617	475.28	0.4469	0.5537
115.563	305.038	1067.24	0.2827	0.7252		121.309	309.416	744.069	0.3666	0.7184		141.309	374.615	689.577	0.428	0.7261		110.522	243.256	444.035	0.4434	0.6876		223.86	226.003	980.457	0.3145	0.5024		359.87	439.158	1492.92	0.3486	0.5496		256.103	564.766	1620.41	0.3362	0.688		114.702	184.411	690.302	0.3023	0.6165
122.828	283.124	965.703	0.296	0.6974		156.552	231.169	780.297	0.3319	0.5962		141.085	464.531	1154.62	0.3441	0.767		89.8947	279.476	477.421	0.4362	0.7566		174.299	303.461	920.345	0.3417	0.6352		260.977	458.1	1578.44	0.313	0.6371		300.999	555.695	1639.09	0.3433	0.6487		122.413	170.906	632.823	0.3167	0.5827
73.9921	287.342	850.381	0.2982	0.7952		149.195	313.808	862.165	0.3494	0.6778		87.1602	312.516	758.952	0.345	0.7819		193.218	287.571	556.167	0.4637	0.5981		140.92	242.905	855.295	0.3098	0.6329		346.045	437.731	1718.13	0.3133	0.5585		243.325	499.604	1630.91	0.313	0.6725		129.979	210.736	522.519	0.3947	0.6185
158.088	349.144	957.598	0.3463	0.6883		148.593	274.072	772.999	0.3535	0.6484		193.695	325.424	767.447	0.4035	0.6269		108.908	289.968	609.506	0.3956	0.727		137.996	219.845	1025.39	0.2587	0.6144		195.316	448.459	1440.81	0.3088	0.6966		186.644	609.954	1475.57	0.3506	0.7657		151.083	238.841	595.067	0.3959	0.6125
120.345	256.012	897.703	0.2954	0.6802		151.102	365.69	1005.83	0.3394	0.7076		165.43	325.076	840.18	0.3686	0.6627		190.428	255.265	610.419	0.422	0.5727		187.897	287.707	940.821	0.3358	0.6049		322.343	393.097	1301.85	0.3547	0.5494		235.223	537.237	1510.61	0.3383	0.6955		154.7	257.46	644.886	0.3899	0.6247
90.3827	243.491	914.085	0.2675	0.7293		238.573	333.744	823.465	0.41	0.5831		204.052	355.915	857.546	0.395	0.6356		224.369	265.539	706.63	0.4094	0.542		176.345	239.369	819.769	0.3365	0.5758		336.699	391.249	1595.74	0.3133	0.5375		195.78	496.497	1699.76	0.2894	0.7172		120.786	288.435	562.563	0.4211	0.7048
166.093	222.076	893.791	0.3028	0.5721		273.128	383.4	786.532	0.455	0.584		147.183	454.129	1403.98	0.2999	0.7552		146.719	205.625	572.021	0.3812	0.5836		220.644	259.899	862.891	0.3577	0.5408		312.302	374.131	1536.85	0.3087	0.545		250.457	527.233	1617.01	0.3248	0.6779		151.211	192.571	552.875	0.3834	0.5602
75.7743	389.311	861.167	0.3507	0.8371		176.095	272.283	838.165	0.3485	0.6073		176.062	435.942	1391.83	0.3054	0.7123		196.586	224.917	609.533	0.4088	0.5336		114.057	245.903	833.483	0.3016	0.6831		367.434	491.896	1673.34	0.3393	0.5724		270.22	497.915	1601.48	0.3242	0.6482		142.534	221.906	410.429	0.4703	0.6089
87.4141	336.055	952.079	0.3079	0.7936		179.657	273.272	958.761	0.3208	0.6033		169.578	380.163	1276.25	0.3011	0.6915		185.327	259.749	617.422	0.4189	0.5836		154.247	328.054	924.187	0.3429	0.6802		318.024	460.75	1510.91	0.3401	0.5916		278.891	546.497	1618.18	0.3378	0.6621		172.882	179.988	592.373	0.3733	0.5101
93.1151	314.646	911.964	0.309	0.7716		192.92	204.175	666.785	0.3733	0.5142		120.539	265.035	1240.89	0.2371	0.6874		109.786	292.171	610.288	0.3971	0.7269		191.956	369.799	1072.41	0.3438	0.6583		338.384	429.67	1456.5	0.3453	0.5594		244.653	580.511	1555.58	0.3466	0.7035		85.3835	196.32	499.045	0.3608	0.6969
125.169	236.585	815.972	0.3072	0.654		158.6	321.478	879.645	0.3531	0.6696		181.237	307.674	1176.47	0.2936	0.6293		141.429	266.529	586.145	0.4104	0.6533		205.173	354.099	888.133	0.3864	0.6331		298.878	481.602	1670.65	0.3184	0.6171		236.8	609.39	1765.98	0.3239	0.7202		112.97	201.593	545.658	0.3657	0.6409
163.814	312.153	836.967	0.3625	0.6558		178.423	296.899	838.48	0.3618	0.6246		210.116	415.408	1344.86	0.3175	0.6641		185.826	257.741	441.158	0.5014	0.5811		187.203	286.81	861.511	0.3549	0.6051		363.786	395.525	1504.38	0.3354	0.5209		307.04	580.77	1593.86	0.3577	0.6542		151.895	276.211	591.464	0.4199	0.6452
88.699	298.437	782.05	0.3311	0.7709		142.82	265.021	751.019	0.3519	0.6498		179.693	482.491	1368.15	0.3261	0.7286		144.489	284.894	555.731	0.4359	0.6635		151.214	329.89	963.403	0.3331	0.6857		389.499	484.68	1499.26	0.3683	0.5544		256.016	688.361	1361.32	0.4096	0.7289		164.834	264.689	594.656	0.4194	0.6162
181.782	300.582	952.259	0.3362	0.6231		159.902	365.054	940.689	0.3582	0.6954		171.273	313.706	1265.25	0.2771	0.6468		96.8447	207.927	569.995	0.3484	0.6822		198.818	255.833	998.027	0.313	0.5627		353.42	360.627	1577.96	0.3115	0.505		257.311	562.815	1648.89	0.3322	0.6863		133.539	216.436	619.49	0.361	0.6184
181.688	308.437	842.65	0.3677	0.6293		180.983	237.053	966.665	0.3019	0.5671		123.364	334.231	1301.8	0.2601	0.7304		107.544	243.567	502.509	0.4113	0.6937		149.654	237.52	823.74	0.3197	0.6135		360.837	456.202	1457.56	0.3592	0.5584		259.54	602.508	1744.93	0.3307	0.6989		136.127	271.567	562.226	0.4203	0.6661
130.664	342.728	1021.15	0.3167	0.724		87.5737	268.353	973.186	0.2678	0.754		197.267	287.849	1108.82	0.3044	0.5934		93.6798	280.871	527.768	0.4151	0.7499		205.669	426.454	982.016	0.3916	0.6746		424.276	503.687	1402.24	0.3982	0.5428		268.501	701.107	1796.23	0.3506	0.7231		172.177	258.073	623.053	0.4085	0.5998
175.952	280.13	903.151	0.3355	0.6142		133.649	312.397	871.928	0.3384	0.7004		213.346	386.144	1137.94	0.345	0.6441		89.811	294.253	593.156	0.393	0.7662		140.111	279.951	929.019	0.3114	0.6665		340.397	482.691	1307.24	0.3864	0.5864		341.591	611.293	1590.69	0.3746	0.6415		163.979	157.201	494.039	0.394	0.4894
156.374	333.457	896.318	0.3534	0.6808		123.07	225.432	803.78	0.3024	0.6469		231.201	329.351	1234.07	0.3124	0.5875		166.341	317.761	629.417	0.4347	0.6564		181.227	310.109	963.73	0.3377	0.6312		371.651	536.47	1470.09	0.3819	0.5907		293.263	669.772	1698.45	0.3618	0.6955		106.254	259.43	540.409	0.4036	0.7094
98.7564	207.538	936.263	0.2465	0.6776		191.267	218.844	884.341	0.3168	0.5336		158.331	364.605	1230.36	0.2983	0.6972		195.664	305.717	513.327	0.4941	0.6097		244.756	360.474	971.765	0.3838	0.5956		373.121	496.047	1710.97	0.3369	0.5707		296.116	524.546	1626.33	0.3354	0.6392		163.772	198.768	530.513	0.406	0.5483
69.4989	241.494	883.612	0.2603	0.7765		182.908	242.379	854.653	0.3323	0.5699		140.015	298.48	1240.57	0.2612	0.6807		176.681	317.506	604.418	0.4498	0.6425		199.882	325.493	935.88	0.3595	0.6195		322.325	466.86	1635.01	0.3255	0.5916		256.713	571.051	1445.99	0.3641	0.6899		171.169	230.715	554.244	0.4203	0.5741
108.355	288.359	955.732	0.2933	0.7269		88.7463	300.591	945.996	0.2916	0.7721		132.085	389.637	1327.82	0.2821	0.7468		143.731	194.827	566.301	0.3742	0.5755		215.424	297.968	872.62	0.3704	0.5804		351.461	561.273	1662.15	0.3545	0.6149		371.108	566.547	1490.99	0.3861	0.6042		197.502	204.651	533.211	0.4299	0.5089
148.699	352.896	1016.37	0.3304	0.7035		145.181	316.661	1047.93	0.3059	0.6856		137.557	394.547	1228.85	0.3022	0.7415		185.256	230.543	607.119	0.4065	0.5545		266.503	294.291	952.744	0.3705	0.5248		312.964	468.494	1540.18	0.3366	0.5995		218.307	570.446	1614.14	0.3283	0.7232		159.225	210.357	607.716	0.3782	0.5692
157.195	317.561	869.943	0.3531	0.6689		148.676	277.933	914.63	0.3181	0.6515		168.553	369.964	1213.21	0.3074	0.687		172.65	304.577	593.4	0.4457	0.6382		287.707	310.586	1050.94	0.3628	0.5191		301.633	524.337	1515.35	0.3528	0.6348		268.07	677.729	1613.96	0.3695	0.7166		166.912	202.523	587.842	0.3859	0.5482
139.584	353.222	946.08	0.3425	0.7168		157.02	245.962	891.495	0.3113	0.6104		178.75	415.493	1218.64	0.3278	0.6992		183.742	295.156	675.92	0.4147	0.6163		227.722	388.51	899.653	0.4065	0.6305		242.431	429.629	1408.65	0.323	0.6393		271.58	633.261	1754.53	0.3402	0.6999		148.929	160.022	466.436	0.3984	0.518
121.661	309.856	876.392	0.3299	0.7181		186.217	287.95	784.785	0.3766	0.6073		193.823	390.633	1371.79	0.2988	0.6684		178.159	268.841	537.558	0.454	0.6014		210.184	269.425	807.843	0.3725	0.5618		303.415	510.34	1403.9	0.3669	0.6271		224.733	692.354	1547.12	0.3722	0.7549		108.234	253.855	561.535	0.392	0.7011
163.671	292.139	889.799	0.3387	0.6409		178.639	217.511	910.517	0.3032	0.5491		168.763	376.351	1228.17	0.3074	0.6904		220.68	287.613	560.604	0.4755	0.5658		269.482	200.243	0	1	0.4263		348.213	545.181	1499.97	0.3733	0.6102		264.27	669.156	1600.9	0.3683	0.7169		173.508	283.049	745.539	0.3798	0.62
145.022	360.733	927.491	0.3529	0.7133		118.607	244.047	776.484	0.3184	0.6729		135.416	343.76	1373.21	0.2587	0.7174		178.876	315.936	461.185	0.5176	0.6385		604.59	32.1687	0	1	0.0505		203.996	479.033	1560.69	0.3044	0.7013		338.506	655.441	1696.12	0.3695	0.6594		88.7435	254.713	542.187	0.3878	0.7416
99.5931	343.561	1040.52	0.2987	0.7753		242.941	250.817	894.562	0.3557	0.508		181.152	310.055	1396.95	0.2602	0.6312		129.155	312.915	695.008	0.3888	0.7078		579.516	28.2002	0	1	0.0464		305.826	497.175	1535.68	0.3434	0.6191		364.573	597.004	1700.27	0.3612	0.6209		79.9047	144.508	555.276	0.2878	0.6439
96.7803	364.64	897.02	0.3397	0.7903		170.206	276.911	901.882	0.3314	0.6193		179.408	384.996	1385.42	0.2895	0.6821		164.91	295.581	501.038	0.4789	0.6419		377.3	11.4767	0	1	0.0295		275.554	436.858	1289.43	0.3559	0.6132		320.959	604.36	1688.82	0.354	0.6531		55.565	222.363	576.942	0.3251	0.8001
124.318	297.645	959.261	0.3055	0.7054		202.953	192.63	780.418	0.3364	0.487		166.839	341.423	1303.36	0.2806	0.6717		137.812	285.043	594.501	0.4156	0.6741		606.845	33.8952	14.2895	0.9782	0.0529		414.135	496.491	1550.94	0.3699	0.5452		249.755	551.17	1537.2	0.3426	0.6882		89.3966	205.719	577.476	0.3382	0.6971
181.794	399.608	934.406	0.3836	0.6873		182.131	255.121	647.158	0.4032	0.5835		121.4	354.993	1402.45	0.2536	0.7452		175.035	267.36	535.979	0.4522	0.6043		494.073	70.6038	0	1	0.125		410.907	430.788	1552.66	0.3515	0.5118		266.667	654.343	1705.87	0.3506	0.7105		73.1781	229.726	611.778	0.3312	0.7584
213.357	416.408	896.825	0.4125	0.6612		166.726	374.87	830.786	0.3946	0.6922		137.646	397	1245.64	0.3003	0.7425		172.338	324.094	796.311	0.384	0.6528		583.388	61.8208	0	1	0.0958		452.068	526.859	1565.3	0.3848	0.5382		249.036	614.546	1354.72	0.3893	0.7116		80.6648	197.353	532.565	0.343	0.7099
124.143	319.013	802.734	0.3557	0.7199		163.521	234.816	755.237	0.3453	0.5895		189.629	442.471	1435.45	0.3057	0.7		182.319	218.447	677.748	0.3716	0.5451		561.211	31.1219	0	1	0.0525		475.517	511.577	1450.26	0.405	0.5183		291.36	605.787	1640.05	0.3536	0.6752		116.026	200.889	571.729	0.3566	0.6339
77.6883	302.836	1029.12	0.2699	0.7958		254.257	279.353	976.42	0.3534	0.5235		89.9684	251.129	1127.51	0.2323	0.7362		216.569	282.144	538.721	0.4807	0.5657		556.641	74.6975	11.8125	0.9816	0.1183		458.613	634.317	1422.73	0.4345	0.5804		277.237	696.579	1640.78	0.3725	0.7153		95.4676	239.153	494.997	0.4033	0.7147
237.2	268.322	976.844	0.341	0.5308		173.627	221.867	786.436	0.3346	0.561		150.39	480.477	1331.6	0.3215	0.7616		119.254	335.335	746.674	0.3784	0.7377		607.427	102.795	39.8218	0.9469	0.1447		487.288	556.175	1458.91	0.417	0.533		281.136	666.053	1607.88	0.3707	0.7032		71.5139	252.6	622.657	0.3423	0.7794
169.846	394.16	780.893	0.4194	0.6989		185.806	269.458	789.079	0.3659	0.5919		153.216	401.044	1074.56	0.3403	0.7236		226.192	278.57	578.286	0.4661	0.5519		354.144	0	0	1	0		455.707	466.648	1471.59	0.3853	0.5059		258.512	683.095	1612.68	0.3686	0.7255		91.0198	303.331	575.563	0.4066	0.7692
198.999	335.758	888.43	0.3757	0.6279		155.083	250.005	613.437	0.3977	0.6172		125.195	379.34	1292.87	0.2807	0.7519		204.742	264.101	632.873	0.4256	0.5633		556.072	23.8122	0	1	0.0411		498.294	545.402	1401.39	0.4269	0.5226		373.802	535.004	1529.55	0.3727	0.5887		98.7169	267.385	555.981	0.397	0.7304
136.859	323.048	859.041	0.3487	0.7024		178.408	316.248	1045.06	0.3213	0.6393		79.7941	572.801	1411.18	0.3162	0.8777		153.971	353.702	642.018	0.4416	0.6967		385.461	27.1249	10.2617	0.9757	0.0657		699.057	311.502	0	1	0.3082		307.62	596.646	1628.67	0.357	0.6598		104.268	236.308	573.226	0.3727	0.6938
124.362	372.756	857.229	0.3671	0.7498		128.677	251.67	834.156	0.3132	0.6617		154.347	497.98	1223.19	0.3478	0.7634		180.465	360.796	632.385	0.4612	0.6666		359.869	42.0584	16.9991	0.9594	0.1046		717.408	39.4371	0	1	0.0521		166.754	606.821	1655.47	0.3185	0.7844		97.7293	261.334	585.943	0.38	0.7278
144.652	313.231	908.524	0.3351	0.6841		185.551	252.727	881.068	0.3322	0.5766		125.848	347.218	1346.96	0.2599	0.734		196.721	348.851	747.583	0.4219	0.6394		541.749	0	6.1061	0.9889	0		903.183	35.4053	0	1	0.0377		285.575	638.372	1534.96	0.3758	0.6909		84.6069	231.426	560.344	0.3606	0.7323
136.365	321.736	883.517	0.3415	0.7023		182.24	234.84	969.444	0.3008	0.5631		201.657	453.276	1528.79	0.2999	0.6921		131.169	283.156	558.48	0.4259	0.6834		601.611	20.5232	0	1	0.033		905.384	27.7071	0	1	0.0297		254.63	518.419	1738.87	0.3078	0.6706		101.6	248.478	598.55	0.369	0.7098
229.407	321.262	934.599	0.3708	0.5834		131.416	258.558	783.887	0.3322	0.663		154.748	323.544	1291.85	0.2702	0.6765		108.889	244.463	552.665	0.39	0.6918		413.47	40.4745	0	1	0.0892		956.276	103.723	0	1	0.0979		269.366	646.505	1595.73	0.3647	0.7059		124.142	253.4	576.617	0.3957	0.6712
136.202	305.668	921.442	0.3241	0.6918		184.931	259.417	881.299	0.3352	0.5838		185.13	495.415	0	1	0.728		158.862	374.925	636.105	0.4563	0.7024		628.592	0	22.4647	0.9655	0		821.991	14.0704	0	1	0.0168		281.138	633.968	1620.11	0.361	0.6928		160.447	221.719	563.64	0.4041	0.5802
88.5044	311.371	983.845	0.289	0.7787		150.29	398.288	953.792	0.3651	0.726		354.286	0	0	1	0		187.872	229.392	573.891	0.421	0.5498		414.095	0	32.4053	0.9274	0		858.848	88.8171	0	1	0.0937		249.511	691.656	1548.24	0.3781	0.7349		68.1309	252.629	492.956	0.3942	0.7876
151.853	295.962	898.007	0.3327	0.6609		169.861	314.744	880.437	0.355	0.6495		325.186	0	0.3578	0.9989	0		145.587	281.253	641.083	0.3997	0.6589		435.031	25.0921	14.7498	0.9689	0.0545		845.468	30.1294	0	1	0.0344		269.86	622.402	1583.39	0.3604	0.6976		43.9161	185.304	592.352	0.279	0.8084
83.046	356.026	880.415	0.3328	0.8109		120.637	248.01	991.702	0.271	0.6728		417.528	57.1362	0	1	0.1204		97.7114	297.379	509.248	0.4369	0.7527		590.485	89.59	0	1	0.1317		852.175	52.3755	0	1	0.0579		304.452	671.501	995.063	0.4952	0.688		98.655	146.765	580.336	0.2972	0.598
107.871	289.697	934.476	0.2985	0.7287		139.018	267.528	875.792	0.317	0.6581		485.415	39.6543	0	1	0.0755		202.475	336.348	689.854	0.4385	0.6242		611.395	61.7255	0	1	0.0917		838.355	27.8304	0	1	0.0321		385.18	99.3824	0	1	0.2051		69.0888	201.836	491.615	0.3553	0.745
89.5028	417.87	848.062	0.3743	0.8236		216.183	184.845	879.67	0.3131	0.4609		444.13	94.5369	34.405	0.94	0.1755		231.245	220.773	513.978	0.4679	0.4884		626.003	74.0627	7.2392	0.9898	0.1058		983.526	75.2026	0	1	0.071		448.91	47.3111	1.7343	0.9965	0.0953		114.272	284.216	564.828	0.4137	0.7132
181.579	359.726	1005.09	0.35	0.6646		179.795	303.461	766.756	0.3866	0.628		331.646	75.616	0	1	0.1857		200.034	316.112	601.161	0.462	0.6124		435.696	66.5747	0	1	0.1325		926.642	124.582	0	1	0.1185		547.323	31.5947	0	1	0.0546		102.208	181.46	525.955	0.3504	0.6397
152.825	308.43	860.339	0.349	0.6687		130.412	325.208	744.602	0.3796	0.7138		432.725	33.0615	45.1074	0.9117	0.071		199.473	274.384	664.978	0.4161	0.579		436.014	8.676	0	1	0.0195		896.411	94.3073	0	1	0.0952		710.581	62.1419	0	1	0.0804		65.3363	220.333	591.395	0.3257	0.7713
156.711	340.919	929.665	0.3487	0.6851		133.189	261.299	871.628	0.3116	0.6624		273.284	3.4724	0	1	0.0125		192.919	365.351	669.265	0.4548	0.6544		586.956	84.5853	0	1	0.126		966.953	50.904	0	1	0.05		782.048	1.5248	0	1	0.0019		153.602	235.095	559.709	0.4098	0.6048
136.772	330.97	997.013	0.3193	0.7076		173.814	240.206	894.207	0.3165	0.5802		321.165	18.2103	0	1	0.0537		181.48	282.524	510.678	0.4761	0.6089		541.56	33.0663	0	1	0.0575		887.98	62.6142	0	1	0.0659		747.174	82.631	12.8252	0.9848	0.0996		121.132	244.489	573.845	0.3892	0.6687
138.972	319.43	846.49	0.3513	0.6968		127.936	328.675	1004.69	0.3125	0.7198		444.902	56.7882	0	1	0.1132		221.654	377.145	720.611	0.4538	0.6298		454.292	1.9376	0	1	0.0042		890.272	39.3779	0	1	0.0424		751.296	52.7781	33.5486	0.9599	0.0656		87.5646	261.595	639.505	0.3532	0.7492
109.536	420.268	874.206	0.3774	0.7933		154.346	196.484	855.855	0.2907	0.5601		269.264	8.2954	0	1	0.0299		218.132	334.249	633.932	0.4656	0.6051		486.517	0.0406	0	1	0.0001		560.997	9.2469	0	1	0.0162		780.586	86.9034	2.2051	0.9975	0.1002		108.023	161.778	562.162	0.3243	0.5996
121.536	420.133	963.038	0.36	0.7756		242.407	244.139	768.35	0.3877	0.5018		322.399	13.4333	0	1	0.04		117.076	373.576	775.395	0.3875	0.7614		444.135	39.6906	0	1	0.082		193.046	40.7701	0	1	0.1744		737.679	95.6743	0	1	0.1148		52.9838	314.398	556.394	0.3977	0.8558
147.807	335.122	901.37	0.3489	0.6939		196.131	298.911	890.917	0.3572	0.6038		278.067	1.5573	0	1	0.0056		204.203	250.243	553.257	0.451	0.5507		576.633	73.8189	0	1	0.1135								207.483	35.4106	0	1	0.1458		78.0214	253.333	675.901	0.329	0.7645
115.753	407.233	857.064	0.379	0.7787		187.592	242.505	760.435	0.3613	0.5638		403.064	0	0	1	0		228.708	235.307	605.259	0.434	0.5071		424.745	0	39.6279	0.9147	0														106.94	249.136	551.218	0.3925	0.6997
193.681	247.991	868.328	0.3372	0.5615		192.854	262.042	850.553	0.3485	0.576		363.57	0	0	1	0		211.533	282.215	666.461	0.4256	0.5716		442.069	0	27.1496	0.9421	0														113.393	224.873	605.972	0.3582	0.6648
231.142	180.773	0	1	0.4389		107.686	250.308	800.135	0.3091	0.6992		375.053	0	0	1	0		118.863	271.617	531.004	0.4238	0.6956		494.417	70.4838	0	1	0.1248														135.912	203.774	663.154	0.3387	0.5999
374.66	22.7063	0	1	0.0571		211.307	293.232	721.538	0.4115	0.5812		441.575	0	0	1	0		202.654	321.672	513.974	0.505	0.6135		644.524	13.1165	0	1	0.0199														77.5632	153.67	202.846	0.5327	0.6646
345.509	88.5294	0	1	0.204		236.815	249.658	964.06	0.3354	0.5132		347.982	0	0	1	0		207.723	343.175	730.427	0.4299	0.6229		658.339	50.0886	0	1	0.0707														238.59	70.2931	38.3494	0.8896	0.2276
390.369	19.8024	0	1	0.0483		213.917	283.32	901.434	0.3555	0.5698		297.405	0	0	1	0		240.46	326.293	759.902	0.4272	0.5757		543.565	23.1605	43.4405	0.9288	0.0409														181.369	56.835	111.683	0.6808	0.2386
389.438	0	0	1	0		251.462	264.507	788.359	0.3956	0.5126								243.961	367.857	660.49	0.4809	0.6013		557.419	32.6849	0	1	0.0554
312.525	39.4793	0	1	0.1122		290.3	312.657	760.189	0.4423	0.5185								240.628	265.856	615.771	0.4513	0.5249		425.652	30.6443	0	1	0.0672
364.277	0	0	1	0		173.146	288.837	928.039	0.3324	0.6252								138.833	356.666	746.378	0.399	0.7198		560.512	85.7542	0	1	0.1327
305.282	53.6775	0	1	0.1495		280.981	267.267	869.214	0.3868	0.4875								138.029	283.534	664.012	0.3883	0.6726		460.603	0	0	1	0
302.219	22.9732	0	1	0.0706		276.091	266.764	953.434	0.3628	0.4914								183.055	369.661	694.869	0.443	0.6688		427.514	25.0791	0	1	0.0554
330.626	0	0	1	0		283.155	319.109	756.451	0.4433	0.5298								219.983	307.757	695.78	0.4313	0.5832		454.925	0	40.7212	0.9178	0
362.71	64.8345	0	1	0.1516		266.457	301.338	829.524	0.4063	0.5307								238.071	319.741	856.722	0.3943	0.5732		430.985	27.3518	0	1	0.0597
287.332	8.1509	0	1	0.0276		230.294	305.914	614.897	0.4658	0.5705								115.649	263.202	677.748	0.3586	0.6947		421.502	0	0	1	0
343.539	65.6322	0	1	0.1604		248.194	302.63	785.543	0.4122	0.5494								268.813	354.03	659.201	0.4858	0.5684		422.892	0	0	1	0
334.211	4.8431	0	1	0.0143		324.761	340.566	853.992	0.4379	0.5119								287.907	389.406	841.099	0.4461	0.5749		467.876	44.778	0	1	0.0873
317.622	93.9296	0	1	0.2282		255.057	291.583	749.965	0.4216	0.5334								213.771	393.157	661.802	0.4784	0.6478		428.526	18.1751	0	1	0.0407
334.785	100.126	0	1	0.2302		258.151	372.881	695.885	0.4756	0.5909								205.676	305.026	612.155	0.4548	0.5973		588.918	29.0029	0	1	0.0469
286.348	8.9536	0	1	0.0303		278.674	283.939	762.84	0.4245	0.5047								115.472	280.259	763.113	0.3415	0.7082		406.745	2.7183	22.3947	0.9481	0.0066
308.119	0	0	1	0		287.642	256.303	686.975	0.4419	0.4712								176.587	352.525	647.226	0.4498	0.6663		415.515	0	0	1	0
370.424	45.1647	0	1	0.1087		165.777	364.049	809.542	0.3956	0.6871								202.15	276.346	445.446	0.5179	0.5775		294.704	0	0	1	0
325.3	88.4483	0	1	0.2138		257.104	301.576	862.532	0.3931	0.5398								200.09	191.053	611.235	0.3902	0.4884
80.3006	0.9152	0	1	0.0113		242.484	261.168	799.359	0.3865	0.5185								157.145	258.312	618.753	0.4017	0.6218
						210.93	264.429	728.868	0.3947	0.5563								108.075	313.37	630.12	0.4008	0.7436
						246.442	335.7	860.176	0.4036	0.5767								191.87	238.67	554.871	0.4369	0.5544
						247.982	283.924	800.737	0.3991	0.5338								201.425	298.713	734.993	0.4049	0.5973
						209.954	323.924	947.563	0.3604	0.6067								203.589	294.969	810.664	0.3808	0.5916
						265.54	627.577	773.643	0.5358	0.7027								160.008	250.822	627.064	0.3958	0.6105
						262.989	334.104	748.854	0.4436	0.5596								181.419	220.432	659.148	0.3787	0.5485
						251.945	345.129	881.972	0.4037	0.578								246.68	318.388	721.399	0.4392	0.5635
						240.984	345.154	849.616	0.4082	0.5889								217.307	343.164	797.017	0.4129	0.6123
						234.031	373.372	862.196	0.4133	0.6147								198.198	209.327	597.282	0.4056	0.5137
						291.839	291.941	772.522	0.4304	0.5001								225.182	269.06	481.139	0.5067	0.5444
						334.78	318.92	677.674	0.491	0.4879								239.119	240.543	453.537	0.514	0.5015
						229.739	433.376	917.949	0.4194	0.6535								249.185	244.338	629.844	0.4393	0.4951
						231.725	239.192	770.998	0.3792	0.5079								220.563	319.131	742.734	0.4208	0.5913
						232.555	215.432	948.44	0.3208	0.4809								215.519	275.519	551.199	0.4711	0.5611
						219.634	361.885	838.806	0.4094	0.6223								173.383	330.594	686.235	0.4234	0.656
						200.489	279.081	943.339	0.337	0.5819								175.681	286.158	828.209	0.358	0.6196
						237.635	234.961	731.164	0.3926	0.4972								158.856	319.628	640.336	0.4277	0.668
						267.415	178.997	837.972	0.3476	0.401								190.752	266.08	510.219	0.4724	0.5824
						238.005	404.498	976.191	0.3969	0.6296								165.277	269.893	585.771	0.4262	0.6202
						247.925	235.085	911.679	0.3463	0.4867								213.937	236.524	595	0.4309	0.5251
						213.774	278.587	969.903	0.3367	0.5658								157.361	354.796	757.137	0.4035	0.6927
						240.078	274.666	907.764	0.3619	0.5336								240.643	390.641	720.354	0.4671	0.6188
						244.617	283.957	838.004	0.3868	0.5372								178.444	341.17	697.816	0.4268	0.6566
						225.774	272.845	640.13	0.4379	0.5472								194.548	334.022	747.061	0.4144	0.6319
						238.61	292.504	772.894	0.4073	0.5507								222.794	275.909	506.772	0.496	0.5533
						236.237	182.122	846.747	0.3307	0.4353								220.083	295.936	545.66	0.486	0.5735
						270.678	261.507	845.39	0.3863	0.4914								184.977	368.389	707.976	0.4387	0.6657
						125.704	348.833	877.391	0.351	0.7351								171.885	305.16	708.777	0.4023	0.6397
						252.891	198.049	847.337	0.3473	0.4392								223.457	303.843	614.179	0.4619	0.5762
						233.867	376.894	657.046	0.4817	0.6171								183.52	375.05	722.662	0.436	0.6714
						46.8821	430.26	1071.36	0.3081	0.9017								187.213	352.731	751.275	0.4182	0.6533
						216.082	275.156	600.132	0.4501	0.5601								210.719	365.976	765.108	0.4298	0.6346
						186.17	285.199	1022.08	0.3156	0.605								159.113	363.984	559.297	0.4833	0.6958
						356.348	214.744	0	1	0.376								228.307	128.854	309.32	0.5359	0.3608
						549.993	47.4005	0	1	0.0793								212.631	198.059	591.358	0.4099	0.4823
						536.164	83.4194	0	1	0.1346								214.788	323.904	714.052	0.43	0.6013
						544.059	15.5347	0	1	0.0278								217.715	384.76	762.234	0.4415	0.6386
						536.097	55.0071	0	1	0.0931								224.155	292.075	891.365	0.3667	0.5658
						544.899	61.4683	0	1	0.1014								268.562	292.177	529.507	0.5143	0.5211
						540.109	25.9247	0	1	0.0458								215.726	256.691	642.965	0.4235	0.5434
						529.119	59.4615	0	1	0.101								156.979	254.273	612.896	0.4016	0.6183
						528.608	0.5967	0	1	0.0011								242.78	275.73	570.405	0.4762	0.5318
						554.654	0	0	1	0								211.419	475.18	700	0.4952	0.6921
						568.493	0	0	1	0								205.071	297.176	832.991	0.3761	0.5917
						470.36	12.439	0	1	0.0258								228.761	289.51	532.072	0.4934	0.5586
						419.589	30.5479	0	1	0.0679								149.363	334.465	627.287	0.4354	0.6913
						363.584	17.2922	0	1	0.0454								276.995	345.557	773.899	0.4458	0.5551
						429.942	58.515	36.0044	0.9313	0.1198								165.19	324.415	668.35	0.4228	0.6626
						404.942	37.6225	0	1	0.085								194.242	285.492	484.981	0.4973	0.5951
						458.734	35.3198	0	1	0.0715								193.958	389.969	732.67	0.4435	0.6678
						398.556	15.7457	0	1	0.038								138.681	259.081	683.136	0.368	0.6513
						380.77	0	0	1	0								192.013	378.217	837.655	0.405	0.6633
						412.453	39.5819	0	1	0.0876								110.134	306.377	701.609	0.3725	0.7356
						426.731	0	0	1	0								169.25	295.209	716.574	0.3933	0.6356
						349.544	0	0	1	0								227.664	334.977	593.427	0.4867	0.5954
						493.671	0	0	1	0								173.75	295.99	642.56	0.4223	0.6301
						507.58	0	0	1	0								178.284	313.696	685.448	0.4178	0.6376
						473.836	16.1054	0	1	0.0329								226.543	291.364	749.827	0.4085	0.5626
						489.458	66.9049	0	1	0.1203								178.927	315.734	774.573	0.3897	0.6383
						347.373	0	0	1	0								232.469	343.648	741.929	0.4371	0.5965
						384.253	36.0939	0	1	0.0859								245.445	267.16	667.289	0.4345	0.5212
						499.152	43.6125	0	1	0.0804								233.594	207.044	0	1	0.4699
						386.167	58.9173	0	1	0.1324								360.401	90.9269	0	1	0.2015
						466.517	0.1407	0	1	0.0003								393.018	1.5746	0	1	0.004
						441.872	88.1306	79.6385	0.8694	0.1663								421.383	0	0	1	0
						455.615	59.9862	0	1	0.1163								364.313	68.3913	0	1	0.1581
						457.836	78.5092	0	1	0.1464								370.948	50.1562	0	1	0.1191
						204.079	17.3952	0	1	0.0785								413.844	0	0	1	0
																		400.928	66.9171	0	1	0.143
																		361.781	0	0	1	0
																		445.577	67.8986	0	1	0.1322
																		420.345	96.3374	0	1	0.1865
																		414.194	19.3708	85.0377	0.836	0.0447
																		416.918	70.4124	2.9556	0.994	0.1445
																		424.844	44.0017	18.8477	0.9614	0.0939
																		432.793	9.216	0	1	0.0209
																		381.19	62.7231	26.5958	0.9435	0.1413
																		345.692	0	40.733	0.8946	0
																		308.487	61.4094	66.9751	0.8467	0.166
																		373.14	92.7016	0	1	0.199
																		327.195	0	0	1	0
																		433.928	61.6578	8.2916	0.9835	0.1244
																		401.44	44.2097	0	1	0.0992
																		407.641	63.7139	4.086	0.9914	0.1352
																		370.543	1.0217	0	1	0.0027
																		336.184	42.6706	0	1	0.1126
																		368.257	75.8542	0	1	0.1708
																		457.8	39.6887	0	1	0.0798
																		404.148	83.1319	0	1	0.1706
																		454.827	0	46.7237	0.9068	0
																		402.393	63.3895	0	1	0.1361
																		411.308	60.5731	13.8553	0.9715	0.1284
																		406.99	0	0	1	0
																		451.097	77.8526	0	1	0.1472
																		413.992	39.222	5.164	0.9887	0.0865
																		349.99	59.0367	0	1	0.1443
																		357.684	66.9314	10.9702	0.9748	0.1576
																		312.607	18.5982	9.393	0.9724	0.0562
																		414.241	30.1941	39.3205	0.9187	0.0679
																		354.867	60.7257	0	1	0.1461
																		335.112	53.532	1.0349	0.9973	0.1377
																		402.928	25.0579	31.5015	0.9314	0.0585
																		451.203	31.4338	0	1	0.0651
																		419.877	60.2267	0	1	0.1254
																		405.55	46.0037	0	1	0.1019
																		384.891	48.0509	11.2018	0.9748	0.111
																		370.302	66.6479	0	1	0.1525
																		379.445	22.6233	0	1	0.0563
																		342.911	0	0	1	0
																		406.428	48.5014	0	1	0.1066
																		415.195	9.806	16.1179	0.9635	0.0231
																		423.753	88.4628	40.3462	0.927	0.1727
																		391.23	53.5572	0	1	0.1204
																		309.307	26.4302	25.3717	0.9297	0.0787
																		414.015	102.499	15.2039	0.9714	0.1984
																		325.236	91.4381	0	1	0.2194
																		326.536	0	0	1	0
																		402.944	0	40.9453	0.9078	0
																		411.976	76.5268	0	1	0.1567
																		419.078	66.5936	5.7906	0.9882	0.1371
																		364.232	6.4307	0	1	0.0173
																		378.416	24.1893	15.8843	0.962	0.0601
																		405.078	116.124	0	1	0.2228
																		420.464	5.4983	0	1	0.0129
																		370.514	49.7874	0	1	0.1185
																		397.777	0	0	1	0
																		411.988	0	0	1	0
																		386.249	3.3891	0	1	0.0087
																		350.36	56.5304	53.0789	0.8846	0.1389
																		405.069	0	0	1	0
																		347.167	69.4263	1.8759	0.9955	0.1667
																		397.451	32.9497	0	1	0.0766
																		390.844	0	5.3134	0.9866	0
																		406.542	64.7334	0	1	0.1374
																		385.293	9.5392	0	1	0.0242
																		410.627	3.0804	0	1	0.0074
																		390.53	3.8396	0	1	0.0097
																		404.28	42.7036	0	1	0.0955
																		430.296	118.359	35.7639	0.9388	0.2157
																		445.486	56.9813	0	1	0.1134
																		385.278	104.07	23.4205	0.9543	0.2127
																		365.906	24.9855	15.7205	0.9613	0.0639
																		367.774	62.0673	0	1	0.1444
																		339.968	72.7961	59.188	0.8746	0.1764
																		368.155	29.9459	0	1	0.0752
																		361.621	37.8066	60.429	0.8686	0.0947
																		423.2	71.611	11.1655	0.9779	0.1447
																		410.823	37.5144	0	1	0.0837
																		367.857	111.625	0	1	0.2328
																		397.058	84.9576	0	1	0.1763
																		392.204	40.5487	0	1	0.0937
																		351.998	116.369	0	1	0.2485
																		415.348	57.0037	0	1	0.1207
																		326.566	40.1876	7.353	0.9803	0.1096
																		422.751	44.7781	34.1675	0.9319	0.0958
																		393.845	62.8248	0	1	0.1376
																		337.009	0	0	1	0
																		391.173	0	12.6288	0.9687	0
																		413.898	72.3376	122.357	0.799	0.1488
																		354.724	44.76	0	1	0.112
																		345.995	12.5798	0	1	0.0351
																		361.5	53.1574	50.8628	0.8907	0.1282
																		387.89	0	0.7447	0.9981	0
																		380.47	8.665	0	1	0.0223
																		389.215	71.2677	0	1	0.1548
																		343.16	35.5758	0	1	0.0939
																		409.289	83.2603	0	1	0.169
																		305.971	121.873	0.6426	0.9985	0.2849
																		354.284	25.2398	0	1	0.0665
																		394.81	0	0	1	0
																		365.657	50.4953	0	1	0.1213
																		427.646	13.3576	4.8268	0.9892	0.0303
																		385.161	8.7635	9.7291	0.9759	0.0222
																		416.313	0	0	1	0
																		377.447	15.4691	0	1	0.0394
																		214.579	90.9708	42.9874	0.8767	0.2977
																		347.613	70.0778	0	1	0.1678
																		395.407	18.4649	0	1	0.0446
																		411.273	110.388	0	1	0.2116
																		366.132	16.4757	49.1631	0.8861	0.0431
																		374.384	70.8029	3.2583	0.9927	0.159
																		380.769	110.787	0	1	0.2254
																		413.395	69.0876	0	1	0.1432
																		440.508	94.0047	0	1	0.1759
																		388.902	28.4269	48.1924	0.8965	0.0681
																		404.797	4.9985	0	1	0.0122
																		347.166	33.5637	48.7668	0.8865	0.0882
																		386.234	76.101	0	1	0.1646
																		430.102	58.5757	1.0134	0.9979	0.1199
																		389.122	68.3508	0	1	0.1494
																		383.972	75.4607	60.3809	0.8838	0.1642
																		419.043	48.9275	0	1	0.1046
																		347.538	34.8374	43.5886	0.8977	0.0911
																		370.827	50.9323	46.7392	0.9002	0.1208
																		313.909	0	23.2831	0.931	0
																		377.367	0	0	1	0
																		356.21	38.9045	54.1977	0.8794	0.0985

## Sheet: S5
5a									5b										5c				5d			5e
						SEC
						volume (mL)	A280 (mAU)												volume (mL)	A280 (mAU)	Conductivity (mS/cm)		Volume (mL)	A280 (mAU)
						0	0.105877												0.001	0	4.3753		0.001	-0.00423802
						0.001	0.660729												0.002	14.3992	4.37539		0.002	-0.023925
						0.001	0.660412									SEC			0.004	19.2605	4.37513		0.003	-0.0283517
						0.002	0.659966									volume (mL)	A280 (mAU)		0.005	19.2596	4.37481		0.004	-0.0304545
						0.003	0.658932									-0.005489	0		0.006	19.2587	4.37462		0.006	-0.0267462
						0.003	0.660334									-0.004656	0		0.008	19.2583	4.37448		0.007	-0.00262963
						0.004	0.660103									-0.003823	0		0.009	19.2584	4.37465		0.008	-0.000311106
						0.005	0.53672									-0.00299	0		0.01	19.2568	4.37463		0.009	-0.00541945
						0.005	-8.56956e-05									-0.002157	0		0.012	4.05863	4.37467		0.011	-0.00897306
						0.006	0.000210693									-0.001324	0		0.013	-0.00157214	4.37476		0.012	-0.012813
						0.007	0.00217245									-0.000491	-0.006657		0.014	-0.00402147	4.37493		0.013	-0.0158265
						0.007	0.0047528									0.000342	-0.017044		0.016	-0.0192962	4.37516		0.014	-0.0175388
						0.008	0.00594881									0.001175	-0.017917		0.017	-0.0261347	4.37537		0.016	-0.0188606
						0.009	0.00655954									0.002008	-0.018577		0.018	-0.0288943	4.37564		0.017	-0.0207061
						0.009	0.0065818									0.002841	-0.019176		0.02	-0.0315789	4.37599		0.018	-0.0190468
						0.01	0.0076163									0.003675	-0.019049		0.021	-0.0342572	4.37635		0.019	-0.0163698
						0.011	0.00949175									0.004508	-0.018727		0.023	-0.0359821	4.37689		0.021	-0.0142124
						0.011	0.011219									0.005341	-0.010242		0.024	-0.0370813	4.37753		0.022	-0.0139407
						0.012	0.0117877									0.006174	-0.000877		0.025	-0.0395827	4.37841		0.023	-0.0142156
frame indicates were image was cropped						0.013	0.0140704									0.007007	-0.001921		0.027	-0.0431799	4.3794		0.024	-0.0145577
						0.013	0.0162246									0.00784	-0.001861		0.028	-0.0460462	4.38027		0.026	-0.0151771
						0.014	0.0178133									0.008673	-0.00351		0.029	-0.0495912	4.38066		0.027	-0.0162459
						0.015	0.0193719									0.009506	-0.002627		0.031	-0.0527061	4.37948		0.028	-0.0169885
						0.015	0.0200128									0.010339	-0.001076		0.032	-0.0542872	4.37558		0.029	-0.0172411
						0.016	0.019324									0.011172	0.000647		0.033	-0.0568192	4.37052		0.031	-0.0169979
						0.017	0.0215367									0.012006	0.001748		0.035	-0.0586263	4.36551		0.032	-0.0162451
						0.017	0.0220578									0.012839	0.002547		0.036	-0.0613434	4.36116		0.033	-0.0154197
						0.018	0.0216827									0.013672	0.002393		0.037	-0.0630828	4.35755		0.034	-0.0145389
						0.019	0.0222182									0.014505	0.002208		0.039	-0.0636093	4.35464		0.036	-0.0138866
						0.019	0.0214952									0.015338	0.003596		0.04	-0.0645576	4.35255		0.037	-0.0137271
						0.02	0.0239871									0.016171	0.003733		0.042	-0.0648929	4.351		0.038	-0.0134408
						0.021	0.024561									0.017004	0.004895		0.043	-0.0653076	4.34983		0.039	-0.0154529
						0.021	0.0246037									0.017837	0.005541		0.044	-0.0651516	4.34889		0.041	-0.0175664
						0.022	0.0230271									0.01867	0.006867		0.046	-0.0651004	4.34821		0.042	-0.0179929
						0.023	0.0252123									0.019503	0.007463		0.047	-0.0656956	4.34787		0.043	-0.0182637
						0.023	0.0270034									0.020337	0.006097		0.048	-0.0658368	4.34773		0.044	-0.0163513
						0.024	0.0287209									0.02117	0.007164		0.05	-0.0673306	4.34776		0.046	-0.0141732
						0.025	0.0277204									0.022003	0.008665		0.051	-0.0667583	4.34769		0.047	-0.0131711
						0.025	0.0275254									0.022836	0.011788		0.052	-0.0661499	4.34748		0.048	-0.0101266
						0.026	0.0278039									0.023669	0.012494		0.054	-0.066109	4.34714		0.049	-0.00823731
						0.027	0.0279343									0.024502	0.011216		0.055	-0.0658806	4.34677		0.051	-0.0071153
						0.027	0.0256884									0.025335	0.010882		0.056	-0.0642454	4.34649		0.052	-0.00638155
						0.028	0.0233712									0.026168	0.010993		0.058	-0.0653696	4.34637		0.053	-0.00354288
						0.029	0.0258936									0.027001	0.010996		0.059	-0.0655251	4.34638		0.054	-0.00242067
						0.029	0.0252374									0.027834	0.01139		0.061	-0.0641953	4.34644		0.056	-0.0017753
						0.03	0.0246543									0.028668	0.012338		0.062	-0.062506	4.34652		0.057	-0.00074974
						0.031	0.0253145									0.029501	0.012803		0.063	-0.0624415	4.34666		0.058	0.000423145
						0.031	0.02369									0.030334	0.011971		0.065	-0.064975	4.3469		0.059	0.00118664
						0.032	0.0250399									0.031167	0.011088		0.066	-0.065301	4.3471		0.06	0.000835593
						0.033	0.0262421									0.032	0.0107		0.067	-0.0630379	4.34733		0.062	-0.00100575
						0.033	0.0254137									0.032833	0.008993		0.069	-0.0628703	4.34763		0.063	-0.00156119
						0.034	0.0275032									0.033666	0.007195		0.07	-0.0609933	4.34802		0.064	-0.00116159
						0.035	0.0269504									0.034499	0.007034		0.071	-0.0587707	4.34847		0.065	-0.00140135
						0.035	0.028045									0.035332	0.008103		0.073	-0.0575071	4.34886		0.067	-0.00366511
						0.036	0.0271833									0.036165	0.008092		0.074	-0.0561854	4.34931		0.068	-0.00197946
						0.037	0.0266471									0.036999	0.006928		0.075	-0.0552472	4.34966		0.069	-0.00248517
						0.037	0.0273686									0.037832	0.00647		0.077	-0.0549588	4.34988		0.07	-0.00349565
						0.038	0.0271449									0.038665	0.005555		0.078	-0.0553283	4.35014		0.072	-0.00349086
						0.039	0.0279467									0.039498	0.004775		0.08	-0.0559327	4.35032		0.073	-0.00304093
						0.039	0.0262187									0.040331	0.004542		0.081	-0.0570181	4.35056		0.074	-0.0026517
						0.04	0.0275024									0.041164	0.005055		0.082	-0.0592077	4.35089		0.075	-0.00250226
						0.041	0.029353									0.041997	0.005914		0.084	-0.0624365	4.3512		0.077	-0.0028343
						0.041	0.0291281									0.04283	0.004682		0.085	-0.0650405	4.3514		0.078	-0.000408867
						0.042	0.0314594									0.043663	0.001964		0.086	-0.0637638	4.35158		0.079	0.00190926
						0.043	0.0312626									0.044496	0.000634		0.088	-0.0651882	4.35176		0.08	0.00415167
						0.043	0.0312626									0.045329	-0.000399		0.089	-0.0666483	4.35199		0.082	0.00639905
						0.044	0.0341105									0.046163	-0.000956		0.09	-0.0686219	4.35222		0.083	0.00841664
						0.045	0.0354596									0.046996	-0.000908		0.092	-0.0710938	4.35247		0.084	0.0104066
						0.045	0.0350656									0.047829	-0.001498		0.093	-0.0734012	4.35276		0.085	0.0120683
						0.046	0.0363363									0.048662	-0.002254		0.094	-0.075095	4.35303		0.087	0.0144501
						0.047	0.0355813									0.049495	-0.002895		0.096	-0.0767463	4.35326		0.088	0.135515
						0.047	0.0370096									0.050328	-0.002623		0.097	-0.0766279	4.35357		0.089	0.230537
						0.048	0.039177									0.051161	-0.000465		0.098	-0.0770902	4.35391		0.09	0.231269
						0.049	0.0394404									0.051994	0.000533		0.1	-0.0796577	4.3543		0.092	0.233938
						0.049	0.0392845									0.052827	0.000186		0.101	-0.080958	4.35462		0.093	0.233949
						0.05	0.0384474									0.05366	-0.000143		0.103	-0.0790222	4.35487		0.094	0.232561
						0.051	0.0365933									0.054494	0.002268		0.104	-0.0764068	4.35514		0.095	0.230613
						0.051	0.0366294									0.055327	0.001572		0.105	-0.0756051	4.35538		0.097	0.227964
						0.052	0.036005									0.05616	-6e-05		0.107	-0.0742178	4.35566		0.098	0.228186
						0.053	0.0354079									0.056993	-8.9e-05		0.108	-0.0700553	4.3559		0.099	0.228111
						0.053	0.0355042									0.057826	0.000251		0.109	-0.0669599	4.35613		0.1	0.225604
						0.054	0.0355264									0.058659	0.000128		0.111	-0.0639191	4.35637		0.102	0.225157
						0.055	0.0371745									0.059492	0.000885		0.112	-0.0590891	4.35659		0.103	0.225165
						0.055	0.0357538									0.060325	0.001815		0.113	-0.0547885	4.35681		0.104	0.225302
						0.056	0.0359142									0.061158	0.002055		0.115	-0.0492652	4.35702		0.105	0.225424
						0.057	0.0347829									0.061991	0.001612		0.116	-0.0433653	4.35719		0.107	0.226337
						0.057	0.034078									0.062825	0.000774		0.117	-0.0376011	4.35739		0.108	0.226386
						0.058	0.0346287									0.063658	0.002033		0.119	-0.0310483	4.35761		0.109	0.225121
						0.059	0.0336663									0.064491	0.004786		0.12	-0.0221457	4.35785		0.11	0.222292
						0.059	0.0341992									0.065324	0.006556		0.122	-0.0127089	4.35802		0.112	0.218481
						0.06	0.0339641									0.066157	0.007051		0.123	-0.00614312	4.35813		0.113	0.218387
						0.061	0.0353458									0.06699	0.008093		0.124	0.0012685	4.3582		0.114	0.219236
						0.061	0.0355572									0.067823	0.008627		0.126	0.0109677	4.35826		0.115	0.219873
						0.062	0.033759									0.068656	0.008611		0.127	0.0203367	4.35839		0.117	0.221409
						0.063	0.0333773									0.069489	0.008715		0.128	0.0306412	4.35856		0.118	0.222177
						0.063	0.034006									0.070322	0.00967		0.13	0.0413165	4.35874		0.119	0.221521
						0.064	0.0313104									0.071156	0.008513		0.131	0.0513408	4.35884		0.12	0.219445
						0.065	0.0307637									0.071989	0.007895		0.132	0.0606774	4.35901		0.122	0.2175
						0.065	0.0321017									0.072822	0.008169		0.134	0.0690269	4.35907		0.123	0.214678
						0.066	0.0303353									0.073655	0.007478		0.135	0.0771283	4.3591		0.124	0.212538
						0.067	0.0321289									0.074488	0.006055		0.136	0.0870526	4.35909		0.125	0.211334
						0.067	0.0325057									0.075321	0.005396		0.138	0.0945194	4.35917		0.127	0.209147
						0.068	0.0336269									0.076154	0.008611		0.139	0.10098	4.35933		0.128	0.206633
						0.069	0.0332342									0.076987	0.010423		0.141	0.109904	4.35953		0.129	0.205366
						0.069	0.0326979									0.07782	0.010717		0.142	0.118178	4.35965		0.13	0.205439
						0.07	0.0316185									0.078653	0.010013		0.143	0.124658	4.3597		0.132	0.205081
						0.071	0.0314012									0.079487	0.010691		0.145	0.13119	4.3597		0.133	0.202119
						0.071	0.0321426									0.08032	0.010937		0.146	0.13777	4.35974		0.134	0.198351
						0.072	0.0347946									0.081153	0.011973		0.147	0.144094	4.35984		0.135	0.194244
						0.073	0.0359732									0.081986	0.011454		0.149	0.149481	4.35988		0.136	0.189827
						0.073	0.0369621									0.082819	0.011777		0.15	0.154729	4.35997		0.138	0.187048
						0.074	0.036576									0.083652	0.011526		0.151	0.15988	4.36007		0.139	0.18514
						0.075	0.0363728									0.084485	0.0112		0.153	0.166551	4.36015		0.14	0.184114
						0.075	0.0371168									0.085318	0.010088		0.154	0.172173	4.36013		0.141	0.184508
						0.076	0.0374567									0.086151	0.009035		0.155	0.1778	4.36006		0.143	0.182623
						0.077	0.0374065									0.086984	0.009252		0.157	0.183801	4.36013		0.144	0.181003
						0.077	0.0357258									0.087817	0.009259		0.158	0.190484	4.36019		0.145	0.178836
						0.078	0.0356718									0.088651	0.010351		0.16	0.194228	4.36027		0.146	0.172778
						0.079	0.0359687									0.089484	0.011218		0.161	0.198554	4.3603		0.148	0.170396
						0.079	0.0349303									0.090317	0.011073		0.162	0.20206	4.36027		0.149	0.167545
						0.08	0.0342066									0.09115	0.010353		0.164	0.204488	4.36029		0.15	0.164621
						0.081	0.0349386									0.091983	0.010327		0.165	0.206909	4.36035		0.151	0.163817
						0.081	0.0363456									0.092816	0.009325		0.166	0.210417	4.36043		0.153	0.161541
						0.082	0.0378774									0.093649	0.00925		0.168	0.21295	4.36049		0.154	0.160415
						0.083	0.0401765									0.094482	0.009349		0.169	0.216817	4.36052		0.155	0.159825
						0.083	0.0391222									0.095315	0.00903		0.17	0.221282	4.36051		0.156	0.158229
						0.084	0.0399279									0.096148	0.00817		0.172	0.224754	4.36055		0.158	0.158913
						0.085	0.0398209									0.096982	0.005823		0.173	0.22675	4.36066		0.159	0.157865
						0.085	0.0417646									0.097815	0.004408		0.174	0.229539	4.3607		0.16	0.155529
						0.086	0.0440165									0.098648	0.004307		0.176	0.232927	4.36074		0.161	0.15301
						0.087	0.045346									0.099481	0.00337		0.177	0.234924	4.36082		0.163	0.151004
						0.087	0.0452275									0.100314	0.003705		0.178	0.236115	4.36086		0.164	0.148997
						0.088	0.0432495									0.101147	0.003761		0.18	0.23737	4.36088		0.165	0.147475
						0.089	0.0423647									0.10198	0.002224		0.181	0.238726	4.36086		0.166	0.14704
						0.089	0.0426447									0.102813	0.001732		0.183	0.240436	4.36093		0.168	0.145022
						0.09	0.043473									0.103646	0.001542		0.184	0.241994	4.36107		0.169	0.144329
						0.091	0.0449169									0.104479	0.001969		0.185	0.242444	4.36114		0.17	0.14378
						0.091	0.0463802									0.105313	0.001828		0.187	0.242848	4.36117		0.171	0.142225
						0.092	0.0464318									0.106146	0.00144		0.188	0.244616	4.36117		0.173	0.141337
						0.093	0.04654									0.106979	0.000471		0.189	0.246653	4.36113		0.174	0.139028
						0.093	0.0462827									0.107812	-0.000365		0.191	0.247091	4.3611		0.175	0.136714
						0.094	0.0460754									0.108645	-0.000994		0.192	0.246268	4.3611		0.176	0.135194
						0.095	0.046476									0.109478	-0.002		0.193	0.245715	4.36104		0.178	0.132965
						0.095	0.0466035									0.110311	-0.002419		0.195	0.245604	4.36092		0.179	0.130231
						0.096	0.0464499									0.111144	-0.000765		0.196	0.246262	4.36082		0.18	0.129202
						0.097	0.0466332									0.111977	-2.9e-05		0.197	0.247455	4.36075		0.181	0.128184
						0.097	0.0470105									0.11281	-0.000733		0.199	0.247148	4.36072		0.183	0.129298
						0.098	0.0466847									0.113644	-0.001336		0.2	0.246875	4.36072		0.184	0.131908
						0.099	0.0454578									0.114477	-0.00176		0.202	0.246488	4.3607		0.185	0.133535
						0.099	0.0455628									0.11531	-0.00141		0.203	0.246927	4.36076		0.186	0.133169
						0.1	0.0453205									0.116143	-0.001837		0.204	0.245603	4.36083		0.188	0.1316
						0.101	0.0435013									0.116976	-0.001688		0.206	0.24522	4.36089		0.189	0.134272
						0.101	0.0421569									0.117809	-0.001026		0.207	0.246549	4.36097		0.19	0.135054
						0.102	0.0411072									0.118642	-0.000164		0.208	0.247536	4.36106		0.191	0.13838
						0.103	0.0399936									0.119475	0.001203		0.21	0.246077	4.36121		0.193	0.140429
						0.103	0.0396862									0.120308	0.003505		0.211	0.245122	4.36131		0.194	0.140637
						0.104	0.0419563									0.121141	0.004751		0.212	0.24411	4.36139		0.195	0.136235
						0.105	0.0433047									0.121974	0.004694		0.214	0.242967	4.36149		0.196	0.134182
						0.105	0.0425405									0.122808	0.006007		0.215	0.241251	4.3615		0.198	0.132867
						0.106	0.0417646									0.123641	0.006124		0.216	0.238261	4.36145		0.199	0.13201
						0.107	0.0417708									0.124474	0.007004		0.218	0.236809	4.36146		0.2	0.131989
						0.107	0.0411847									0.125307	0.005995		0.219	0.235978	4.36148		0.201	0.1319
						0.108	0.0394063									0.12614	0.005456		0.221	0.235036	4.36139		0.203	0.131149
						0.109	0.039039									0.126973	0.007076		0.222	0.232246	4.36137		0.204	0.130398
						0.109	0.0392542									0.127806	0.008566		0.223	0.228786	4.36134		0.205	0.128335
						0.11	0.0401459									0.128639	0.01018		0.225	0.226157	4.3613		0.206	0.13014
						0.111	0.0413149									0.129472	0.011895		0.226	0.225062	4.36124		0.208	0.130523
						0.111	0.0413293									0.130305	0.01189		0.227	0.223667	4.36123		0.209	0.131282
						0.112	0.0410487									0.131139	0.01132		0.229	0.22154	4.36128		0.21	0.130984
						0.113	0.0417757									0.131972	0.010446		0.23	0.219418	4.36124		0.211	0.132061
						0.113	0.0436173									0.132805	0.011497		0.231	0.217442	4.36128		0.212	0.130948
						0.114	0.0435561									0.133638	0.01371		0.233	0.215194	4.36132		0.214	0.131795
						0.115	0.0430985									0.134471	0.016037		0.234	0.211802	4.36123		0.215	0.130372
						0.115	0.0423967									0.135304	0.017537		0.235	0.209416	4.3613		0.216	0.129113
						0.116	0.042218									0.136137	0.018993		0.237	0.207875	4.36142		0.217	0.128753
						0.117	0.0424205									0.13697	0.020972		0.238	0.206901	4.36151		0.219	0.126006
						0.117	0.0444965									0.137803	0.021548		0.24	0.204371	4.3615		0.22	0.123293
						0.118	0.0449823									0.138636	0.020926		0.241	0.201773	4.36151		0.221	0.120423
						0.119	0.044475									0.13947	0.020033		0.242	0.198595	4.36144		0.222	0.117084
						0.119	0.0445457									0.140303	0.0192		0.244	0.196303	4.36141		0.224	0.113705
						0.12	0.0439919									0.141136	0.018073		0.245	0.194525	4.36143		0.225	0.111225
						0.121	0.0412694									0.141969	0.016998		0.246	0.191866	4.36147		0.226	0.108869
						0.121	0.041015									0.142802	0.01664		0.248	0.189496	4.36145		0.227	0.105153
						0.122	0.0422014									0.143635	0.016309		0.249	0.188443	4.36143		0.229	0.101379
						0.123	0.0424286									0.144468	0.016623		0.25	0.18779	4.36144		0.23	0.0976448
						0.123	0.0409									0.145301	0.016999		0.252	0.186721	4.36146		0.231	0.0938147
						0.124	0.0395494									0.146134	0.019457		0.253	0.183608	4.36145		0.232	0.09123
						0.125	0.0398278									0.146967	0.020638		0.254	0.18076	4.36146		0.234	0.0847246
						0.125	0.0400082									0.147801	0.019251		0.256	0.179926	4.36148		0.235	0.0825294
						0.126	0.0402641									0.148634	0.018582		0.257	0.179823	4.36149		0.236	0.0828419
						0.127	0.0392872									0.149467	0.019016		0.259	0.179528	4.36151		0.237	0.0819819
						0.127	0.0396455									0.1503	0.018669		0.26	0.179199	4.36147		0.239	0.079546
						0.128	0.0397071									0.151133	0.019616		0.261	0.178636	4.36143		0.24	0.0778071
						0.129	0.0396116									0.151966	0.020763		0.263	0.178112	4.36144		0.241	0.0743855
						0.129	0.0393281									0.152799	0.018846		0.264	0.17784	4.36147		0.242	0.0718613
						0.13	0.0383691									0.153632	0.016463		0.265	0.178045	4.36146		0.244	0.0699469
						0.131	0.0385356									0.154465	0.015311		0.267	0.179314	4.3614		0.245	0.0684364
						0.131	0.0388778									0.155298	0.013485		0.268	0.181302	4.36142		0.246	0.0666344
						0.132	0.0377076									0.156132	0.013035		0.269	0.181949	4.36139		0.247	0.0667247
						0.133	0.0380926									0.156965	0.013719		0.271	0.182306	4.3614		0.249	0.06486
						0.133	0.0376084									0.157798	0.013979		0.272	0.183839	4.36144		0.25	0.0615047
						0.134	0.0369219									0.158631	0.013671		0.273	0.183861	4.36145		0.251	0.0595905
						0.135	0.0369659									0.159464	0.014122		0.275	0.183403	4.36154		0.252	0.0543832
						0.135	0.0380364									0.160297	0.015468		0.276	0.183905	4.36163		0.254	0.0543655
						0.136	0.037619									0.16113	0.016101		0.277	0.184357	4.36164		0.255	0.05511
						0.137	0.037949									0.161963	0.016306		0.279	0.185731	4.3617		0.256	0.0516875
						0.137	0.0393703									0.162796	0.017312		0.28	0.189322	4.36178		0.257	0.0483199
						0.138	0.0386678									0.163629	0.017575		0.282	0.189592	4.36185		0.259	0.0456199
						0.139	0.0380815									0.164463	0.018244		0.283	0.19229	4.36189		0.26	0.0428193
						0.139	0.0384047									0.165296	0.019193		0.284	0.193977	4.36189		0.261	0.0412992
						0.14	0.0383243									0.166129	0.018679		0.286	0.195708	4.36181		0.262	0.0379634
						0.141	0.0393171									0.166962	0.017888		0.287	0.200229	4.36176		0.264	0.0346746
						0.141	0.0399013									0.167795	0.016897		0.288	0.203084	4.36177		0.265	0.0310171
						0.142	0.0386243									0.168628	0.01808		0.29	0.20292	4.36176		0.266	0.0268422
						0.143	0.038709									0.169461	0.019669		0.291	0.205964	4.36178		0.267	0.0256535
						0.143	0.0390373									0.170294	0.019945		0.292	0.208868	4.36177		0.269	0.0208096
						0.144	0.0381581									0.171127	0.020478		0.294	0.212595	4.3617		0.27	0.0192681
						0.145	0.0381533									0.17196	0.021082		0.295	0.218286	4.36164		0.271	0.0223363
						0.145	0.0383359									0.172793	0.022415		0.296	0.222145	4.36157		0.272	0.022812
						0.146	0.0380689									0.173627	0.025614		0.298	0.22369	4.36154		0.274	0.0207547
						0.147	0.0381259									0.17446	0.027562		0.299	0.226924	4.36155		0.275	0.0202351
						0.147	0.0366757									0.175293	0.028659		0.301	0.233254	4.36151		0.276	0.0178652
						0.148	0.0379977									0.176126	0.029917		0.302	0.236001	4.36152		0.277	0.0178591
						0.149	0.039874									0.176959	0.028111		0.303	0.23978	4.36156		0.279	0.0192519
						0.149	0.0388041									0.177792	0.026424		0.305	0.244024	4.36158		0.28	0.0206276
						0.15	0.0400886									0.178625	0.024976		0.306	0.24945	4.36158		0.281	0.0206915
						0.151	0.0405425									0.179458	0.025625		0.307	0.254402	4.36163		0.282	0.0198488
						0.151	0.0409797									0.180291	0.025074		0.309	0.259135	4.36162		0.283	0.0174682
						0.152	0.0402301									0.181124	0.024165		0.31	0.26462	4.36162		0.285	0.0178576
						0.153	0.0404795									0.181958	0.025576		0.311	0.270341	4.36164		0.286	0.0126881
						0.153	0.040601									0.182791	0.026052		0.313	0.275923	4.36165		0.287	0.011765
						0.154	0.0393924									0.183624	0.024647		0.314	0.280827	4.36167		0.288	0.0123059
						0.155	0.0401704									0.184457	0.02485		0.315	0.286522	4.36178		0.29	0.0129784
						0.155	0.0393281									0.18529	0.024532		0.317	0.290504	4.36183		0.291	0.0110756
						0.156	0.0394042									0.186123	0.024319		0.318	0.295638	4.36197		0.292	0.00692642
						0.157	0.0404661									0.186956	0.025165		0.32	0.300383	4.3621		0.293	0.00423105
						0.157	0.0410333									0.187789	0.024687		0.321	0.305019	4.36221		0.295	0.00378798
						0.158	0.0420174									0.188622	0.02591		0.322	0.31298	4.36229		0.296	0.00539763
						0.159	0.0432994									0.189455	0.026247		0.324	0.319199	4.36229		0.297	0.00187694
						0.159	0.0426405									0.190289	0.024014		0.325	0.322898	4.36232		0.298	0.0018622
						0.16	0.0437917									0.191122	0.023253		0.326	0.327099	4.36239		0.3	0.00159117
						0.161	0.043591									0.191955	0.023357		0.328	0.331586	4.36243		0.301	0.00125467
						0.161	0.0417816									0.192788	0.022586		0.329	0.3362	4.36245		0.302	0.00101028
						0.162	0.0433231									0.193621	0.021178		0.33	0.341239	4.36249		0.303	0.00306107
						0.163	0.0425674									0.194454	0.020408		0.332	0.346218	4.36253		0.305	-0.000339896
						0.163	0.0443653									0.195287	0.02068		0.333	0.349181	4.3626		0.306	0.000792514
						0.164	0.0452099									0.19612	0.021125		0.334	0.351848	4.36271		0.307	0.00132905
						0.165	0.0443286									0.196953	0.022163		0.336	0.356993	4.36282		0.308	0.000472735
						0.165	0.0444634									0.197786	0.023773		0.337	0.359935	4.36286		0.31	-0.00145653
						0.166	0.0437676									0.19862	0.025172		0.339	0.361164	4.36285		0.311	-0.000696751
						0.167	0.0425266									0.199453	0.025886		0.34	0.364021	4.36287		0.312	-0.000727921
						0.167	0.042118									0.200286	0.026089		0.341	0.367806	4.36282		0.313	-0.000719496
						0.168	0.0420063									0.201119	0.027533		0.343	0.369897	4.36276		0.315	-0.000965048
						0.169	0.0426888									0.201952	0.028273		0.344	0.372813	4.36274		0.316	-0.0027509
						0.169	0.0431013									0.202785	0.028642		0.345	0.375209	4.36271		0.317	-0.0041909
						0.17	0.0436658									0.203618	0.027425		0.347	0.375964	4.36275		0.318	-0.0056438
						0.171	0.0441558									0.204451	0.026684		0.348	0.377426	4.3628		0.32	-0.00583307
						0.171	0.043625									0.205284	0.027391		0.349	0.381188	4.3628		0.321	-0.00684102
						0.172	0.0433081									0.206117	0.026652		0.351	0.383294	4.36285		0.322	-0.00777265
						0.173	0.0422233									0.206951	0.025861		0.352	0.385024	4.36296		0.323	-0.00984258
						0.173	0.0417291									0.207784	0.026736		0.353	0.388185	4.36304		0.325	-0.00824732
						0.174	0.0405847									0.208617	0.028417		0.355	0.387546	4.36311		0.326	-0.00973677
						0.175	0.0391573									0.20945	0.028545		0.356	0.389535	4.3632		0.327	-0.0137366
						0.175	0.0388794									0.210283	0.027657		0.357	0.39141	4.36322		0.328	-0.0140796
						0.176	0.0393512									0.211116	0.027896		0.359	0.393233	4.36318		0.33	-0.0143567
						0.177	0.0380627									0.211949	0.026459		0.36	0.393648	4.36322		0.331	-0.013023
						0.177	0.0375027									0.212782	0.027791		0.362	0.394816	4.36331		0.332	-0.0134564
						0.178	0.0363006									0.213615	0.028374		0.363	0.39437	4.36329		0.333	-0.0135676
						0.179	0.0363896									0.214448	0.02874		0.364	0.393311	4.36325		0.335	-0.0132563
						0.179	0.0374618									0.215281	0.026756		0.366	0.39334	4.36316		0.336	-0.0133915
						0.18	0.0359996									0.216115	0.025773		0.367	0.392994	4.36312		0.337	-0.0164974
						0.181	0.035887									0.216948	0.02427		0.368	0.395428	4.36314		0.338	-0.0158448
						0.181	0.0359036									0.217781	0.024524		0.37	0.395151	4.36313		0.34	-0.0163179
						0.182	0.0359131									0.218614	0.024882		0.371	0.395621	4.36302		0.341	-0.0187634
						0.183	0.0379447									0.219447	0.023877		0.372	0.394122	4.36289		0.342	-0.0210303
						0.183	0.0388899									0.22028	0.024261		0.374	0.394655	4.36288		0.343	-0.0190561
						0.184	0.0385875									0.221113	0.023802		0.375	0.394216	4.36284		0.345	-0.0201399
						0.185	0.0384654									0.221946	0.023473		0.376	0.395095	4.36273		0.346	-0.0200991
						0.185	0.0390298									0.222779	0.02257		0.378	0.393362	4.36269		0.347	-0.0206883
						0.186	0.0396878									0.223612	0.019814		0.379	0.394455	4.36268		0.348	-0.021161
						0.187	0.0387201									0.224446	0.021669		0.381	0.395648	4.36268		0.35	-0.0209911
						0.187	0.0386562									0.225279	0.023159		0.382	0.395955	4.3626		0.351	-0.0243013
						0.188	0.0399635									0.226112	0.023221		0.383	0.393927	4.36254		0.352	-0.02425
						0.189	0.0411721									0.226945	0.022219		0.385	0.391515	4.36252		0.353	-0.0211781
						0.189	0.0411322									0.227778	0.021591		0.386	0.39226	4.36255		0.355	-0.0232086
						0.19	0.0411856									0.228611	0.020686		0.387	0.391955	4.36264		0.356	-0.0255031
						0.191	0.0420832									0.229444	0.019651		0.389	0.392229	4.36266		0.357	-0.0296467
						0.191	0.0424869									0.230277	0.019251		0.39	0.392077	4.36263		0.358	-0.0296303
						0.192	0.0415738									0.23111	0.018942		0.391	0.39158	4.36254		0.359	-0.0313535
						0.193	0.0398073									0.231943	0.021641		0.393	0.391865	4.36249		0.361	-0.0309699
						0.193	0.0391641									0.232777	0.023929		0.394	0.39112	4.36238		0.362	-0.0269279
						0.194	0.0393441									0.23361	0.022887		0.395	0.38916	4.36232		0.363	-0.0277443
						0.195	0.0409472									0.234443	0.022102		0.397	0.3909	4.3622		0.364	-0.0280935
						0.195	0.0434691									0.235276	0.023431		0.398	0.391934	4.36212		0.366	-0.0318716
						0.196	0.042819									0.236109	0.027034		0.4	0.392054	4.36196		0.367	-0.0308212
						0.197	0.0439142									0.236942	0.027738		0.401	0.392444	4.36193		0.368	-0.0314441
						0.197	0.0451914									0.237775	0.028181		0.402	0.393266	4.36187		0.369	-0.0308062
						0.198	0.0450273									0.238608	0.025932		0.404	0.391997	4.36177		0.371	-0.0314927
						0.199	0.0443261									0.239441	0.02591		0.405	0.393149	4.36168		0.372	-0.0298736
						0.199	0.043853									0.240274	0.025569		0.406	0.395409	4.36161		0.373	-0.0284613
						0.2	0.0408616									0.241108	0.026672		0.408	0.397008	4.36159		0.374	-0.0327896
						0.201	0.0414655									0.241941	0.026594		0.409	0.399776	4.36165		0.376	-0.0320027
						0.201	0.0425402									0.242774	0.02612		0.41	0.399925	4.36166		0.377	-0.0315242
						0.202	0.0435424									0.243607	0.02587		0.412	0.401115	4.36167		0.378	-0.0328499
						0.203	0.0438275									0.24444	0.024837		0.413	0.402018	4.36168		0.379	-0.0328838
						0.203	0.0440848									0.245273	0.024171		0.414	0.404445	4.36169		0.381	-0.0322065
						0.204	0.0448286									0.246106	0.024996		0.416	0.405869	4.36172		0.382	-0.0328518
						0.205	0.0443722									0.246939	0.02546		0.417	0.408476	4.36174		0.383	-0.03346
						0.205	0.0432118									0.247772	0.027714		0.419	0.409991	4.3617		0.384	-0.035531
						0.206	0.0431208									0.248605	0.027725		0.42	0.410566	4.36163		0.386	-0.033076
						0.207	0.042883									0.249438	0.027036		0.421	0.411413	4.36154		0.387	-0.0302122
						0.207	0.0421373									0.250272	0.027363		0.423	0.411967	4.36144		0.388	-0.0306961
						0.208	0.041583									0.251105	0.027417		0.424	0.413708	4.36129		0.389	-0.0307079
						0.209	0.0420114									0.251938	0.027428		0.425	0.415239	4.3612		0.391	-0.0286599
						0.209	0.0434757									0.252771	0.025633		0.427	0.416221	4.36109		0.392	-0.0299174
						0.21	0.0455947									0.253604	0.024032		0.428	0.417766	4.36094		0.393	-0.0287362
						0.211	0.0472383									0.254437	0.024535		0.429	0.417121	4.36083		0.394	-0.0268988
						0.211	0.0490035									0.25527	0.024888		0.431	0.415987	4.36072		0.396	-0.0257221
						0.212	0.0505256									0.256103	0.023728		0.432	0.415712	4.36066		0.397	-0.0252401
						0.213	0.0478413									0.256936	0.022984		0.433	0.416219	4.36057		0.398	-0.0276277
						0.213	0.0471705									0.257769	0.023126		0.435	0.415058	4.36047		0.399	-0.0302436
						0.214	0.0471751									0.258603	0.023588		0.436	0.415987	4.36038		0.401	-0.0296953
						0.215	0.0466694									0.259436	0.024454		0.438	0.415769	4.36023		0.402	-0.0326469
						0.215	0.0463965									0.260269	0.024802		0.439	0.413758	4.36002		0.403	-0.0326878
						0.216	0.0479206									0.261102	0.026072		0.44	0.411596	4.35981		0.404	-0.0299622
						0.217	0.0493307									0.261935	0.026504		0.442	0.409954	4.35968		0.406	-0.0284665
						0.217	0.0534593									0.262768	0.027891		0.443	0.409944	4.3596		0.407	-0.0306321
						0.218	0.0550237									0.263601	0.029179		0.444	0.409388	4.35952		0.408	-0.0310614
						0.219	0.0557262									0.264434	0.030433		0.446	0.407512	4.3595		0.409	-0.0318667
						0.219	0.0562665									0.265267	0.033137		0.447	0.404793	4.35938		0.411	-0.0314458
						0.22	0.0578002									0.2661	0.034536		0.448	0.404646	4.35932		0.412	-0.0321436
						0.221	0.057543									0.266934	0.034336		0.45	0.401485	4.35923		0.413	-0.0311855
						0.221	0.0597833									0.267767	0.034708		0.451	0.400809	4.35926		0.414	-0.0275654
						0.222	0.06413									0.2686	0.035921		0.452	0.398954	4.35926		0.416	-0.0258648
						0.223	0.0666005									0.269433	0.036577		0.454	0.39879	4.35937		0.417	-0.0264283
						0.223	0.0689482									0.270266	0.036711		0.455	0.398333	4.3595		0.418	-0.0269605
						0.224	0.0722249									0.271099	0.037251		0.456	0.395116	4.35978		0.419	-0.026988
						0.225	0.0759518									0.271932	0.037656		0.458	0.392014	4.36016		0.421	-0.0292073
						0.225	0.078069									0.272765	0.038834		0.459	0.389203	4.36061		0.422	-0.0295375
						0.226	0.0777297									0.273598	0.040429		0.461	0.387834	4.36117		0.423	-0.0289787
						0.227	0.0777163									0.274431	0.040891		0.462	0.385825	4.36178		0.424	-0.0286603
						0.227	0.0797299									0.275265	0.040668		0.463	0.386636	4.36257		0.426	-0.0284642
						0.228	0.0815786									0.276098	0.04079		0.465	0.386442	4.36352		0.427	-0.0297506
						0.229	0.0832187									0.276931	0.040929		0.466	0.3857	4.3646		0.428	-0.0325567
						0.229	0.0873307									0.277764	0.040999		0.467	0.384387	4.36597		0.429	-0.0311518
						0.23	0.0916057									0.278597	0.040209		0.469	0.3837	4.3675		0.431	-0.0295275
						0.231	0.0946393									0.27943	0.039267		0.47	0.382592	4.36929		0.432	-0.0335711
						0.231	0.0970894									0.280263	0.038949		0.471	0.382056	4.37125		0.433	-0.0332908
						0.232	0.0998843									0.281096	0.038404		0.473	0.382234	4.37356		0.434	-0.0333722
						0.233	0.102285									0.281929	0.037312		0.474	0.381772	4.37607		0.435	-0.0343666
						0.233	0.103494									0.282762	0.035574		0.475	0.380586	4.37895		0.437	-0.0333706
						0.234	0.104877									0.283596	0.033747		0.477	0.380295	4.38218		0.438	-0.0329027
						0.235	0.105359									0.284429	0.033227		0.478	0.380119	4.38565		0.439	-0.0324959
						0.235	0.106923									0.285262	0.032811		0.48	0.379446	4.38958		0.44	-0.0329824
						0.236	0.109447									0.286095	0.032014		0.481	0.379189	4.39391		0.442	-0.0326271
						0.237	0.111138									0.286928	0.031803		0.482	0.379906	4.39866		0.443	-0.0360484
						0.237	0.11303									0.287761	0.031204		0.484	0.380531	4.4039		0.444	-0.0335313
						0.238	0.114602									0.288594	0.028996		0.485	0.379926	4.40963		0.445	-0.0295611
						0.239	0.115182									0.289427	0.027385		0.486	0.378621	4.41584		0.447	-0.0277489
						0.239	0.115281									0.29026	0.02669		0.488	0.378275	4.42271		0.448	-0.0296474
						0.24	0.117589									0.291093	0.025916		0.489	0.378554	4.4302		0.449	-0.0306343
						0.241	0.12152									0.291926	0.025136		0.49	0.379484	4.43824		0.45	-0.0339549
						0.241	0.124211									0.29276	0.025152		0.492	0.380559	4.44675		0.452	-0.0368828
						0.242	0.128027									0.293593	0.025114		0.493	0.38172	4.45573		0.453	-0.0338212
						0.243	0.135563									0.294426	0.025847		0.494	0.382561	4.46523		0.454	-0.0356362
						0.243	0.142066									0.295259	0.025917		0.496	0.382683	4.47526		0.455	-0.0355332
						0.244	0.14603									0.296092	0.024951		0.497	0.382628	4.48571		0.457	-0.0380598
						0.245	0.150999									0.296925	0.024952		0.499	0.383995	4.49663		0.458	-0.0419649
						0.245	0.156239									0.297758	0.0256		0.5	0.383798	4.50785		0.459	-0.0439507
						0.246	0.160675									0.298591	0.025948		0.501	0.385613	4.51961		0.46	-0.0434344
						0.247	0.165133									0.299424	0.028167		0.503	0.386147	4.53169		0.462	-0.0419296
						0.247	0.170416									0.300257	0.031916		0.504	0.390171	4.54419		0.463	-0.039734
						0.248	0.176245									0.301091	0.0335		0.505	0.392674	4.55711		0.464	-0.0397567
						0.249	0.181546									0.301924	0.036099		0.507	0.396735	4.57049		0.465	-0.0412176
						0.249	0.187217									0.302757	0.038202		0.508	0.399689	4.58444		0.467	-0.041447
						0.25	0.193942									0.30359	0.039662		0.509	0.403517	4.59894		0.468	-0.0423699
						0.251	0.200365									0.304423	0.042679		0.511	0.408439	4.61386		0.469	-0.0417086
						0.251	0.206198									0.305256	0.044118		0.512	0.415178	4.62927		0.47	-0.039835
						0.252	0.212021									0.306089	0.04353		0.513	0.41995	4.64522		0.472	-0.0397413
						0.253	0.216899									0.306922	0.044679		0.515	0.423209	4.66145		0.473	-0.0380565
						0.253	0.222626									0.307755	0.044671		0.516	0.427303	4.6781		0.474	-0.0392698
						0.254	0.228876									0.308588	0.045283		0.518	0.43189	4.69496		0.475	-0.041756
						0.255	0.234774									0.309422	0.046759		0.519	0.437858	4.71239		0.477	-0.0415181
						0.255	0.241197									0.310255	0.048397		0.52	0.443813	4.73013		0.478	-0.0430268
						0.256	0.24797									0.311088	0.050043		0.522	0.450183	4.74791		0.479	-0.0430886
						0.257	0.252345									0.311921	0.052829		0.523	0.457206	4.76586		0.48	-0.042901
						0.257	0.255268									0.312754	0.055367		0.524	0.464055	4.78415		0.482	-0.0435773
						0.258	0.259388									0.313587	0.058313		0.526	0.471474	4.80263		0.483	-0.0429761
						0.259	0.263589									0.31442	0.058961		0.527	0.478739	4.82103		0.484	-0.0435519
						0.259	0.265796									0.315253	0.059428		0.528	0.486774	4.83956		0.485	-0.0430125
						0.26	0.26861									0.316086	0.059234		0.53	0.495177	4.85811		0.487	-0.0461626
						0.261	0.271306									0.316919	0.060038		0.531	0.504014	4.87685		0.488	-0.0459664
						0.261	0.272457									0.317753	0.061731		0.532	0.514266	4.89557		0.489	-0.0436237
						0.262	0.273526									0.318586	0.062679		0.534	0.525079	4.91425		0.49	-0.043276
						0.263	0.274709									0.319419	0.063952		0.535	0.533713	4.93296		0.492	-0.0427792
						0.263	0.276002									0.320252	0.065078		0.536	0.541275	4.95175		0.493	-0.0426487
						0.264	0.277103									0.321085	0.065523		0.538	0.55104	4.97042		0.494	-0.0419353
						0.265	0.278557									0.321918	0.064902		0.539	0.561122	4.9891		0.495	-0.040772
						0.265	0.279592									0.322751	0.065589		0.541	0.571723	5.00769		0.497	-0.0407389
						0.266	0.28008									0.323584	0.065503		0.542	0.580667	5.02618		0.498	-0.0418372
						0.267	0.280093									0.324417	0.065338		0.543	0.590401	5.0445		0.499	-0.041826
						0.267	0.279484									0.32525	0.066429		0.545	0.598163	5.06256		0.5	-0.0416774
						0.268	0.28109									0.326083	0.064716		0.546	0.60738	5.08042		0.502	-0.0438279
						0.269	0.283119									0.326917	0.0642		0.547	0.617927	5.09818		0.503	-0.0444092
						0.269	0.285649									0.32775	0.066501		0.549	0.628415	5.11565		0.504	-0.0435952
						0.27	0.287179									0.328583	0.066478		0.55	0.640197	5.13269		0.505	-0.0438087
						0.271	0.28865									0.329416	0.067257		0.551	0.652687	5.14973		0.507	-0.0439399
						0.271	0.29052									0.330249	0.068051		0.553	0.664693	5.16645		0.508	-0.0446018
						0.272	0.291371									0.331082	0.068344		0.554	0.676856	5.18276		0.509	-0.0483997
						0.273	0.292179									0.331915	0.068637		0.555	0.689312	5.19909		0.51	-0.0452649
						0.273	0.29204									0.332748	0.069723		0.557	0.701865	5.2152		0.511	-0.0434808
						0.274	0.292793									0.333581	0.069829		0.558	0.713088	5.23115		0.513	-0.0425068
						0.275	0.293239									0.334414	0.070144		0.56	0.724092	5.24691		0.514	-0.0417911
						0.275	0.294264									0.335248	0.069753		0.561	0.736806	5.26231		0.515	-0.0422515
						0.276	0.295003									0.336081	0.072569		0.562	0.749411	5.27748		0.516	-0.0417137
						0.277	0.295412									0.336914	0.074903		0.564	0.760788	5.29243		0.518	-0.0406002
						0.277	0.296705									0.337747	0.077632		0.565	0.773377	5.30701		0.519	-0.0415926
						0.278	0.298093									0.33858	0.077708		0.566	0.784598	5.32134		0.52	-0.040722
						0.279	0.298741									0.339413	0.081587		0.568	0.796177	5.33526		0.521	-0.039919
						0.279	0.298689									0.340246	0.081946		0.569	0.80987	5.34912		0.523	-0.0411706
						0.28	0.298306									0.341079	0.085175		0.57	0.823716	5.36249		0.524	-0.0400208
						0.281	0.298017									0.341912	0.086383		0.572	0.836923	5.37559		0.525	-0.0390832
						0.281	0.297945									0.342745	0.089776		0.573	0.849477	5.38832		0.526	-0.0385168
						0.282	0.299316									0.343579	0.09224		0.574	0.863725	5.40091		0.528	-0.0395821
						0.283	0.301272									0.344412	0.095078		0.576	0.877495	5.41317		0.529	-0.0419664
						0.283	0.304083									0.345245	0.100442		0.577	0.892996	5.42511		0.53	-0.0411945
						0.284	0.305653									0.346078	0.103788		0.579	0.90796	5.43667		0.531	-0.0432998
						0.285	0.305731									0.346911	0.110617		0.58	0.923921	5.44795		0.533	-0.0444439
						0.285	0.304551									0.347744	0.115701		0.581	0.940282	5.4592		0.534	-0.0452826
						0.286	0.30311									0.348577	0.119046		0.583	0.956501	5.47045		0.535	-0.0461398
						0.287	0.300962									0.34941	0.125017		0.584	0.970965	5.48135		0.536	-0.0487271
						0.287	0.299682									0.350243	0.131642		0.585	0.987461	5.49169		0.538	-0.0489802
						0.288	0.297587									0.351076	0.13642		0.587	1.00293	5.50167		0.539	-0.0518101
						0.289	0.296497									0.35191	0.142963		0.588	1.01893	5.51147		0.54	-0.0519616
						0.289	0.294909									0.352743	0.151378		0.589	1.0359	5.52104		0.541	-0.0503806
						0.29	0.293859									0.353576	0.158296		0.591	1.05194	5.53026		0.543	-0.0468419
						0.291	0.29395									0.354409	0.163888		0.592	1.07064	5.53931		0.544	-0.0473953
						0.291	0.29333									0.355242	0.170247		0.593	1.08926	5.54815		0.545	-0.0479781
						0.292	0.291314									0.356075	0.178987		0.595	1.10693	5.55689		0.546	-0.049721
						0.293	0.290042									0.356908	0.18582		0.596	1.12723	5.56546		0.548	-0.0495978
						0.293	0.289456									0.357741	0.191452		0.598	1.14655	5.57372		0.549	-0.0477591
						0.294	0.288595									0.358574	0.197526		0.599	1.16762	5.58172		0.55	-0.0460379
						0.295	0.288255									0.359407	0.206063		0.6	1.18868	5.58953		0.551	-0.0471656
						0.295	0.289368									0.360241	0.213793		0.602	1.20943	5.59711		0.553	-0.049361
						0.296	0.289088									0.361074	0.222957		0.603	1.22809	5.60451		0.554	-0.049626
						0.297	0.28962									0.361907	0.230848		0.604	1.24763	5.61173		0.555	-0.0503417
						0.297	0.28929									0.36274	0.238445		0.606	1.2681	5.61864		0.556	-0.0464442
						0.298	0.287803									0.363573	0.244983		0.607	1.29085	5.62529		0.558	-0.0451745
						0.299	0.286243									0.364406	0.253304		0.608	1.31222	5.6318		0.559	-0.0444549
						0.299	0.285446									0.365239	0.260554		0.61	1.33224	5.63812		0.56	-0.0466297
						0.3	0.282052									0.366072	0.265769		0.611	1.35308	5.64414		0.561	-0.0474897
						0.301	0.279245									0.366905	0.271525		0.612	1.37523	5.64964		0.563	-0.0499026
						0.301	0.277442									0.367738	0.277421		0.614	1.39812	5.65501		0.564	-0.0492919
						0.302	0.276012									0.368571	0.285163		0.615	1.42159	5.66026		0.565	-0.0466419
						0.303	0.274034									0.369405	0.293234		0.617	1.44656	5.66536		0.566	-0.0471902
						0.303	0.272434									0.370238	0.301028		0.618	1.46984	5.67039		0.568	-0.0467191
						0.304	0.270017									0.371071	0.308683		0.619	1.49438	5.67534		0.569	-0.0493141
						0.305	0.267702									0.371904	0.316345		0.621	1.51801	5.68015		0.57	-0.0505717
						0.305	0.265239									0.372737	0.323445		0.622	1.5419	5.68484		0.571	-0.0501868
						0.306	0.263748									0.37357	0.328802		0.623	1.56922	5.68934		0.573	-0.0499532
						0.307	0.263399									0.374403	0.335002		0.625	1.59448	5.69369		0.574	-0.0487479
						0.307	0.261084									0.375236	0.34218		0.626	1.61656	5.69804		0.575	-0.0468944
						0.308	0.259728									0.376069	0.348515		0.627	1.64498	5.70228		0.576	-0.0478534
						0.309	0.257315									0.376902	0.352796		0.629	1.67061	5.70645		0.578	-0.047423
						0.309	0.254773									0.377736	0.359601		0.63	1.69892	5.71043		0.579	-0.0474079
						0.31	0.252047									0.378569	0.366141		0.631	1.72579	5.71436		0.58	-0.0478448
						0.311	0.248896									0.379402	0.373721		0.633	1.75476	5.71812		0.581	-0.0478818
						0.311	0.244652									0.380235	0.380438		0.634	1.78289	5.72171		0.582	-0.0502176
						0.312	0.241153									0.381068	0.386712		0.635	1.81393	5.72516		0.584	-0.0531569
						0.313	0.239009									0.381901	0.392117		0.637	1.84606	5.72858		0.585	-0.0537904
						0.313	0.234468									0.382734	0.397906		0.638	1.87961	5.73175		0.586	-0.0574483
						0.314	0.231007									0.383567	0.403141		0.64	1.91059	5.73477		0.587	-0.0572322
						0.315	0.228258									0.3844	0.40823		0.641	1.94332	5.73772		0.589	-0.0578106
						0.315	0.224863									0.385233	0.413025		0.642	1.97782	5.74056		0.59	-0.0584368
						0.316	0.22012									0.386067	0.419426		0.644	2.0128	5.74323		0.591	-0.0579924
						0.317	0.217742									0.3869	0.426408		0.645	2.04776	5.74575		0.592	-0.0572357
						0.317	0.215961									0.387733	0.432242		0.646	2.08241	5.74824		0.594	-0.0569778
						0.318	0.213814									0.388566	0.437271		0.648	2.11839	5.75049		0.595	-0.0549772
						0.319	0.210591									0.389399	0.443051		0.649	2.15371	5.75271		0.596	-0.05195
						0.319	0.208493									0.390232	0.448986		0.65	2.18876	5.75486		0.597	-0.0510857
						0.32	0.207882									0.391065	0.452043		0.652	2.22394	5.75692		0.599	-0.0498912
						0.321	0.207368									0.391898	0.455871		0.653	2.26026	5.75883		0.6	-0.0487154
						0.321	0.20741									0.392731	0.461428		0.654	2.29787	5.76072		0.601	-0.0467374
						0.322	0.205471									0.393564	0.464776		0.656	2.33474	5.76256		0.602	-0.0467603
						0.323	0.204025									0.394398	0.469404		0.657	2.37273	5.76441		0.604	-0.0477529
						0.323	0.202732									0.395231	0.475052		0.659	2.4137	5.76611		0.605	-0.0450056
						0.324	0.201198									0.396064	0.480794		0.66	2.45487	5.76775		0.606	-0.0445607
						0.325	0.198303									0.396897	0.485596		0.661	2.49597	5.76935		0.607	-0.0448826
						0.325	0.19667									0.39773	0.490972		0.663	2.53814	5.77086		0.609	-0.0459276
						0.326	0.196021									0.398563	0.494402		0.664	2.58069	5.77236		0.61	-0.0482424
						0.327	0.193466									0.399396	0.497915		0.665	2.62429	5.77383		0.611	-0.0497763
						0.327	0.19157									0.400229	0.502001		0.667	2.66841	5.77509		0.612	-0.0486552
						0.328	0.189905									0.401062	0.504602		0.668	2.71334	5.77634		0.614	-0.0495872
						0.329	0.188533									0.401895	0.506438		0.669	2.75764	5.77761		0.615	-0.0510113
						0.329	0.187901									0.402728	0.509442		0.671	2.80173	5.7789		0.616	-0.0519362
						0.33	0.186412									0.403562	0.511592		0.672	2.84638	5.78005		0.617	-0.0542326
						0.331	0.18631									0.404395	0.514425		0.673	2.89215	5.78115		0.619	-0.0556113
						0.331	0.186505									0.405228	0.517823		0.675	2.93882	5.78216		0.62	-0.0549253
						0.332	0.184837									0.406061	0.517942		0.676	2.98551	5.78318		0.621	-0.0567933
						0.333	0.18234									0.406894	0.517241		0.678	3.03401	5.78418		0.622	-0.0554471
						0.333	0.180061									0.407727	0.518191		0.679	3.08383	5.78506		0.624	-0.0545078
						0.334	0.178139									0.40856	0.519373		0.68	3.13355	5.78597		0.625	-0.0530023
						0.335	0.177488									0.409393	0.520969		0.682	3.18364	5.78679		0.626	-0.0519128
						0.335	0.177934									0.410226	0.521033		0.683	3.23668	5.78751		0.627	-0.052043
						0.336	0.175212									0.411059	0.520182		0.684	3.2886	5.78824		0.629	-0.0505057
						0.337	0.174145									0.411893	0.52165		0.686	3.34203	5.78891		0.63	-0.050451
						0.337	0.172212									0.412726	0.52218		0.687	3.3953	5.78961		0.631	-0.0490735
						0.338	0.170054									0.413559	0.520747		0.688	3.44841	5.79029		0.632	-0.0480787
						0.339	0.168827									0.414392	0.519616		0.69	3.50577	5.79087		0.634	-0.047494
						0.339	0.166149									0.415225	0.516619		0.691	3.56235	5.79146		0.635	-0.0486136
						0.34	0.163666									0.416058	0.513133		0.692	3.61857	5.79199		0.636	-0.0489013
						0.341	0.162239									0.416891	0.509371		0.694	3.67502	5.79258		0.637	-0.0526693
						0.341	0.161628									0.417724	0.505679		0.695	3.73373	5.79308		0.639	-0.0526481
						0.342	0.161451									0.418557	0.501768		0.697	3.79288	5.79352		0.64	-0.0513634
						0.343	0.15953									0.41939	0.498136		0.698	3.85306	5.79406		0.641	-0.0520792
						0.343	0.158442									0.420224	0.494197		0.699	3.91275	5.79458		0.642	-0.0513069
						0.344	0.159744									0.421057	0.489804		0.701	3.97327	5.79501		0.644	-0.0514743
						0.345	0.159316									0.42189	0.48567		0.702	4.03641	5.79541		0.645	-0.0525579
						0.345	0.157002									0.422723	0.482284		0.703	4.0996	5.79575		0.646	-0.0540858
						0.346	0.154959									0.423556	0.477557		0.705	4.16139	5.79608		0.647	-0.0497875
						0.347	0.154351									0.424389	0.473703		0.706	4.22643	5.79645		0.649	-0.0488119
						0.347	0.151725									0.425222	0.469427		0.707	4.29176	5.79682		0.65	-0.048248
						0.348	0.149707									0.426055	0.46498		0.709	4.35894	5.79709		0.651	-0.0480767
						0.349	0.149655									0.426888	0.463126		0.71	4.42436	5.79739		0.652	-0.0463512
						0.349	0.150998									0.427721	0.460008		0.711	4.48943	5.79768		0.654	-0.0455999
						0.35	0.152033									0.428555	0.455697		0.713	4.5575	5.79796		0.655	-0.044638
						0.351	0.150726									0.429388	0.449914		0.714	4.62393	5.79824		0.656	-0.0469281
						0.351	0.150815									0.430221	0.4444		0.715	4.68899	5.7986		0.657	-0.0495851
						0.352	0.149928									0.431054	0.439652		0.717	4.75955	5.7989		0.658	-0.0479704
						0.353	0.149005									0.431887	0.434501		0.718	4.8271	5.79909		0.66	-0.0480528
						0.353	0.14749									0.43272	0.427445		0.72	4.89801	5.79939		0.661	-0.0474181
						0.354	0.147082									0.433553	0.421338		0.721	4.96748	5.79971		0.662	-0.0486828
						0.355	0.147019									0.434386	0.416583		0.722	5.03571	5.79998		0.663	-0.0482646
						0.355	0.147712									0.435219	0.412179		0.724	5.10688	5.80034		0.665	-0.0501785
						0.356	0.147938									0.436052	0.409057		0.725	5.17489	5.80062		0.666	-0.0499379
						0.357	0.147973									0.436886	0.405136		0.726	5.24697	5.80086		0.667	-0.0485394
						0.357	0.146017									0.437719	0.401077		0.728	5.31537	5.8011		0.668	-0.0498987
						0.358	0.146243									0.438552	0.397474		0.729	5.38391	5.80135		0.67	-0.043257
						0.359	0.14503									0.439385	0.393557		0.73	5.45117	5.80155		0.671	-0.0439239
						0.359	0.146607									0.440218	0.390685		0.732	5.52009	5.80177		0.672	-0.0464005
						0.36	0.148344									0.441051	0.388056		0.733	5.5907	5.80192		0.673	-0.0468067
						0.361	0.147257									0.441884	0.384951		0.734	5.66164	5.80191		0.675	-0.0476625
						0.361	0.14684									0.442717	0.381942		0.736	5.72938	5.80197		0.676	-0.0467506
						0.362	0.147252									0.44355	0.379138		0.737	5.79825	5.80206		0.677	-0.0512804
						0.363	0.148141									0.444383	0.375536		0.739	5.86627	5.8022		0.678	-0.0516293
						0.363	0.147317									0.445217	0.370995		0.74	5.93396	5.80241		0.68	-0.0540737
						0.364	0.147191									0.44605	0.36713		0.741	6.00411	5.80257		0.681	-0.0558159
						0.365	0.146323									0.446883	0.363397		0.743	6.07285	5.80264		0.682	-0.0579404
						0.365	0.145524									0.447716	0.359702		0.744	6.14255	5.80273		0.683	-0.0585143
						0.366	0.145931									0.448549	0.355061		0.745	6.21108	5.80283		0.685	-0.0573798
						0.367	0.147049									0.449382	0.350637		0.747	6.27965	5.80292		0.686	-0.0573533
						0.367	0.14732									0.450215	0.347611		0.748	6.34785	5.80297		0.687	-0.0560838
						0.368	0.14439									0.451048	0.344456		0.749	6.41678	5.80302		0.688	-0.0569273
						0.369	0.143956									0.451881	0.340463		0.751	6.48513	5.80302		0.69	-0.0554979
						0.369	0.144829									0.452714	0.33689		0.752	6.5519	5.80304		0.691	-0.0539564
						0.37	0.146019									0.453547	0.334867		0.753	6.61802	5.80307		0.692	-0.0532826
						0.371	0.144953									0.454381	0.33162		0.755	6.6858	5.80311		0.693	-0.0539289
						0.371	0.143801									0.455214	0.328417		0.756	6.75138	5.80311		0.695	-0.0543166
						0.372	0.143399									0.456047	0.326137		0.758	6.82071	5.80312		0.696	-0.0556663
						0.373	0.143329									0.45688	0.323208		0.759	6.88662	5.80317		0.697	-0.0591745
						0.373	0.143498									0.457713	0.320538		0.76	6.95769	5.80312		0.698	-0.0590506
						0.374	0.144035									0.458546	0.317393		0.762	7.02444	5.80315		0.7	-0.061012
						0.375	0.143118									0.459379	0.312784		0.763	7.09225	5.80315		0.701	-0.0621515
						0.375	0.141421									0.460212	0.309088		0.764	7.16098	5.80312		0.702	-0.0620787
						0.376	0.139396									0.461045	0.306318		0.766	7.22803	5.80306		0.703	-0.0617152
						0.377	0.136846									0.461878	0.303159		0.767	7.29448	5.80296		0.705	-0.0604423
						0.377	0.134604									0.462712	0.300198		0.768	7.36344	5.80293		0.706	-0.0570427
						0.378	0.134062									0.463545	0.297142		0.77	7.43252	5.80301		0.707	-0.0551532
						0.379	0.132439									0.464378	0.293473		0.771	7.49844	5.8031		0.708	-0.0544101
						0.379	0.132319									0.465211	0.290137		0.772	7.56631	5.80323		0.71	-0.0547249
						0.38	0.132887									0.466044	0.287533		0.774	7.63329	5.80329		0.711	-0.0558734
						0.381	0.133043									0.466877	0.285629		0.775	7.70016	5.80337		0.712	-0.0544209
						0.381	0.133091									0.46771	0.2835		0.777	7.76678	5.80344		0.713	-0.0550185
						0.382	0.132092									0.468543	0.280846		0.778	7.83325	5.80352		0.715	-0.0530965
						0.383	0.130514									0.469376	0.278667		0.779	7.9001	5.80366		0.716	-0.0530543
						0.383	0.128312									0.470209	0.278197		0.781	7.96636	5.80384		0.717	-0.0552282
						0.384	0.127367									0.471043	0.277045		0.782	8.03383	5.80399		0.718	-0.0578575
						0.385	0.12715									0.471876	0.27546		0.783	8.09981	5.80408		0.72	-0.0600734
						0.385	0.127116									0.472709	0.274128		0.785	8.16512	5.8041		0.721	-0.060231
						0.386	0.12643									0.473542	0.273		0.786	8.23086	5.80422		0.722	-0.0564194
						0.387	0.124973									0.474375	0.271573		0.787	8.2954	5.80426		0.723	-0.0522604
						0.387	0.124784									0.475208	0.270373		0.789	8.35787	5.8044		0.725	-0.0499821
						0.388	0.124344									0.476041	0.269815		0.79	8.42426	5.80447		0.726	-0.05136
						0.389	0.123647									0.476874	0.268689		0.791	8.48925	5.80448		0.727	-0.053777
						0.389	0.123545									0.477707	0.265591		0.793	8.55096	5.80463		0.728	-0.0554221
						0.39	0.123507									0.47854	0.26322		0.794	8.61585	5.80468		0.73	-0.0552396
						0.391	0.12331									0.479374	0.261699		0.796	8.6795	5.80469		0.731	-0.0563413
						0.391	0.123901									0.480207	0.260872		0.797	8.74139	5.80468		0.732	-0.0559472
						0.392	0.1253									0.48104	0.259311		0.798	8.80347	5.80469		0.733	-0.0550876
						0.393	0.12629									0.481873	0.256033		0.8	8.86594	5.80468		0.734	-0.0546639
						0.393	0.127542									0.482706	0.2517		0.801	8.92654	5.80477		0.736	-0.0539397
						0.394	0.128855									0.483539	0.247767		0.802	8.98816	5.80484		0.737	-0.0537548
						0.395	0.129921									0.484372	0.245997		0.804	9.05091	5.80493		0.738	-0.0544476
						0.395	0.129977									0.485205	0.245128		0.805	9.11158	5.80494		0.739	-0.0564003
						0.396	0.128432									0.486038	0.24364		0.806	9.17399	5.80501		0.741	-0.0555546
						0.397	0.127083									0.486871	0.241008		0.808	9.23538	5.8051		0.742	-0.0588479
						0.397	0.126469									0.487704	0.238565		0.809	9.29353	5.80511		0.743	-0.0569191
						0.398	0.126791									0.488538	0.235143		0.81	9.35119	5.80514		0.744	-0.0563503
						0.399	0.126193									0.489371	0.232239		0.812	9.40891	5.80514		0.746	-0.056074
						0.399	0.125497									0.490204	0.23048		0.813	9.4682	5.80513		0.747	-0.0612634
						0.4	0.125233									0.491037	0.228105		0.814	9.52296	5.80527		0.748	-0.0644031
						0.401	0.125236									0.49187	0.226503		0.816	9.58026	5.80537		0.749	-0.067629
						0.401	0.125562									0.492703	0.225555		0.817	9.63969	5.80539		0.751	-0.0686121
						0.402	0.125317									0.493536	0.224344		0.819	9.69907	5.80538		0.752	-0.065971
						0.403	0.125095									0.494369	0.222423		0.82	9.75335	5.80535		0.753	-0.0647718
						0.403	0.124449									0.495202	0.219086		0.821	9.80948	5.80536		0.754	-0.0641478
						0.404	0.123527									0.496035	0.216903		0.823	9.86633	5.80537		0.756	-0.0636673
						0.405	0.12318									0.496869	0.214473		0.824	9.92024	5.8054		0.757	-0.0651779
						0.405	0.121528									0.497702	0.211695		0.825	9.97573	5.80549		0.758	-0.0656983
						0.406	0.119046									0.498535	0.21055		0.827	10.029	5.80552		0.759	-0.0660127
						0.407	0.117112									0.499368	0.208348		0.828	10.0834	5.80558		0.761	-0.0641373
						0.407	0.115087									0.500201	0.207673		0.829	10.1373	5.80555		0.762	-0.0611841
						0.408	0.114403									0.501034	0.207114		0.831	10.1901	5.80549		0.763	-0.0587968
						0.409	0.113581									0.501867	0.206035		0.832	10.2433	5.80539		0.764	-0.0572678
						0.409	0.11275									0.5027	0.20535		0.833	10.2977	5.80533		0.766	-0.0571019
						0.41	0.112868									0.503533	0.20503		0.835	10.3506	5.80528		0.767	-0.0576515
						0.411	0.111855									0.504366	0.204356		0.836	10.4011	5.80521		0.768	-0.0586857
						0.411	0.112431									0.5052	0.200669		0.838	10.4509	5.80508		0.769	-0.0578501
						0.412	0.11386									0.506033	0.198189		0.839	10.5015	5.80506		0.771	-0.0562431
						0.413	0.114544									0.506866	0.198037		0.84	10.5518	5.80497		0.772	-0.0546867
						0.413	0.114255									0.507699	0.198607		0.842	10.6007	5.80479		0.773	-0.054942
						0.414	0.113668									0.508532	0.197133		0.843	10.651	5.80474		0.774	-0.0558542
						0.415	0.112808									0.509365	0.198128		0.844	10.7002	5.80469		0.776	-0.0560484
						0.415	0.113239									0.510198	0.198182		0.846	10.7508	5.80457		0.777	-0.0564626
						0.416	0.112007									0.511031	0.19654		0.847	10.8009	5.80439		0.778	-0.0536737
						0.417	0.11298									0.511864	0.19585		0.848	10.85	5.80426		0.779	-0.0525975
						0.417	0.113814									0.512697	0.195977		0.85	10.8973	5.80424		0.781	-0.0506221
						0.418	0.112741									0.513531	0.193486		0.851	10.9431	5.80413		0.782	-0.0508094
						0.419	0.111737									0.514364	0.19316		0.852	10.9885	5.80393		0.783	-0.0504304
						0.419	0.111482									0.515197	0.192281		0.854	11.0336	5.80372		0.784	-0.0510724
						0.42	0.11212									0.51603	0.192357		0.855	11.0797	5.80359		0.786	-0.0495587
						0.421	0.113017									0.516863	0.190353		0.857	11.1262	5.80349		0.787	-0.0469349
						0.421	0.114454									0.517696	0.188367		0.858	11.1698	5.80345		0.788	-0.0463308
						0.422	0.115568									0.518529	0.188413		0.859	11.2115	5.80341		0.789	-0.0448761
						0.423	0.115861									0.519362	0.188073		0.861	11.2566	5.8034		0.791	-0.0463602
						0.423	0.116568									0.520195	0.185592		0.862	11.3012	5.80332		0.792	-0.0462491
						0.424	0.11803									0.521028	0.183925		0.863	11.343	5.80316		0.793	-0.047394
						0.425	0.116678									0.521862	0.183523		0.865	11.3863	5.8031		0.794	-0.0505546
						0.425	0.11602									0.522695	0.182235		0.866	11.4283	5.80306		0.796	-0.0495431
						0.426	0.114913									0.523528	0.180441		0.867	11.4703	5.80298		0.797	-0.049942
						0.427	0.114877									0.524361	0.181435		0.869	11.5106	5.80279		0.798	-0.0495686
						0.427	0.115509									0.525194	0.181996		0.87	11.5515	5.80262		0.799	-0.0488201
						0.428	0.113371									0.526027	0.180929		0.871	11.5912	5.80248		0.801	-0.0506363
						0.429	0.111983									0.52686	0.179767		0.873	11.6288	5.80239		0.802	-0.051265
						0.429	0.112139									0.527693	0.176769		0.874	11.6685	5.80232		0.803	-0.052902
						0.43	0.112775									0.528526	0.176424		0.876	11.7096	5.80225		0.804	-0.054877
						0.431	0.112751									0.529359	0.173995		0.877	11.7493	5.80214		0.806	-0.0523844
						0.431	0.112231									0.530192	0.171535		0.878	11.7859	5.80207		0.807	-0.0522758
						0.432	0.111129									0.531026	0.170699		0.88	11.8221	5.80209		0.808	-0.0515463
						0.433	0.111028									0.531859	0.170737		0.881	11.8586	5.80209		0.809	-0.0508472
						0.433	0.108293									0.532692	0.168418		0.882	11.8962	5.80202		0.81	-0.0522065
						0.434	0.107615									0.533525	0.165803		0.884	11.9354	5.80192		0.812	-0.0528736
						0.435	0.107757									0.534358	0.164334		0.885	11.9739	5.80171		0.813	-0.0518681
						0.435	0.10641									0.535191	0.161906		0.886	12.0105	5.80156		0.814	-0.0533673
						0.436	0.10502									0.536024	0.160748		0.888	12.0455	5.80152		0.815	-0.0542678
						0.437	0.103576									0.536857	0.159822		0.889	12.0795	5.80156		0.817	-0.054992
						0.437	0.103512									0.53769	0.157911		0.89	12.1179	5.80155		0.818	-0.0565924
						0.438	0.101254									0.538523	0.157415		0.892	12.154	5.80153		0.819	-0.0590535
						0.439	0.103104									0.539357	0.153601		0.893	12.1899	5.80157		0.82	-0.0595471
						0.439	0.103504									0.54019	0.152156		0.894	12.2238	5.80155		0.822	-0.0604249
						0.44	0.102714									0.541023	0.153914		0.896	12.258	5.80153		0.823	-0.0615053
						0.441	0.102853									0.541856	0.152968		0.897	12.2926	5.80145		0.824	-0.060337
						0.441	0.102276									0.542689	0.153702		0.899	12.3268	5.80136		0.825	-0.0625955
						0.442	0.103941									0.543522	0.152828		0.9	12.3596	5.80125		0.827	-0.0606358
						0.443	0.106648									0.544355	0.152065		0.901	12.393	5.80113		0.828	-0.0587958
						0.443	0.104854									0.545188	0.150012		0.903	12.4262	5.8011		0.829	-0.0551952
						0.444	0.103848									0.546021	0.14836		0.904	12.4589	5.80114		0.83	-0.0552058
						0.445	0.103331									0.546854	0.148823		0.905	12.4916	5.80112		0.832	-0.0541559
						0.445	0.102837									0.547688	0.148679		0.907	12.5231	5.80101		0.833	-0.0542331
						0.446	0.102541									0.548521	0.148442		0.908	12.5535	5.80084		0.834	-0.0540992
						0.447	0.100432									0.549354	0.146511		0.909	12.5843	5.80063		0.835	-0.052786
						0.447	0.0985539									0.550187	0.147091		0.911	12.6146	5.80045		0.837	-0.0518768
						0.448	0.0991351									0.55102	0.145869		0.912	12.6463	5.80024		0.838	-0.05309
						0.449	0.0986753									0.551853	0.143939		0.913	12.6773	5.80007		0.839	-0.0523871
						0.449	0.0982829									0.552686	0.141049		0.915	12.7071	5.79996		0.84	-0.0531752
						0.45	0.097199									0.553519	0.139867		0.916	12.738	5.79986		0.842	-0.056873
						0.451	0.0966182									0.554352	0.140124		0.918	12.7673	5.79984		0.843	-0.0585463
						0.451	0.096354									0.555185	0.138986		0.919	12.7961	5.79985		0.844	-0.0583586
						0.452	0.0975521									0.556019	0.137559		0.92	12.8243	5.79982		0.845	-0.0600815
						0.453	0.0984811									0.556852	0.134742		0.922	12.852	5.79979		0.847	-0.0599891
						0.453	0.0983601									0.557685	0.133445		0.923	12.8783	5.79972		0.848	-0.0588119
						0.454	0.0973164									0.558518	0.13369		0.924	12.9051	5.79974		0.849	-0.0601482
						0.455	0.0960661									0.559351	0.13473		0.926	12.9329	5.79969		0.85	-0.0605974
						0.455	0.0940983									0.560184	0.135837		0.927	12.9605	5.79969		0.852	-0.0616839
						0.456	0.0939628									0.561017	0.134918		0.928	12.9872	5.7997		0.853	-0.0620181
						0.457	0.0940545									0.56185	0.133405		0.93	13.0116	5.79971		0.854	-0.0597585
						0.457	0.0947836									0.562683	0.131767		0.931	13.0369	5.79971		0.855	-0.0579605
						0.458	0.0945934									0.563516	0.129219		0.932	13.0623	5.79961		0.857	-0.0576323
						0.459	0.0932065									0.56435	0.128236		0.934	13.0877	5.79952		0.858	-0.0578181
						0.459	0.0906144									0.565183	0.12726		0.935	13.1098	5.79949		0.859	-0.0599013
						0.46	0.0902549									0.566016	0.125617		0.937	13.133	5.79949		0.86	-0.0622937
						0.461	0.0903922									0.566849	0.124504		0.938	13.156	5.79951		0.862	-0.0627992
						0.461	0.0895079									0.567682	0.122319		0.939	13.1775	5.79951		0.863	-0.0609983
						0.462	0.0868249									0.568515	0.119751		0.941	13.1972	5.79954		0.864	-0.0604784
						0.463	0.0856658									0.569348	0.118614		0.942	13.2204	5.79966		0.865	-0.0600348
						0.463	0.0867305									0.570181	0.118639		0.943	13.2405	5.79974		0.867	-0.0606319
						0.464	0.0869908									0.571014	0.118062		0.945	13.2596	5.79984		0.868	-0.0608473
						0.465	0.0859717									0.571847	0.116749		0.946	13.2763	5.79991		0.869	-0.0603425
						0.465	0.086048									0.572681	0.116559		0.947	13.2953	5.79985		0.87	-0.0596792
						0.466	0.0869518									0.573514	0.116753		0.949	13.314	5.79975		0.872	-0.0595101
						0.467	0.0882334									0.574347	0.114998		0.95	13.3323	5.7996		0.873	-0.0578771
						0.467	0.0886801									0.57518	0.114035		0.951	13.3484	5.79956		0.874	-0.0574011
						0.468	0.0886282									0.576013	0.114091		0.953	13.368	5.79958		0.875	-0.0572656
						0.469	0.0867342									0.576846	0.115956		0.954	13.3862	5.79966		0.877	-0.0592594
						0.469	0.0856033									0.577679	0.117427		0.956	13.4044	5.79969		0.878	-0.0619478
						0.47	0.0864671									0.578512	0.11721		0.957	13.4232	5.79967		0.879	-0.0638523
						0.471	0.0870156									0.579345	0.115665		0.958	13.4394	5.79969		0.88	-0.0588389
						0.471	0.0873571									0.580178	0.113085		0.96	13.4549	5.79971		0.881	-0.0602915
						0.472	0.0878295									0.581011	0.112403		0.961	13.4692	5.79973		0.883	-0.0594105
						0.473	0.0882307									0.581845	0.112609		0.962	13.4836	5.79971		0.884	-0.0589476
						0.473	0.0877986									0.582678	0.112448		0.964	13.498	5.79961		0.885	-0.0591758
						0.474	0.0874317									0.583511	0.112469		0.965	13.5122	5.79953		0.886	-0.0568511
						0.475	0.0875272									0.584344	0.112337		0.966	13.5239	5.79943		0.888	-0.0575699
						0.475	0.0858018									0.585177	0.111672		0.968	13.5357	5.79932		0.889	-0.0593363
						0.476	0.0850599									0.58601	0.111082		0.969	13.5489	5.79927		0.89	-0.0579677
						0.477	0.0847264									0.586843	0.112687		0.97	13.5613	5.79926		0.891	-0.0580004
						0.477	0.0831084									0.587676	0.111309		0.972	13.5731	5.79923		0.893	-0.0574225
						0.478	0.0829798									0.588509	0.112485		0.973	13.5851	5.79924		0.894	-0.0571524
						0.479	0.0850116									0.589342	0.113417		0.975	13.5921	5.7992		0.895	-0.0567823
						0.479	0.0848									0.590176	0.113532		0.976	13.6001	5.79917		0.896	-0.0566895
						0.48	0.0849463									0.591009	0.11237		0.977	13.6077	5.79914		0.898	-0.0547525
						0.481	0.0845129									0.591842	0.11023		0.979	13.618	5.79917		0.899	-0.0507729
						0.481	0.0848261									0.592675	0.109075		0.98	13.6268	5.79921		0.9	-0.0500396
						0.482	0.085964									0.593508	0.109781		0.981	13.6323	5.79924		0.901	-0.0483977
						0.483	0.0860148									0.594341	0.109492		0.983	13.6396	5.79925		0.903	-0.0459542
						0.483	0.085906									0.595174	0.108438		0.984	13.6469	5.79924		0.904	-0.0419267
						0.484	0.0859289									0.596007	0.107399		0.985	13.6513	5.79917		0.905	-0.0429315
						0.485	0.0858943									0.59684	0.106699		0.987	13.6537	5.79921		0.906	-0.0439627
						0.485	0.0863153									0.597673	0.10606		0.988	13.6547	5.79928		0.908	-0.0443116
						0.486	0.0874578									0.598507	0.104174		0.989	13.6559	5.79915		0.909	-0.0459662
						0.487	0.0887049									0.59934	0.102755		0.991	13.657	5.79894		0.91	-0.0479432
						0.487	0.0892151									0.600173	0.102713		0.992	13.659	5.79887		0.911	-0.0493729
						0.488	0.0892755									0.601006	0.102318		0.993	13.6594	5.79888		0.913	-0.0493161
						0.489	0.0889948									0.601839	0.102751		0.995	13.6589	5.79884		0.914	-0.0486494
						0.489	0.0879169									0.602672	0.102206		0.996	13.6562	5.79874		0.915	-0.0503962
						0.49	0.0860849									0.603505	0.101068		0.998	13.6539	5.79862		0.916	-0.0531817
						0.491	0.0839673									0.604338	0.099315		0.999	13.6511	5.79847		0.918	-0.0556565
						0.491	0.0827258									0.605171	0.097933		1	13.6457	5.7984		0.919	-0.0577186
						0.492	0.0816089									0.606004	0.096413		1.002	13.6374	5.79831		0.92	-0.0559549
						0.493	0.0818715									0.606838	0.097324		1.003	13.6307	5.79821		0.921	-0.0547426
						0.493	0.0820949									0.607671	0.095789		1.004	13.6243	5.79798		0.923	-0.0533017
						0.494	0.0827408									0.608504	0.094273		1.006	13.6172	5.79777		0.924	-0.0513504
						0.495	0.0830072									0.609337	0.093161		1.007	13.6103	5.7976		0.925	-0.0518379
						0.495	0.0831056									0.61017	0.089664		1.008	13.601	5.79745		0.926	-0.0494335
						0.496	0.0823016									0.611003	0.087901		1.01	13.5911	5.7973		0.928	-0.0450222
						0.497	0.0830484									0.611836	0.0877		1.011	13.578	5.79718		0.929	-0.0431236
						0.497	0.0817615									0.612669	0.085767		1.012	13.5643	5.79697		0.93	-0.0418399
						0.498	0.0815122									0.613502	0.089415		1.014	13.5506	5.79672		0.931	-0.0404882
						0.499	0.0809061									0.614335	0.088637		1.015	13.5353	5.79645		0.933	-0.0427739
						0.499	0.0790699									0.615169	0.087294		1.017	13.5192	5.79622		0.934	-0.0435598
						0.5	0.0780424									0.616002	0.086649		1.018	13.5029	5.79599		0.935	-0.0442416
						0.501	0.0773664									0.616835	0.087524		1.019	13.4882	5.79568		0.936	-0.045822
						0.501	0.0754492									0.617668	0.088367		1.021	13.468	5.79533		0.938	-0.0452839
						0.502	0.0750869									0.618501	0.087395		1.022	13.448	5.795		0.939	-0.0468925
						0.503	0.0758506									0.619334	0.087592		1.023	13.425	5.79469		0.94	-0.0488363
						0.503	0.0771581									0.620167	0.086281		1.025	13.4027	5.7944		0.941	-0.0524527
						0.504	0.0759171									0.621	0.085486		1.026	13.3793	5.79407		0.943	-0.0541205
						0.505	0.0731242									0.621833	0.085415		1.027	13.3565	5.79361		0.944	-0.0542617
						0.505	0.0720407									0.622666	0.084263		1.029	13.3323	5.79321		0.945	-0.0546409
						0.506	0.0714416									0.6235	0.082744		1.03	13.3061	5.79285		0.946	-0.0552258
						0.507	0.0719301									0.624333	0.081743		1.031	13.28	5.79243		0.948	-0.0545482
						0.507	0.0723505									0.625166	0.081981		1.033	13.2538	5.79205		0.949	-0.0533511
						0.508	0.0723521									0.625999	0.079162		1.034	13.2257	5.79152		0.95	-0.0513687
						0.509	0.0712715									0.626832	0.080291		1.036	13.1949	5.79102		0.951	-0.0538581
						0.509	0.0713729									0.627665	0.079231		1.037	13.1633	5.79043		0.953	-0.0526371
						0.51	0.0724837									0.628498	0.080205		1.038	13.1287	5.78986		0.954	-0.0489388
						0.511	0.0719631									0.629331	0.082076		1.04	13.0933	5.78934		0.955	-0.0466347
						0.511	0.0722398									0.630164	0.082809		1.041	13.0591	5.78885		0.956	-0.0465055
						0.512	0.0729383									0.630997	0.083568		1.042	13.0229	5.78832		0.957	-0.0479151
						0.513	0.072939									0.63183	0.084393		1.044	12.9858	5.78784		0.959	-0.0461452
						0.513	0.073344									0.632664	0.083153		1.045	12.9488	5.78739		0.96	-0.0466471
						0.514	0.0731705									0.633497	0.083627		1.046	12.9105	5.78696		0.961	-0.0494169
						0.515	0.0723957									0.63433	0.082018		1.048	12.8675	5.78645		0.962	-0.0492852
						0.515	0.0728799									0.635163	0.081622		1.049	12.8238	5.78592		0.964	-0.0496362
						0.516	0.0747084									0.635996	0.081005		1.05	12.781	5.78531		0.965	-0.0518813
						0.517	0.0759618									0.636829	0.078589		1.052	12.7369	5.78465		0.966	-0.0549312
						0.517	0.0763016									0.637662	0.07836		1.053	12.6918	5.78402		0.967	-0.0560172
						0.518	0.0768169									0.638495	0.077565		1.055	12.6455	5.78349		0.969	-0.0563167
						0.519	0.0765833									0.639328	0.077746		1.056	12.5974	5.78296		0.97	-0.0556623
						0.519	0.0752838									0.640161	0.076014		1.057	12.5477	5.78242		0.971	-0.054975
						0.52	0.0736598									0.640995	0.078482		1.059	12.4984	5.78194		0.972	-0.0567699
						0.521	0.0725804									0.641828	0.078386		1.06	12.4475	5.78147		0.974	-0.0583836
						0.521	0.0731795									0.642661	0.07804		1.061	12.3953	5.78098		0.975	-0.0618703
						0.522	0.0738753									0.643494	0.077639		1.063	12.3412	5.78051		0.976	-0.0601787
						0.523	0.0745251									0.644327	0.076442		1.064	12.2859	5.78006		0.977	-0.0616029
						0.523	0.0750023									0.64516	0.0745		1.065	12.2313	5.7796		0.979	-0.0602597
						0.524	0.0751034									0.645993	0.074383		1.067	12.1754	5.77921		0.98	-0.0590674
						0.525	0.0756506									0.646826	0.077732		1.068	12.1186	5.77882		0.981	-0.0582398
						0.525	0.0761641									0.647659	0.075636		1.069	12.0597	5.77847		0.982	-0.0589986
						0.526	0.0767347									0.648492	0.074565		1.071	12.0021	5.77806		0.984	-0.0603675
						0.527	0.0764882									0.649326	0.072614		1.072	11.9443	5.77759		0.985	-0.0601869
						0.527	0.0757297									0.650159	0.069642		1.073	11.884	5.77711		0.986	-0.0623835
						0.528	0.0739586									0.650992	0.067598		1.075	11.8211	5.77667		0.987	-0.0626673
						0.529	0.0730464									0.651825	0.067431		1.076	11.7585	5.77614		0.989	-0.0638001
						0.529	0.0733599									0.652658	0.066933		1.078	11.6937	5.77575		0.99	-0.0652896
						0.53	0.0727981									0.653491	0.067743		1.079	11.6298	5.77523		0.991	-0.0662761
						0.531	0.0738276									0.654324	0.06777		1.08	11.5674	5.77474		0.992	-0.0662866
						0.531	0.0760055									0.655157	0.066042		1.082	11.5033	5.77427		0.994	-0.0677194
						0.532	0.0758764									0.65599	0.066573		1.083	11.4354	5.7739		0.995	-0.0657126
						0.533	0.0748849									0.656823	0.066281		1.084	11.3682	5.77354		0.996	-0.0654775
						0.533	0.0745522									0.657656	0.068479		1.086	11.3001	5.77321		0.997	-0.0663283
						0.534	0.0751265									0.65849	0.067847		1.087	11.2318	5.77283		0.999	-0.0657222
						0.535	0.0755271									0.659323	0.068476		1.088	11.1641	5.77248		1	-0.066445
						0.535	0.0759419									0.660156	0.068007		1.09	11.0958	5.77212		1.001	-0.0670835
						0.536	0.0776353									0.660989	0.06943		1.091	11.0209	5.77178		1.002	-0.0669927
						0.537	0.0792241									0.661822	0.068583		1.092	10.9474	5.77147		1.004	-0.0655235
						0.537	0.0798735									0.662655	0.069078		1.094	10.875	5.77116		1.005	-0.0647799
						0.538	0.0802593									0.663488	0.069123		1.095	10.801	5.77083		1.006	-0.0641949
						0.539	0.0799672									0.664321	0.070592		1.097	10.7278	5.77055		1.007	-0.0680601
						0.539	0.0791349									0.665154	0.071617		1.098	10.6536	5.77029		1.009	-0.0694953
						0.54	0.0782529									0.665987	0.072487		1.099	10.5797	5.77007		1.01	-0.0674113
						0.541	0.0774834									0.666821	0.071122		1.101	10.5041	5.76983		1.011	-0.0679508
						0.541	0.0765611									0.667654	0.069498		1.102	10.4289	5.7695		1.012	-0.0676349
						0.542	0.075284									0.668487	0.071214		1.103	10.3542	5.76919		1.014	-0.0654895
						0.543	0.0739353									0.66932	0.072375		1.105	10.2788	5.76895		1.015	-0.0650217
						0.543	0.0733015									0.670153	0.07246		1.106	10.2037	5.76869		1.016	-0.0639789
						0.544	0.0740193									0.670986	0.071943		1.107	10.1263	5.76846		1.017	-0.0659241
						0.545	0.0762604									0.671819	0.073359		1.109	10.0491	5.76821		1.019	-0.0680392
						0.545	0.075997									0.672652	0.075584		1.11	9.96929	5.76795		1.02	-0.0661132
						0.546	0.0751521									0.673485	0.074637		1.111	9.89166	5.76779		1.021	-0.0639561
						0.547	0.0767881									0.674318	0.074389		1.113	9.80951	5.76756		1.022	-0.0656331
						0.547	0.0774829									0.675152	0.074578		1.114	9.73032	5.76738		1.024	-0.0662928
						0.548	0.0761536									0.675985	0.074721		1.116	9.65162	5.76719		1.025	-0.065988
						0.549	0.075758									0.676818	0.075076		1.117	9.57313	5.76693		1.026	-0.065262
						0.549	0.0751319									0.677651	0.075156		1.118	9.49295	5.76672		1.027	-0.066225
						0.55	0.0739375									0.678484	0.074363		1.12	9.41368	5.76638		1.029	-0.065201
						0.551	0.0728506									0.679317	0.074886		1.121	9.3337	5.76629		1.03	-0.061345
						0.551	0.0718272									0.68015	0.072064		1.122	9.25259	5.76618		1.031	-0.0631129
						0.552	0.0715715									0.680983	0.072696		1.124	9.17337	5.76603		1.032	-0.0641886
						0.553	0.0696655									0.681816	0.070635		1.125	9.09288	5.76583		1.033	-0.0644695
						0.553	0.0670356									0.682649	0.070331		1.126	9.01263	5.76564		1.035	-0.060131
						0.554	0.065938									0.683483	0.070009		1.128	8.93202	5.76553		1.036	-0.0574239
						0.555	0.0669515									0.684316	0.070244		1.129	8.8515	5.76546		1.037	-0.0584376
						0.555	0.06761									0.685149	0.070151		1.13	8.76875	5.76531		1.038	-0.0577141
						0.556	0.0663075									0.685982	0.069383		1.132	8.68816	5.7652		1.04	-0.0575544
						0.557	0.064913									0.686815	0.06959		1.133	8.60893	5.76511		1.041	-0.0564744
						0.557	0.0648002									0.687648	0.068938		1.135	8.52853	5.76504		1.042	-0.0550964
						0.558	0.0647405									0.688481	0.066335		1.136	8.44795	5.76493		1.043	-0.055705
						0.559	0.0653368									0.689314	0.065846		1.137	8.36709	5.76476		1.045	-0.0561763
						0.559	0.0655206									0.690147	0.062811		1.139	8.28716	5.76464		1.046	-0.0549791
						0.56	0.0647433									0.69098	0.062253		1.14	8.20655	5.76455		1.047	-0.0545367
						0.561	0.0643185									0.691814	0.062387		1.141	8.12566	5.76447		1.048	-0.0575733
						0.561	0.0636354									0.692647	0.061486		1.143	8.04752	5.76435		1.05	-0.059441
						0.562	0.0639755									0.69348	0.06109		1.144	7.96864	5.7642		1.051	-0.0592098
						0.563	0.0645249									0.694313	0.061464		1.145	7.88973	5.7641		1.052	-0.0584359
						0.563	0.0633443									0.695146	0.061012		1.147	7.81109	5.76396		1.053	-0.0583888
						0.564	0.0623399									0.695979	0.060231		1.148	7.73275	5.76375		1.055	-0.0600709
						0.565	0.06338									0.696812	0.06024		1.149	7.6543	5.76361		1.056	-0.0624952
						0.565	0.0637253									0.697645	0.058544		1.151	7.57797	5.7635		1.057	-0.0651927
						0.566	0.0651787									0.698478	0.057487		1.152	7.50181	5.76336		1.058	-0.0664692
						0.567	0.0672874									0.699311	0.058796		1.154	7.4251	5.76325		1.06	-0.0683434
						0.567	0.0686529									0.700145	0.057431		1.155	7.35098	5.76317		1.061	-0.0658493
						0.568	0.0703186									0.700978	0.056363		1.156	7.27542	5.76308		1.062	-0.0664765
						0.569	0.0706327									0.701811	0.055206		1.158	7.19909	5.763		1.063	-0.0673083
						0.569	0.0711268									0.702644	0.055657		1.159	7.12481	5.76289		1.065	-0.0670426
						0.57	0.0726135									0.703477	0.052885		1.16	7.05097	5.76272		1.066	-0.0687847
						0.571	0.0711837									0.70431	0.052072		1.162	6.97663	5.76261		1.067	-0.0694198
						0.571	0.0688398									0.705143	0.050877		1.163	6.90201	5.76252		1.068	-0.0700367
						0.572	0.068882									0.705976	0.048335		1.164	6.82872	5.76245		1.07	-0.0699015
						0.573	0.0712013									0.706809	0.049975		1.166	6.75588	5.76227		1.071	-0.0693297
						0.573	0.0729342									0.707642	0.050233		1.167	6.68436	5.76224		1.072	-0.0697394
						0.574	0.0743797									0.708475	0.051862		1.168	6.61474	5.76226		1.073	-0.0690863
						0.575	0.0754519									0.709309	0.052955		1.17	6.54194	5.76223		1.075	-0.07176
						0.575	0.0773313									0.710142	0.052879		1.171	6.47353	5.76209		1.076	-0.0740543
						0.576	0.0794888									0.710975	0.054611		1.172	6.40474	5.76188		1.077	-0.075258
						0.577	0.0792868									0.711808	0.054765		1.174	6.33475	5.76171		1.078	-0.0749071
						0.577	0.0783869									0.712641	0.054982		1.175	6.26572	5.76164		1.08	-0.0731015
						0.578	0.0782531									0.713474	0.054611		1.177	6.1995	5.76152		1.081	-0.0716648
						0.579	0.0775088									0.714307	0.053795		1.178	6.13116	5.76133		1.082	-0.0688448
						0.579	0.0751539									0.71514	0.0524		1.179	6.06577	5.76114		1.083	-0.070334
						0.58	0.0742747									0.715973	0.052963		1.181	6.00099	5.76104		1.085	-0.0682666
						0.581	0.0727991									0.716806	0.05272		1.182	5.93443	5.76094		1.086	-0.0712798
						0.581	0.0716913									0.71764	0.05292		1.183	5.86576	5.7608		1.087	-0.072877
						0.582	0.0718691									0.718473	0.053834		1.185	5.80242	5.76067		1.088	-0.0733389
						0.583	0.0707361									0.719306	0.054166		1.186	5.73785	5.76045		1.09	-0.0726293
						0.583	0.0686922									0.720139	0.052365		1.187	5.67616	5.76024		1.091	-0.0728934
						0.584	0.0668331									0.720972	0.053979		1.189	5.61465	5.7601		1.092	-0.0736983
						0.585	0.0658254									0.721805	0.056025		1.19	5.55381	5.75994		1.093	-0.0722377
						0.585	0.0662714									0.722638	0.055524		1.191	5.49423	5.7597		1.095	-0.0701049
						0.586	0.0663729									0.723471	0.054355		1.193	5.43726	5.75952		1.096	-0.0706987
						0.587	0.0665874									0.724304	0.054932		1.194	5.37839	5.75928		1.097	-0.0676517
						0.587	0.0682591									0.725137	0.054625		1.196	5.31972	5.759		1.098	-0.0654339
						0.588	0.0687277									0.725971	0.054662		1.197	5.26152	5.75867		1.1	-0.0647676
						0.589	0.0685623									0.726804	0.055539		1.198	5.20473	5.75832		1.101	-0.0650509
						0.589	0.0682444									0.727637	0.053612		1.2	5.14982	5.75799		1.102	-0.063104
						0.59	0.0680288									0.72847	0.052696		1.201	5.09539	5.7577		1.103	-0.0609663
						0.591	0.0675923									0.729303	0.051531		1.202	5.04451	5.75738		1.105	-0.0622334
						0.591	0.0676578									0.730136	0.051343		1.204	4.99162	5.7571		1.106	-0.061726
						0.592	0.0657683									0.730969	0.051415		1.205	4.94156	5.75686		1.107	-0.0634819
						0.593	0.0635076									0.731802	0.051916		1.206	4.88943	5.7566		1.108	-0.0655465
						0.593	0.0645279									0.732635	0.051795		1.208	4.84028	5.75634		1.109	-0.0681116
						0.594	0.0657307									0.733468	0.052607		1.209	4.79008	5.75602		1.111	-0.070401
						0.595	0.0648017									0.734302	0.052872		1.21	4.73983	5.75569		1.112	-0.07205
						0.595	0.0652244									0.735135	0.053052		1.212	4.69609	5.75533		1.113	-0.0705732
						0.596	0.0668945									0.735968	0.053673		1.213	4.65149	5.75501		1.114	-0.0696595
						0.597	0.0675894									0.736801	0.052042		1.215	4.60538	5.75463		1.116	-0.0723425
						0.597	0.068489									0.737634	0.050688		1.216	4.56258	5.75416		1.117	-0.0710445
						0.598	0.0686581									0.738467	0.04959		1.217	4.51996	5.75362		1.118	-0.071713
						0.599	0.0679751									0.7393	0.047315		1.219	4.47736	5.75311		1.119	-0.0721519
						0.599	0.0667765									0.740133	0.044905		1.22	4.43585	5.75251		1.121	-0.0704238
						0.6	0.0671891									0.740966	0.04319		1.221	4.39575	5.75182		1.122	-0.0673666
						0.601	0.0680443									0.741799	0.042531		1.223	4.35582	5.75118		1.123	-0.0649847
						0.601	0.0664914									0.742633	0.042227		1.224	4.32053	5.75063		1.124	-0.0649308
						0.602	0.0648753									0.743466	0.041907		1.225	4.28248	5.7501		1.126	-0.066881
						0.603	0.0642267									0.744299	0.041463		1.227	4.24529	5.74955		1.127	-0.0686077
						0.603	0.0629721									0.745132	0.039582		1.228	4.20946	5.74885		1.128	-0.069563
						0.604	0.0621714									0.745965	0.03775		1.229	4.17308	5.74817		1.129	-0.0726456
						0.605	0.061998									0.746798	0.03663		1.231	4.13778	5.74749		1.131	-0.071431
						0.605	0.0629133									0.747631	0.036133		1.232	4.1009	5.74672		1.132	-0.0721693
						0.606	0.0630808									0.748464	0.036903		1.234	4.06602	5.74592		1.133	-0.0754771
						0.607	0.0637728									0.749297	0.03689		1.235	4.03093	5.74511		1.134	-0.0775065
						0.607	0.0631625									0.75013	0.037057		1.236	3.99672	5.74437		1.136	-0.078849
						0.608	0.0632356									0.750964	0.036841		1.238	3.96205	5.74368		1.137	-0.0797142
						0.609	0.0634399									0.751797	0.034445		1.239	3.92925	5.74294		1.138	-0.0799053
						0.609	0.063523									0.75263	0.033326		1.24	3.89709	5.74219		1.139	-0.0774009
						0.61	0.0645465									0.753463	0.032311		1.242	3.86625	5.74146		1.141	-0.0742979
						0.611	0.0655018									0.754296	0.031307		1.243	3.8325	5.74059		1.142	-0.0687441
						0.611	0.0662794									0.755129	0.031645		1.244	3.80084	5.7399		1.143	-0.0691663
						0.612	0.0662931									0.755962	0.03172		1.246	3.76855	5.73914		1.144	-0.0671696
						0.613	0.0660765									0.756795	0.031852		1.247	3.73552	5.73826		1.146	-0.0663944
						0.613	0.0659058									0.757628	0.032202		1.248	3.70266	5.73737		1.147	-0.0674496
						0.614	0.0665379									0.758461	0.03277		1.25	3.67151	5.73643		1.148	-0.0688267
						0.615	0.0666757									0.759294	0.033073		1.251	3.64203	5.73555		1.149	-0.0704227
						0.615	0.0663911									0.760128	0.034411		1.252	3.61333	5.73463		1.151	-0.0683966
						0.616	0.0681066									0.760961	0.035624		1.254	3.58283	5.73367		1.152	-0.0659738
						0.617	0.0689108									0.761794	0.036054		1.255	3.55451	5.73264		1.153	-0.0672158
						0.617	0.067819									0.762627	0.034418		1.257	3.5273	5.73175		1.154	-0.068017
						0.618	0.0679968									0.76346	0.033081		1.258	3.49886	5.73091		1.156	-0.0687262
						0.619	0.0689574									0.764293	0.03383		1.259	3.47022	5.72999		1.157	-0.069548
						0.619	0.0688638									0.765126	0.036259		1.261	3.44537	5.72905		1.158	-0.0705122
						0.62	0.0700084									0.765959	0.039038		1.262	3.41985	5.72807		1.159	-0.0644093
						0.621	0.0699177									0.766792	0.040545		1.263	3.39367	5.72711		1.161	-0.0641214
						0.621	0.0700659									0.767625	0.039856		1.265	3.36892	5.72609		1.162	-0.0626846
						0.622	0.0694038									0.768459	0.03947		1.266	3.34474	5.72501		1.163	-0.0617918
						0.623	0.069123									0.769292	0.039522		1.267	3.32031	5.72393		1.164	-0.0632111
						0.623	0.0689305									0.770125	0.039928		1.269	3.2955	5.72278		1.166	-0.0662641
						0.624	0.0685986									0.770958	0.039713		1.27	3.27082	5.72169		1.167	-0.0644323
						0.625	0.068743									0.771791	0.039781		1.271	3.24904	5.72057		1.168	-0.0651204
						0.625	0.0692591									0.772624	0.039643		1.273	3.22622	5.71928		1.169	-0.0640771
						0.626	0.069706									0.773457	0.038892		1.274	3.20213	5.71793		1.171	-0.0605406
						0.627	0.0662482									0.77429	0.040003		1.276	3.18127	5.71657		1.172	-0.0616952
						0.627	0.0631205									0.775123	0.03996		1.277	3.16235	5.71521		1.173	-0.0607493
						0.628	0.0627954									0.775956	0.039074		1.278	3.14166	5.71385		1.174	-0.0616442
						0.629	0.0626993									0.77679	0.037545		1.28	3.12335	5.7125		1.176	-0.0625496
						0.629	0.0605702									0.777623	0.037288		1.281	3.10318	5.71106		1.177	-0.0579735
						0.63	0.0584992									0.778456	0.036984		1.282	3.08422	5.70956		1.178	-0.0563641
						0.631	0.0576144									0.779289	0.03688		1.284	3.06511	5.70804		1.179	-0.0587581
						0.631	0.0560915									0.780122	0.03613		1.285	3.04525	5.7065		1.18	-0.0565328
						0.632	0.0560339									0.780955	0.036759		1.286	3.02816	5.70483		1.182	-0.0586022
						0.633	0.0546481									0.781788	0.038312		1.288	3.01068	5.70315		1.183	-0.0588213
						0.633	0.0549613									0.782621	0.039166		1.289	2.99234	5.70148		1.184	-0.0602081
						0.634	0.0555479									0.783454	0.03999		1.29	2.97151	5.69975		1.185	-0.0591044
						0.635	0.0560746									0.784287	0.040155		1.292	2.95404	5.6981		1.187	-0.0566414
						0.635	0.0551453									0.78512	0.040067		1.293	2.9373	5.69644		1.188	-0.0544546
						0.636	0.0528525									0.785954	0.038664		1.295	2.92083	5.69475		1.189	-0.0552541
						0.637	0.0516711									0.786787	0.037087		1.296	2.90452	5.69292		1.19	-0.0591362
						0.637	0.0528753									0.78762	0.037153		1.297	2.88781	5.69107		1.192	-0.0585098
						0.638	0.0522235									0.788453	0.038615		1.299	2.87256	5.68919		1.193	-0.0573035
						0.639	0.0515654									0.789286	0.038448		1.3	2.85842	5.68731		1.194	-0.0563552
						0.639	0.051893									0.790119	0.037868		1.301	2.84208	5.68538		1.195	-0.0562492
						0.64	0.0513135									0.790952	0.036648		1.303	2.82712	5.68334		1.197	-0.0555538
						0.641	0.0513171									0.791785	0.03745		1.304	2.81394	5.68119		1.198	-0.0564003
						0.641	0.0493727									0.792618	0.036986		1.305	2.79968	5.67904		1.199	-0.0591746
						0.642	0.0492891									0.793451	0.037552		1.307	2.78381	5.67682		1.2	-0.0611019
						0.643	0.0507073									0.794285	0.037343		1.308	2.77051	5.6747		1.202	-0.0607738
						0.643	0.0527723									0.795118	0.036276		1.309	2.75418	5.67242		1.203	-0.0594616
						0.644	0.0526888									0.795951	0.035191		1.311	2.73982	5.67013		1.204	-0.0596704
						0.645	0.0522293									0.796784	0.034556		1.312	2.72517	5.66779		1.205	-0.0578026
						0.645	0.0514461									0.797617	0.034759		1.314	2.71136	5.6655		1.207	-0.0607282
						0.646	0.0518441									0.79845	0.035543		1.315	2.69703	5.66299		1.208	-0.0617596
						0.647	0.0529172									0.799283	0.036193		1.316	2.68291	5.66054		1.209	-0.0627908
						0.647	0.0518761									0.800116	0.036557		1.318	2.66904	5.65815		1.21	-0.0645374
						0.648	0.0532937									0.800949	0.036683		1.319	2.65698	5.65573		1.212	-0.0646108
						0.649	0.0524737									0.801782	0.037003		1.32	2.64622	5.65327		1.213	-0.0665711
						0.649	0.0519571									0.802616	0.035642		1.322	2.63427	5.65079		1.214	-0.0666931
						0.65	0.0499223									0.803449	0.035994		1.323	2.62306	5.64818		1.215	-0.0659716
						0.651	0.0486379									0.804282	0.034928		1.324	2.60835	5.64558		1.217	-0.0655614
						0.651	0.0493419									0.805115	0.035755		1.326	2.59457	5.64308		1.218	-0.0691293
						0.652	0.0483944									0.805948	0.034762		1.327	2.58145	5.64052		1.219	-0.0713847
						0.653	0.0514549									0.806781	0.034274		1.328	2.56929	5.63789		1.22	-0.0695108
						0.653	0.0523404									0.807614	0.034584		1.33	2.55706	5.63522		1.222	-0.064478
						0.654	0.052089									0.808447	0.033634		1.331	2.54546	5.63263		1.223	-0.0643514
						0.655	0.0516125									0.80928	0.033868		1.333	2.53228	5.62998		1.224	-0.0643986
						0.655	0.0510343									0.810113	0.033844		1.334	2.51908	5.62719		1.225	-0.0612549
						0.656	0.0506337									0.810947	0.034233		1.335	2.50563	5.62421		1.227	-0.0574781
						0.657	0.0499209									0.81178	0.035591		1.337	2.49525	5.62117		1.228	-0.0575613
						0.657	0.0504531									0.812613	0.033498		1.338	2.48483	5.61808		1.229	-0.0572344
						0.658	0.0527036									0.813446	0.033099		1.339	2.4722	5.61495		1.23	-0.0564111
						0.659	0.0509772									0.814279	0.033416		1.341	2.46214	5.61182		1.232	-0.0571154
						0.659	0.0496573									0.815112	0.035181		1.342	2.45152	5.6086		1.233	-0.0567099
						0.66	0.0482104									0.815945	0.033186		1.343	2.4403	5.60531		1.234	-0.0578831
						0.661	0.0485364									0.816778	0.033844		1.345	2.42897	5.60205		1.235	-0.0583034
						0.661	0.049342									0.817611	0.03456		1.346	2.41818	5.59869		1.237	-0.060139
						0.662	0.0514848									0.818444	0.03572		1.347	2.40841	5.59535		1.238	-0.0611483
						0.663	0.0528431									0.819278	0.034614		1.349	2.39854	5.59207		1.239	-0.0639272
						0.663	0.0544179									0.820111	0.035522		1.35	2.38742	5.58871		1.24	-0.0654743
						0.664	0.0548992									0.820944	0.034777		1.351	2.37766	5.58532		1.242	-0.0646118
						0.665	0.0545737									0.821777	0.035751		1.353	2.36779	5.58192		1.243	-0.063222
						0.665	0.0564455									0.82261	0.034674		1.354	2.35762	5.57859		1.244	-0.0596433
						0.666	0.0579405									0.823443	0.034153		1.356	2.34923	5.57519		1.245	-0.0579072
						0.667	0.0590547									0.824276	0.031799		1.357	2.3421	5.57176		1.247	-0.0575261
						0.667	0.0599455									0.825109	0.032564		1.358	2.33413	5.56824		1.248	-0.059184
						0.668	0.0600042									0.825942	0.032438		1.36	2.3246	5.56459		1.249	-0.0579573
						0.669	0.0599763									0.826775	0.034048		1.361	2.31595	5.56088		1.25	-0.0579242
						0.669	0.0584121									0.827608	0.034757		1.362	2.30683	5.55714		1.252	-0.0559855
						0.67	0.0567679									0.828442	0.034138		1.364	2.29915	5.55335		1.253	-0.0562191
						0.671	0.0574818									0.829275	0.033689		1.365	2.29402	5.54962		1.254	-0.0568352
						0.671	0.0584145									0.830108	0.035059		1.366	2.28603	5.5459		1.255	-0.0595492
						0.672	0.0583324									0.830941	0.035057		1.368	2.27786	5.54213		1.256	-0.0610676
						0.673	0.0580488									0.831774	0.035036		1.369	2.27162	5.53833		1.258	-0.0630679
						0.673	0.0577752									0.832607	0.035071		1.37	2.26643	5.53445		1.259	-0.0608258
						0.674	0.0570921									0.83344	0.035628		1.372	2.25848	5.5306		1.26	-0.0592627
						0.675	0.0572346									0.834273	0.03536		1.373	2.24883	5.52669		1.261	-0.0610041
						0.675	0.0574577									0.835106	0.034399		1.375	2.24312	5.52273		1.263	-0.0625241
						0.676	0.057881									0.835939	0.032707		1.376	2.23684	5.51876		1.264	-0.061319
						0.677	0.0591896									0.836773	0.032502		1.377	2.23125	5.51475		1.265	-0.0609008
						0.677	0.0597686									0.837606	0.033192		1.379	2.22491	5.51074		1.266	-0.0602558
						0.678	0.0588874									0.838439	0.032221		1.38	2.22034	5.50657		1.268	-0.0627189
						0.679	0.0570456									0.839272	0.031859		1.381	2.21532	5.50232		1.269	-0.0636907
						0.679	0.0567362									0.840105	0.0329		1.383	2.20889	5.498		1.27	-0.0627963
						0.68	0.0562798									0.840938	0.032156		1.384	2.20304	5.49383		1.271	-0.0628775
						0.681	0.0571004									0.841771	0.031822		1.385	2.19824	5.48964		1.273	-0.0631822
						0.681	0.0578377									0.842604	0.030388		1.387	2.19204	5.48524		1.274	-0.06333
						0.682	0.0562866									0.843437	0.030754		1.388	2.18654	5.48067		1.275	-0.062519
						0.683	0.0556372									0.84427	0.030355		1.389	2.18169	5.47609		1.276	-0.0645311
						0.683	0.0564631									0.845104	0.030282		1.391	2.17701	5.47158		1.278	-0.0648816
						0.684	0.0560034									0.845937	0.029933		1.392	2.17183	5.46702		1.279	-0.0643162
						0.685	0.0564138									0.84677	0.028263		1.394	2.16668	5.4624		1.28	-0.0635591
						0.685	0.0575398									0.847603	0.026146		1.395	2.16073	5.45782		1.281	-0.0603218
						0.686	0.0590774									0.848436	0.025282		1.396	2.15613	5.45321		1.283	-0.0591011
						0.687	0.0609816									0.849269	0.026202		1.398	2.15235	5.44857		1.284	-0.0598629
						0.687	0.0607584									0.850102	0.025789		1.399	2.1483	5.44392		1.285	-0.0593941
						0.688	0.0596446									0.850935	0.024132		1.4	2.14347	5.43919		1.286	-0.0608696
						0.689	0.0589927									0.851768	0.023792		1.402	2.13905	5.43444		1.288	-0.0589371
						0.689	0.0590884									0.852601	0.023797		1.403	2.13686	5.42969		1.289	-0.0578339
						0.69	0.0600618									0.853435	0.024363		1.404	2.13496	5.42487		1.29	-0.0603721
						0.691	0.0597355									0.854268	0.025646		1.406	2.13303	5.4201		1.291	-0.0596309
						0.691	0.0587492									0.855101	0.027601		1.407	2.1309	5.41535		1.293	-0.0596739
						0.692	0.0595534									0.855934	0.028172		1.408	2.12808	5.41042		1.294	-0.0578625
						0.693	0.059702									0.856767	0.030104		1.41	2.12443	5.40543		1.295	-0.0592899
						0.693	0.0597043									0.8576	0.031353		1.411	2.1209	5.40049		1.296	-0.0591039
						0.694	0.0598214									0.858433	0.030931		1.413	2.11691	5.3956		1.298	-0.0592795
						0.695	0.0600687									0.859266	0.030496		1.414	2.1168	5.39067		1.299	-0.0571921
						0.695	0.061044									0.860099	0.029557		1.415	2.11502	5.38568		1.3	-0.0572638
						0.696	0.0616765									0.860932	0.0283		1.417	2.11548	5.38063		1.301	-0.0588413
						0.697	0.0607948									0.861766	0.027855		1.418	2.11477	5.37552		1.303	-0.0580355
						0.697	0.058532									0.862599	0.029192		1.419	2.11297	5.37038		1.304	-0.0564502
						0.698	0.0582344									0.863432	0.030511		1.421	2.11037	5.36514		1.305	-0.057185
						0.699	0.0588097									0.864265	0.031762		1.422	2.10858	5.3598		1.306	-0.0573367
						0.699	0.0578075									0.865098	0.033643		1.423	2.10827	5.35457		1.308	-0.0579465
						0.7	0.0579808									0.865931	0.03613		1.425	2.1082	5.34941		1.309	-0.0563235
						0.701	0.0586559									0.866764	0.036903		1.426	2.1092	5.34432		1.31	-0.0555024
						0.701	0.0580111									0.867597	0.037082		1.427	2.10838	5.33921		1.311	-0.0579829
						0.702	0.0572738									0.86843	0.038166		1.429	2.10807	5.33402		1.313	-0.0583341
						0.703	0.0556736									0.869263	0.039279		1.43	2.10534	5.32874		1.314	-0.0576927
						0.703	0.053041									0.870097	0.038886		1.431	2.10519	5.32353		1.315	-0.0560423
						0.704	0.0528269									0.87093	0.037779		1.433	2.10512	5.31819		1.316	-0.057271
						0.705	0.0536904									0.871763	0.038206		1.434	2.10534	5.31288		1.318	-0.056263
						0.705	0.0532818									0.872596	0.037625		1.436	2.10379	5.30753		1.319	-0.0572375
						0.706	0.0533278									0.873429	0.036716		1.437	2.10183	5.3021		1.32	-0.0567476
						0.707	0.0533355									0.874262	0.035631		1.438	2.09911	5.29657		1.321	-0.056649
						0.707	0.0535539									0.875095	0.035067		1.44	2.09794	5.29101		1.323	-0.0611617
						0.708	0.0547627									0.875928	0.034346		1.441	2.09851	5.28546		1.324	-0.0604802
						0.709	0.0544898									0.876761	0.033821		1.442	2.09995	5.27997		1.325	-0.060263
						0.709	0.0543352									0.877594	0.032673		1.444	2.09987	5.27444		1.326	-0.0607225
						0.71	0.052595									0.878427	0.031377		1.445	2.09924	5.26886		1.328	-0.0623056
						0.711	0.0518401									0.879261	0.031039		1.446	2.09644	5.26317		1.329	-0.0615756
						0.711	0.051451									0.880094	0.030952		1.448	2.09398	5.25752		1.33	-0.06098
						0.712	0.0513675									0.880927	0.03103		1.449	2.0928	5.25172		1.331	-0.0596175
						0.713	0.0508496									0.88176	0.031314		1.45	2.09318	5.24593		1.332	-0.0581303
						0.713	0.0511779									0.882593	0.031109		1.452	2.0939	5.24018		1.334	-0.0573658
						0.714	0.0530696									0.883426	0.030656		1.453	2.0937	5.2344		1.335	-0.0595356
						0.715	0.0537257									0.884259	0.029304		1.455	2.09314	5.22861		1.336	-0.0594599
						0.715	0.0546594									0.885092	0.02849		1.456	2.09167	5.22288		1.337	-0.0588
						0.716	0.0553553									0.885925	0.026328		1.457	2.08959	5.21702		1.339	-0.0579859
						0.717	0.0537967									0.886758	0.024379		1.459	2.09024	5.21124		1.34	-0.0583467
						0.717	0.0525323									0.887592	0.02179		1.46	2.0884	5.20533		1.341	-0.0567011
						0.718	0.0521765									0.888425	0.021239		1.461	2.08767	5.1995		1.342	-0.0578801
						0.719	0.052506									0.889258	0.020261		1.463	2.08725	5.19356		1.344	-0.0577012
						0.719	0.0525991									0.890091	0.019701		1.464	2.08594	5.18762		1.345	-0.0578133
						0.72	0.052764									0.890924	0.019646		1.465	2.08511	5.18161		1.346	-0.0616623
						0.721	0.0525129									0.891757	0.019277		1.467	2.08481	5.17575		1.347	-0.0614236
						0.721	0.051039									0.89259	0.021067		1.468	2.08496	5.17001		1.349	-0.0627433
						0.722	0.0501305									0.893423	0.022456		1.469	2.0852	5.16435		1.35	-0.0635926
						0.723	0.0474082									0.894256	0.021923		1.471	2.08356	5.15864		1.351	-0.0646614
						0.723	0.047293									0.895089	0.023071		1.472	2.08282	5.15295		1.352	-0.0659908
						0.724	0.0460088									0.895923	0.02256		1.474	2.07968	5.14726		1.354	-0.0644407
						0.725	0.0436922									0.896756	0.022708		1.475	2.07708	5.14151		1.355	-0.0636961
						0.725	0.0438839									0.897589	0.022432		1.476	2.07353	5.13563		1.356	-0.0643641
						0.726	0.0431655									0.898422	0.022723		1.478	2.07331	5.12959		1.357	-0.0646941
						0.727	0.044825									0.899255	0.024337		1.479	2.07315	5.12338		1.359	-0.0636086
						0.727	0.04693									0.900088	0.026112		1.48	2.06983	5.11709		1.36	-0.0617857
						0.728	0.0468344									0.900921	0.02661		1.482	2.0668	5.11083		1.361	-0.059391
						0.729	0.0456003									0.901754	0.026264		1.483	2.06533	5.10451		1.362	-0.060916
						0.729	0.0444269									0.902587	0.025344		1.484	2.06257	5.09806		1.364	-0.0606743
						0.73	0.0455267									0.90342	0.023939		1.486	2.05927	5.09156		1.365	-0.0572396
						0.731	0.0465726									0.904253	0.024441		1.487	2.05522	5.08511		1.366	-0.0573531
						0.731	0.0463313									0.905087	0.023995		1.488	2.05163	5.07864		1.367	-0.0591821
						0.732	0.0464225									0.90592	0.023108		1.49	2.04877	5.07216		1.369	-0.0599387
						0.733	0.0463882									0.906753	0.024043		1.491	2.04839	5.06571		1.37	-0.0554869
						0.733	0.0475984									0.907586	0.02545		1.493	2.04731	5.05926		1.371	-0.0526651
						0.734	0.0483136									0.908419	0.02627		1.494	2.04564	5.05291		1.372	-0.0539482
						0.735	0.0490966									0.909252	0.025903		1.495	2.04365	5.04661		1.374	-0.0524452
						0.735	0.0495301									0.910085	0.028177		1.497	2.03988	5.04035		1.375	-0.0560418
						0.736	0.0517105									0.910918	0.027921		1.498	2.03698	5.03407		1.376	-0.0549053
						0.737	0.052785									0.911751	0.027212		1.499	2.03458	5.0278		1.377	-0.057572
						0.737	0.0519922									0.912584	0.026883		1.501	2.03139	5.02164		1.379	-0.059125
						0.738	0.0541035									0.913418	0.02554		1.502	2.02876	5.01539		1.38	-0.0566555
						0.739	0.0562549									0.914251	0.023906		1.503	2.02456	5.00903		1.381	-0.0559916
						0.739	0.0592077									0.915084	0.02344		1.505	2.02205	5.00281		1.382	-0.0575346
						0.74	0.0586984									0.915917	0.022962		1.506	2.01926	4.99653		1.384	-0.0612211
						0.741	0.0598213									0.91675	0.022744		1.507	2.01709	4.99021		1.385	-0.0606517
						0.741	0.0606991									0.917583	0.022575		1.509	2.01395	4.98374		1.386	-0.0649016
						0.742	0.0593755									0.918416	0.021802		1.51	2.00831	4.97734		1.387	-0.0627213
						0.743	0.0596071									0.919249	0.021012		1.512	2.00503	4.9709		1.389	-0.0627029
						0.743	0.0584832									0.920082	0.020822		1.513	2.002	4.96439		1.39	-0.0640572
						0.744	0.056646									0.920915	0.019091		1.514	1.99722	4.95796		1.391	-0.0664668
						0.745	0.0579059									0.921749	0.017109		1.516	1.99361	4.95151		1.392	-0.0690539
						0.745	0.0582034									0.922582	0.017715		1.517	1.99012	4.94498		1.394	-0.0682409
						0.746	0.0592198									0.923415	0.019223		1.518	1.98683	4.93849		1.395	-0.0692939
						0.747	0.0583769									0.924248	0.021461		1.52	1.98351	4.93198		1.396	-0.0686293
						0.747	0.0563736									0.925081	0.022157		1.521	1.9773	4.92544		1.397	-0.065489
						0.748	0.055243									0.925914	0.02279		1.522	1.96987	4.91883		1.399	-0.0639471
						0.749	0.0544638									0.926747	0.022303		1.524	1.96334	4.91226		1.4	-0.0620357
						0.749	0.0522675									0.92758	0.022524		1.525	1.95755	4.90568		1.401	-0.0619474
						0.75	0.0507243									0.928413	0.021999		1.526	1.94956	4.89924		1.402	-0.0608838
						0.751	0.0505449									0.929246	0.022649		1.528	1.94177	4.89273		1.404	-0.0565218
						0.751	0.0492404									0.93008	0.022501		1.529	1.93452	4.88629		1.405	-0.0542058
						0.752	0.0471811									0.930913	0.020184		1.53	1.92621	4.87972		1.406	-0.0501353
						0.753	0.044713									0.931746	0.021217		1.532	1.91709	4.87323		1.407	-0.0509714
						0.753	0.0449629									0.932579	0.022039		1.533	1.91023	4.86673		1.408	-0.050124
						0.754	0.0456635									0.933412	0.020773		1.535	1.90179	4.86006		1.41	-0.0512501
						0.755	0.0443624									0.934245	0.022322		1.536	1.89334	4.85344		1.411	-0.0505523
						0.755	0.0440908									0.935078	0.022075		1.537	1.88379	4.84686		1.412	-0.0501267
						0.756	0.0435391									0.935911	0.022284		1.539	1.87406	4.84018		1.413	-0.052162
						0.757	0.0449084									0.936744	0.022353		1.54	1.86403	4.83349		1.415	-0.0513545
						0.757	0.044993									0.937577	0.022831		1.541	1.85503	4.82697		1.416	-0.0502794
						0.758	0.0444993									0.938411	0.022092		1.543	1.84601	4.82043		1.417	-0.050823
						0.759	0.0442384									0.939244	0.021257		1.544	1.8348	4.81373		1.418	-0.0526302
						0.759	0.0438894									0.940077	0.02147		1.545	1.82615	4.80706		1.42	-0.0529573
						0.76	0.0448285									0.94091	0.020432		1.547	1.81542	4.80053		1.421	-0.0544973
						0.761	0.0454386									0.941743	0.020062		1.548	1.80314	4.79392		1.422	-0.0565713
						0.761	0.044889									0.942576	0.01938		1.549	1.7919	4.78744		1.423	-0.0573949
						0.762	0.0469315									0.943409	0.018006		1.551	1.78068	4.78093		1.425	-0.0590963
						0.763	0.0459057									0.944242	0.016335		1.552	1.76973	4.77436		1.426	-0.0587742
						0.763	0.0456217									0.945075	0.016473		1.554	1.75901	4.76786		1.427	-0.0579021
						0.764	0.043618									0.945908	0.015019		1.555	1.74614	4.76141		1.428	-0.0593993
						0.765	0.0429035									0.946742	0.013565		1.556	1.73388	4.755		1.43	-0.0616133
						0.765	0.0410513									0.947575	0.014492		1.558	1.72273	4.74851		1.431	-0.0613315
						0.766	0.0431147									0.948408	0.013039		1.559	1.70991	4.74195		1.432	-0.0597766
						0.767	0.0450734									0.949241	0.012634		1.56	1.69986	4.73543		1.433	-0.0595999
						0.767	0.0461067									0.950074	0.011698		1.562	1.687	4.72896		1.435	-0.0595095
						0.768	0.0474769									0.950907	0.012203		1.563	1.67548	4.72243		1.436	-0.0577216
						0.769	0.0488989									0.95174	0.011765		1.564	1.66081	4.71584		1.437	-0.0581178
						0.769	0.0496494									0.952573	0.012849		1.566	1.64854	4.7093		1.438	-0.0569929
						0.77	0.0495966									0.953406	0.011958		1.567	1.63648	4.70275		1.44	-0.053088
						0.771	0.0482902									0.954239	0.013327		1.568	1.62439	4.69629		1.441	-0.050265
						0.771	0.0475554									0.955072	0.012465		1.57	1.61306	4.68981		1.442	-0.0500901
						0.772	0.0482274									0.955906	0.012944		1.571	1.59897	4.68341		1.443	-0.0482416
						0.773	0.0485199									0.956739	0.013059		1.573	1.58543	4.67682		1.445	-0.0469306
						0.773	0.048533									0.957572	0.014657		1.574	1.56999	4.6704		1.446	-0.0486326
						0.774	0.0473342									0.958405	0.014552		1.575	1.55725	4.66388		1.447	-0.0485141
						0.775	0.046843									0.959238	0.014942		1.577	1.54219	4.65743		1.448	-0.0495767
						0.775	0.0467735									0.960071	0.015625		1.578	1.52658	4.6511		1.45	-0.0490741
						0.776	0.047217									0.960904	0.015872		1.579	1.51196	4.64478		1.451	-0.0485725
						0.777	0.0481135									0.961737	0.01614		1.581	1.49634	4.63848		1.452	-0.0520649
						0.777	0.0478732									0.96257	0.019073		1.582	1.48041	4.6323		1.453	-0.0554117
						0.778	0.0475812									0.963403	0.020785		1.583	1.46485	4.62602		1.455	-0.0551345
						0.779	0.0481799									0.964237	0.02235		1.585	1.44963	4.61975		1.456	-0.0532101
						0.779	0.0464437									0.96507	0.023966		1.586	1.43605	4.61344		1.457	-0.0543668
						0.78	0.0475529									0.965903	0.023337		1.587	1.4208	4.60726		1.458	-0.0557656
						0.781	0.0476431									0.966736	0.026255		1.589	1.40391	4.60099		1.46	-0.0548392
						0.781	0.0500165									0.967569	0.026435		1.59	1.38837	4.59479		1.461	-0.0545082
						0.782	0.0517227									0.968402	0.027534		1.592	1.37176	4.58861		1.462	-0.0562224
						0.783	0.0538553									0.969235	0.028785		1.593	1.35745	4.58242		1.463	-0.0558437
						0.783	0.0534175									0.970068	0.029452		1.594	1.33918	4.57634		1.465	-0.057456
						0.784	0.0538613									0.970901	0.028871		1.596	1.32445	4.57019		1.466	-0.0569647
						0.785	0.052666									0.971734	0.029636		1.597	1.30861	4.5641		1.467	-0.0552025
						0.785	0.0509477									0.972568	0.031222		1.598	1.29079	4.55801		1.468	-0.0565067
						0.786	0.04985									0.973401	0.030061		1.6	1.27261	4.55194		1.47	-0.0571255
						0.787	0.0499695									0.974234	0.031241		1.601	1.25467	4.54583		1.471	-0.0567759
						0.787	0.0503212									0.975067	0.030156		1.602	1.23697	4.5397		1.472	-0.0580583
						0.788	0.0515871									0.9759	0.029718		1.604	1.21919	4.53378		1.473	-0.0593489
						0.789	0.0521861									0.976733	0.03102		1.605	1.20256	4.52778		1.475	-0.0602273
						0.789	0.0513645									0.977566	0.03227		1.606	1.1858	4.52177		1.476	-0.0592594
						0.79	0.0509279									0.978399	0.031103		1.608	1.16766	4.51587		1.477	-0.0601478
						0.791	0.0510703									0.979232	0.029799		1.609	1.14996	4.51003		1.478	-0.0587056
						0.791	0.0517874									0.980065	0.029949		1.61	1.13125	4.50443		1.479	-0.0588705
						0.792	0.0526971									0.980898	0.030094		1.612	1.11485	4.49902		1.481	-0.0595817
						0.793	0.0533917									0.981732	0.029893		1.613	1.09727	4.4936		1.482	-0.0622484
						0.793	0.0531751									0.982565	0.030287		1.615	1.08001	4.48813		1.483	-0.0627921
						0.794	0.0518359									0.983398	0.027193		1.616	1.06211	4.48263		1.484	-0.0632698
						0.795	0.0508171									0.984231	0.027129		1.617	1.04237	4.4771		1.486	-0.0626952
						0.795	0.0505294									0.985064	0.028339		1.619	1.0232	4.47155		1.487	-0.0593242
						0.796	0.050236									0.985897	0.028233		1.62	1.00397	4.46595		1.488	-0.0612076
						0.797	0.0491264									0.98673	0.028108		1.621	0.986052	4.46028		1.489	-0.0610506
						0.797	0.0488527									0.987563	0.025935		1.623	0.966789	4.45455		1.491	-0.0597233
						0.798	0.0495595									0.988396	0.026282		1.624	0.94689	4.44884		1.492	-0.0607331
						0.799	0.0487562									0.98923	0.025063		1.625	0.927495	4.44313		1.493	-0.0590911
						0.799	0.0480383									0.990063	0.025879		1.627	0.906989	4.43737		1.494	-0.0583133
						0.8	0.0468935									0.990896	0.026928		1.628	0.886503	4.43169		1.496	-0.0566431
						0.801	0.0464393									0.991729	0.027537		1.629	0.866381	4.42603		1.497	-0.0572824
						0.801	0.0471271									0.992562	0.025815		1.631	0.847314	4.42042		1.498	-0.0595996
						0.802	0.0490112									0.993395	0.025741		1.632	0.827495	4.41484		1.499	-0.0590413
						0.803	0.0504959									0.994228	0.024053		1.634	0.808524	4.40933		1.501	-0.0602809
						0.803	0.0513697									0.995061	0.024022		1.635	0.78745	4.40392		1.502	-0.0622289
						0.804	0.0515738									0.995894	0.025382		1.636	0.765491	4.39859		1.503	-0.0620907
						0.805	0.052382									0.996727	0.024702		1.638	0.742364	4.39332		1.504	-0.0630162
						0.805	0.0521407									0.997561	0.023314		1.639	0.720776	4.3881		1.506	-0.0629884
						0.806	0.0522792									0.998394	0.023892		1.64	0.69918	4.3829		1.507	-0.0620048
						0.807	0.0527377									0.999227	0.022673		1.642	0.677588	4.37771		1.508	-0.0637252
						0.807	0.0529106									1.00006	0.023532		1.643	0.656211	4.37256		1.509	-0.0620493
						0.808	0.052406									1.00089	0.02183		1.644	0.633214	4.36751		1.511	-0.0582536
						0.809	0.0513571									1.00173	0.021978		1.646	0.609667	4.36242		1.512	-0.060896
						0.809	0.050645									1.00256	0.02268		1.647	0.587733	4.35752		1.513	-0.0614259
						0.81	0.0501296									1.00339	0.023226		1.648	0.565233	4.35258		1.514	-0.058264
						0.811	0.0526233									1.00422	0.023742		1.65	0.54072	4.34764		1.516	-0.0538284
						0.811	0.0547415									1.00506	0.022906		1.651	0.517664	4.34266		1.517	-0.0517792
						0.812	0.0555932									1.00589	0.021564		1.653	0.492423	4.33767		1.518	-0.0515265
						0.813	0.0566889									1.00673	0.020461		1.654	0.468087	4.33278		1.519	-0.0523582
						0.813	0.057507									1.00756	0.018374		1.655	0.445289	4.32791		1.521	-0.0532019
						0.814	0.0574576									1.00839	0.019213		1.657	0.4201	4.32307		1.522	-0.0522135
						0.815	0.0567577									1.00922	0.020646		1.658	0.397742	4.31828		1.523	-0.0534507
						0.815	0.0558484									1.01006	0.019334		1.659	0.37301	4.31347		1.524	-0.0525979
						0.816	0.0553669									1.01089	0.016513		1.661	0.346637	4.30875		1.526	-0.0508041
						0.817	0.0563327									1.01172	0.014407		1.662	0.321444	4.30408		1.527	-0.0525103
						0.817	0.0563081									1.01256	0.015755		1.663	0.296585	4.2995		1.528	-0.0550443
						0.818	0.0549226									1.01339	0.015779		1.665	0.270684	4.29487		1.529	-0.0567643
						0.819	0.0534484									1.01422	0.015146		1.666	0.245252	4.29024		1.531	-0.0538681
						0.819	0.0527429									1.01506	0.016539		1.667	0.220764	4.28558		1.532	-0.0549606
						0.82	0.0517133									1.01589	0.016708		1.669	0.195824	4.28102		1.533	-0.0545821
						0.821	0.0518591									1.01672	0.015877		1.67	0.168837	4.27648		1.534	-0.0517351
						0.821	0.0513178									1.01755	0.016106		1.672	0.141675	4.27193		1.536	-0.0575781
						0.822	0.051671									1.01839	0.015539		1.673	0.115525	4.26737		1.537	-0.0578761
						0.823	0.0523605									1.01922	0.014559		1.674	0.0859912	4.26288		1.538	-0.0577953
						0.823	0.0503686									1.02005	0.014768		1.676	0.0607446	4.25848		1.539	-0.0534802
						0.824	0.0489226									1.02089	0.014705		1.677	0.0337834	4.25411		1.541	-0.0523092
						0.825	0.0490115									1.02172	0.015791		1.678	0.0058249	4.24971		1.542	-0.0535586
						0.825	0.0496245									1.02255	0.015385		1.68	-0.0227286	4.2453		1.543	-0.05616
						0.826	0.0500997									1.02339	0.014888		1.681	-0.0515178	4.24092		1.544	-0.0568096
						0.827	0.0507911									1.02422	0.01501		1.682	-0.0800996	4.23664		1.546	-0.0545853
						0.827	0.048625									1.02505	0.015645		1.684	-0.109679	4.23245		1.547	-0.052906
						0.828	0.0471289									1.02589	0.01667		1.685	-0.139015	4.22824		1.548	-0.0476354
						0.829	0.0459985									1.02672	0.016427		1.686	-0.169727	4.22411		1.549	-0.0460341
						0.829	0.0448285									1.02755	0.016233		1.688	-0.199763	4.22003		1.551	-0.0439301
						0.83	0.0453496									1.02839	0.016857		1.689	-0.230732	4.21589		1.552	-0.0439331
						0.831	0.0461952									1.02922	0.016423		1.691	-0.261564	4.21173		1.553	-0.0481348
						0.831	0.0467859									1.03005	0.016723		1.692	-0.290006	4.20756		1.554	-0.0465641
						0.832	0.0476244									1.03088	0.018931		1.693	-0.319534	4.20352		1.555	-0.0467777
						0.833	0.0477745									1.03172	0.020415		1.695	-0.35134	4.19961		1.557	-0.0448946
						0.833	0.0476027									1.03255	0.021318		1.696	-0.381424	4.19571		1.558	-0.0470884
						0.834	0.0479865									1.03338	0.019889		1.697	-0.413394	4.19188		1.559	-0.0488094
						0.835	0.0484536									1.03422	0.02063		1.699	-0.446048	4.18815		1.56	-0.0496502
						0.835	0.0487795									1.03505	0.021594		1.7	-0.478062	4.18434		1.562	-0.0518698
						0.836	0.0498335									1.03588	0.021638		1.701	-0.509817	4.18045		1.563	-0.0536128
						0.837	0.0505757									1.03672	0.022039		1.703	-0.541792	4.17657		1.564	-0.0551768
						0.837	0.0500415									1.03755	0.023657		1.704	-0.573931	4.17278		1.565	-0.055353
						0.838	0.0509138									1.03838	0.02451		1.705	-0.60673	4.16896		1.567	-0.0548004
						0.839	0.0500706									1.03921	0.024231		1.707	-0.640846	4.16515		1.568	-0.0537216
						0.839	0.0492419									1.04005	0.024815		1.708	-0.675475	4.16139		1.569	-0.0537889
						0.84	0.0511709									1.04088	0.025718		1.709	-0.709116	4.15768		1.57	-0.0547147
						0.841	0.0512557									1.04171	0.025822		1.711	-0.742986	4.15397		1.572	-0.0536475
						0.841	0.0510598									1.04255	0.026405		1.712	-0.776042	4.15031		1.573	-0.0547098
						0.842	0.0513229									1.04338	0.026293		1.714	-0.809034	4.14672		1.574	-0.0553975
						0.843	0.051181									1.04421	0.024884		1.715	-0.843059	4.14318		1.575	-0.055529
						0.843	0.051459									1.04505	0.023824		1.716	-0.877545	4.13961		1.577	-0.0560973
						0.844	0.0520252									1.04588	0.023677		1.718	-0.912056	4.13607		1.578	-0.0564746
						0.845	0.0518337									1.04671	0.022712		1.719	-0.946464	4.13262		1.579	-0.059567
						0.845	0.0527848									1.04755	0.023235		1.72	-0.982209	4.12925		1.58	-0.0609492
						0.846	0.0531442									1.04838	0.023828		1.722	-1.01756	4.12592		1.582	-0.0621719
						0.847	0.0526423									1.04921	0.023886		1.723	-1.05238	4.12257		1.583	-0.0598809
						0.847	0.0524213									1.05005	0.024176		1.724	-1.09005	4.11914		1.584	-0.0598133
						0.848	0.0522473									1.05088	0.023957		1.726	-1.12801	4.11569		1.585	-0.0590399
						0.849	0.0534806									1.05171	0.023129		1.727	-1.16491	4.11233		1.587	-0.0585572
						0.849	0.0544581									1.05255	0.02157		1.728	-1.2023	4.10899		1.588	-0.0574824
						0.85	0.0540015									1.05338	0.021142		1.73	-1.23845	4.10567		1.589	-0.0600962
						0.851	0.0539176									1.05421	0.022642		1.731	-1.27543	4.10237		1.59	-0.0623295
						0.851	0.0560855									1.05504	0.022782		1.733	-1.31216	4.09909		1.592	-0.0600352
						0.852	0.0576529									1.05588	0.021227		1.734	-1.34746	4.09585		1.593	-0.0586427
						0.853	0.0572109									1.05671	0.019823		1.735	-1.38534	4.09266		1.594	-0.0597547
						0.853	0.0567722									1.05754	0.018984		1.737	-1.42267	4.08952		1.595	-0.0601788
						0.854	0.0561562									1.05838	0.017514		1.738	-1.45891	4.08645		1.597	-0.0591567
						0.855	0.0552789									1.05921	0.017572		1.739	-1.49531	4.08336		1.598	-0.060499
						0.855	0.0554498									1.06004	0.018182		1.741	-1.53193	4.08031		1.599	-0.0628924
						0.856	0.0554373									1.06088	0.017374		1.742	-1.57084	4.07734		1.6	-0.0617137
						0.857	0.0547383									1.06171	0.015999		1.743	-1.60928	4.07435		1.602	-0.0618348
						0.857	0.0549356									1.06254	0.015261		1.745	-1.64882	4.07137		1.603	-0.0582105
						0.858	0.054488									1.06337	0.015821		1.746	-1.68745	4.0684		1.604	-0.0592359
						0.859	0.0535035									1.06421	0.016344		1.747	-1.727	4.06541		1.605	-0.060207
						0.859	0.0535089									1.06504	0.017576		1.749	-1.76595	4.06242		1.607	-0.0580691
						0.86	0.053329									1.06587	0.017536		1.75	-1.80493	4.05942		1.608	-0.0579714
						0.861	0.0534576									1.06671	0.016993		1.752	-1.84546	4.05645		1.609	-0.0610044
						0.861	0.0542962									1.06754	0.016946		1.753	-1.88349	4.05365		1.61	-0.0606992
						0.862	0.0548256									1.06837	0.017223		1.754	-1.92302	4.05098		1.612	-0.0609691
						0.863	0.0544127									1.06921	0.017565		1.756	-1.96427	4.04832		1.613	-0.0600446
						0.863	0.0529903									1.07004	0.018171		1.757	-2.00426	4.04562		1.614	-0.0603804
						0.864	0.0510328									1.07087	0.017299		1.758	-2.04401	4.04298		1.615	-0.0608704
						0.865	0.0499897									1.07171	0.014848		1.76	-2.08602	4.04039		1.617	-0.06291
						0.865	0.0497014									1.07254	0.014613		1.761	-2.12568	4.0377		1.618	-0.0628495
						0.866	0.0489043									1.07337	0.015193		1.762	-2.16738	4.03495		1.619	-0.0615642
						0.867	0.0489148									1.07421	0.01466		1.764	-2.20777	4.03224		1.62	-0.060366
						0.867	0.047988									1.07504	0.013683		1.765	-2.24921	4.02948		1.622	-0.0636998
						0.868	0.0449686									1.07587	0.013446		1.766	-2.29207	4.02675		1.623	-0.0638048
						0.869	0.0424372									1.07671	0.013939		1.768	-2.33345	4.024		1.624	-0.0614127
						0.869	0.0412406									1.07754	0.014595		1.769	-2.37427	4.02123		1.625	-0.0614061
						0.87	0.0411246									1.07837	0.014189		1.771	-2.41582	4.01856		1.627	-0.059089
						0.871	0.0412536									1.0792	0.014169		1.772	-2.45948	4.01592		1.628	-0.0562181
						0.871	0.0415286									1.08004	0.01482		1.773	-2.50327	4.01333		1.629	-0.0568135
						0.872	0.0431398									1.08087	0.015234		1.775	-2.54739	4.01074		1.63	-0.054474
						0.873	0.0435592									1.0817	0.01529		1.776	-2.59129	4.00829		1.631	-0.0536146
						0.873	0.0445523									1.08254	0.016775		1.777	-2.63439	4.00579		1.633	-0.0537358
						0.874	0.0457213									1.08337	0.016409		1.779	-2.67811	4.00328		1.634	-0.0526877
						0.875	0.0461397									1.0842	0.016489		1.78	-2.72108	4.00101		1.635	-0.0516986
						0.875	0.0463747									1.08504	0.016867		1.781	-2.76783	3.99857		1.636	-0.0503735
						0.876	0.0457362									1.08587	0.015048		1.783	-2.80862	3.9962		1.638	-0.0516619
						0.877	0.0445808									1.0867	0.01427		1.784	-2.85236	3.99381		1.639	-0.0522025
						0.877	0.0446935									1.08753	0.014371		1.785	-2.89957	3.99149		1.64	-0.0517092
						0.878	0.0444887									1.08837	0.015474		1.787	-2.94497	3.98919		1.641	-0.0495016
						0.879	0.0434116									1.0892	0.01533		1.788	-2.98816	3.98684		1.643	-0.049321
						0.879	0.0435697									1.09003	0.015965		1.789	-3.03133	3.98454		1.644	-0.0502943
						0.88	0.0448196									1.09087	0.01568		1.791	-3.07418	3.98226		1.645	-0.0509208
						0.881	0.0467471									1.0917	0.017784		1.792	-3.11669	3.97989		1.646	-0.0511259
						0.881	0.0462455									1.09253	0.02155		1.794	-3.15987	3.97767		1.648	-0.0498558
						0.882	0.0448308									1.09337	0.022064		1.795	-3.20303	3.97552		1.649	-0.0526028
						0.883	0.045049									1.0942	0.022674		1.796	-3.24606	3.97333		1.65	-0.0521427
						0.883	0.0451669									1.09503	0.022734		1.798	-3.29086	3.97106		1.651	-0.0537241
						0.884	0.0457824									1.09587	0.023952		1.799	-3.33533	3.9688		1.653	-0.0538934
						0.885	0.046792									1.0967	0.023237		1.8	-3.37891	3.96655		1.654	-0.0549148
						0.885	0.0483339									1.09753	0.023289		1.802	-3.42446	3.96432		1.655	-0.056137
						0.886	0.0498782									1.09837	0.021685		1.803	-3.47063	3.96219		1.656	-0.061989
						0.887	0.0506503									1.0992	0.024825		1.804	-3.51325	3.96015		1.658	-0.0622156
						0.887	0.0508619									1.10003	0.026122		1.806	-3.55661	3.95793		1.659	-0.0638928
						0.888	0.0511034									1.10086	0.024322		1.807	-3.60035	3.95577		1.66	-0.0626169
						0.889	0.0508101									1.1017	0.023479		1.808	-3.6461	3.95366		1.661	-0.0617757
						0.889	0.0510953									1.10253	0.023839		1.81	-3.69129	3.95154		1.663	-0.0592793
						0.89	0.05015									1.10336	0.024812		1.811	-3.73595	3.94939		1.664	-0.0575013
						0.891	0.0491362									1.1042	0.024532		1.813	-3.78214	3.9474		1.665	-0.0562476
						0.891	0.0494452									1.10503	0.021909		1.814	-3.8274	3.94544		1.666	-0.0569783
						0.892	0.0505052									1.10586	0.022853		1.815	-3.87639	3.94348		1.668	-0.0574968
						0.893	0.0517207									1.1067	0.025582		1.817	-3.92404	3.94151		1.669	-0.0574055
						0.893	0.0516113									1.10753	0.02712		1.818	-3.97025	3.93959		1.67	-0.058534
						0.894	0.0502109									1.10836	0.027527		1.819	-4.01571	3.9377		1.671	-0.0577083
						0.895	0.0510294									1.1092	0.02625		1.821	-4.06352	3.93586		1.673	-0.0566127
						0.895	0.0516983									1.11003	0.025896		1.822	-4.11013	3.93396		1.674	-0.0597635
						0.896	0.050847									1.11086	0.025116		1.823	-4.15873	3.93209		1.675	-0.0587733
						0.897	0.0502308									1.1117	0.025916		1.825	-4.20644	3.9301		1.676	-0.0586793
						0.897	0.0504916									1.11253	0.023403		1.826	-4.25522	3.92816		1.678	-0.0606021
						0.898	0.0525499									1.11336	0.021227		1.827	-4.30338	3.92629		1.679	-0.0615807
						0.899	0.053992									1.11419	0.020945		1.829	-4.3522	3.92435		1.68	-0.0605584
						0.899	0.0537475									1.11503	0.022293		1.83	-4.4002	3.92241		1.681	-0.0594362
						0.9	0.0533914									1.11586	0.021904		1.832	-4.44663	3.92057		1.683	-0.0565222
						0.901	0.0533711									1.11669	0.02099		1.833	-4.49474	3.91872		1.684	-0.0537589
						0.901	0.0528402									1.11753	0.021586		1.834	-4.54482	3.91686		1.685	-0.0548536
						0.902	0.0526751									1.11836	0.021922		1.836	-4.59419	3.9151		1.686	-0.0541545
						0.903	0.0543046									1.11919	0.023158		1.837	-4.64405	3.91328		1.688	-0.05691
						0.903	0.0551843									1.12003	0.019719		1.838	-4.69244	3.91143		1.689	-0.0601701
						0.904	0.0545066									1.12086	0.020534		1.84	-4.7416	3.90954		1.69	-0.061019
						0.905	0.0518412									1.12169	0.021379		1.841	-4.79186	3.90776		1.691	-0.0602654
						0.905	0.050109									1.12252	0.021517		1.842	-4.84248	3.90598		1.693	-0.0618596
						0.906	0.049279									1.12336	0.021241		1.844	-4.89311	3.90428		1.694	-0.0632157
						0.907	0.0489357									1.12419	0.019285		1.845	-4.94201	3.90259		1.695	-0.0649223
						0.907	0.0488084									1.12502	0.020463		1.846	-4.98876	3.90091		1.696	-0.0651424
						0.908	0.0474646									1.12586	0.021027		1.848	-5.03665	3.89931		1.698	-0.0633618
						0.909	0.046099									1.12669	0.019963		1.849	-5.08449	3.89764		1.699	-0.0623338
						0.909	0.0461142									1.12752	0.019044		1.851	-5.13277	3.89595		1.7	-0.0606431
						0.91	0.0476505									1.12836	0.019472		1.852	-5.18095	3.89433		1.701	-0.0596585
						0.911	0.0482566									1.12919	0.019601		1.853	-5.23002	3.89269		1.703	-0.0605857
						0.911	0.0479351									1.13002	0.019835		1.855	-5.27906	3.89106		1.704	-0.0610686
						0.912	0.0470425									1.13086	0.019998		1.856	-5.32756	3.88941		1.705	-0.0612557
						0.913	0.0488988									1.13169	0.020724		1.857	-5.37625	3.88777		1.706	-0.0606356
						0.913	0.0497225									1.13252	0.019581		1.859	-5.42543	3.88614		1.707	-0.0608191
						0.914	0.0490273									1.13335	0.019823		1.86	-5.47382	3.88449		1.709	-0.0602632
						0.915	0.0480898									1.13419	0.020126		1.861	-5.52231	3.88283		1.71	-0.0595429
						0.915	0.0467928									1.13502	0.020722		1.863	-5.56869	3.88122		1.711	-0.060856
						0.916	0.0467621									1.13586	0.019759		1.864	-5.61799	3.87957		1.712	-0.0616686
						0.917	0.0469147									1.13669	0.020124		1.865	-5.66618	3.87791		1.714	-0.0605392
						0.917	0.04634									1.13752	0.021025		1.867	-5.71338	3.87635		1.715	-0.0594261
						0.918	0.0463304									1.13835	0.021942		1.868	-5.76105	3.87481		1.716	-0.0585248
						0.919	0.0473372									1.13919	0.021605		1.87	-5.80959	3.87324		1.717	-0.0561137
						0.919	0.0455852									1.14002	0.021176		1.871	-5.85932	3.87166		1.719	-0.0567278
						0.92	0.0458672									1.14085	0.022447		1.872	-5.90835	3.87009		1.72	-0.0547928
						0.921	0.0464534									1.14169	0.02204		1.874	-5.95561	3.86853		1.721	-0.0560227
						0.921	0.0477044									1.14252	0.022762		1.875	-6.00419	3.86707		1.722	-0.0585327
						0.922	0.0491485									1.14335	0.022542		1.876	-6.052	3.86561		1.724	-0.0607095
						0.923	0.0492006									1.14419	0.023653		1.878	-6.09887	3.86414		1.725	-0.0622948
						0.923	0.0486035									1.14502	0.025273		1.879	-6.14526	3.8627		1.726	-0.0606699
						0.924	0.0475732									1.14585	0.026341		1.88	-6.19314	3.86125		1.727	-0.0602314
						0.925	0.0480668									1.14668	0.027274		1.882	-6.24242	3.85975		1.729	-0.0584659
						0.925	0.0488035									1.14752	0.026689		1.883	-6.2908	3.85826		1.73	-0.0592602
						0.926	0.047844									1.14835	0.026672		1.884	-6.33889	3.85677		1.731	-0.0590362
						0.927	0.0481593									1.14918	0.025503		1.886	-6.38649	3.85534		1.732	-0.0586735
						0.927	0.048622									1.15002	0.024092		1.887	-6.43536	3.85395		1.734	-0.0572439
						0.928	0.047295									1.15085	0.022608		1.888	-6.48429	3.85261		1.735	-0.05591
						0.929	0.0479279									1.15168	0.022132		1.89	-6.53288	3.85126		1.736	-0.0536708
						0.929	0.0458804									1.15252	0.02034		1.891	-6.57935	3.84987		1.737	-0.0506514
						0.93	0.0449624									1.15335	0.020311		1.893	-6.62815	3.84847		1.739	-0.0508636
						0.931	0.0445021									1.15418	0.020875		1.894	-6.67567	3.84703		1.74	-0.0508568
						0.931	0.0454573									1.15502	0.023014		1.895	-6.72414	3.84565		1.741	-0.0547191
						0.932	0.045595									1.15585	0.022469		1.897	-6.77202	3.84428		1.742	-0.0551413
						0.933	0.0464618									1.15668	0.022302		1.898	-6.82006	3.8429		1.744	-0.0531478
						0.933	0.0465473									1.15752	0.021644		1.899	-6.86782	3.84161		1.745	-0.0537242
						0.934	0.0475732									1.15835	0.020169		1.901	-6.91432	3.84039		1.746	-0.0536674
						0.935	0.0484964									1.15918	0.018318		1.902	-6.96274	3.83921		1.747	-0.0521733
						0.935	0.0475743									1.16002	0.017196		1.903	-7.00908	3.83794		1.749	-0.0491633
						0.936	0.0450599									1.16085	0.017306		1.905	-7.05499	3.8366		1.75	-0.049292
						0.937	0.0455201									1.16168	0.017074		1.906	-7.10375	3.8352		1.751	-0.0503292
						0.937	0.0462202									1.16251	0.015647		1.907	-7.15013	3.83375		1.752	-0.0512143
						0.938	0.046298									1.16335	0.013292		1.909	-7.19654	3.83229		1.754	-0.0513247
						0.939	0.0475027									1.16418	0.011386		1.91	-7.24446	3.83091		1.755	-0.0509759
						0.939	0.0485658									1.16501	0.010457		1.912	-7.29368	3.82945		1.756	-0.0513711
						0.94	0.0502664									1.16585	0.007929		1.913	-7.33969	3.82805		1.757	-0.0532235
						0.941	0.0511101									1.16668	0.005171		1.914	-7.38505	3.82674		1.759	-0.0524062
						0.941	0.0503625									1.16751	0.00418		1.916	-7.42988	3.82541		1.76	-0.0513236
						0.942	0.0501937									1.16835	0.003805		1.917	-7.47712	3.82407		1.761	-0.0524034
						0.943	0.0496988									1.16918	0.003968		1.918	-7.52307	3.8227		1.762	-0.0547844
						0.943	0.0497319									1.17001	0.002593		1.92	-7.571	3.82133		1.764	-0.0553342
						0.944	0.0494814									1.17084	0.00203		1.921	-7.61484	3.82011		1.765	-0.0530413
						0.945	0.0496306									1.17168	0.004636		1.922	-7.65791	3.81883		1.766	-0.0549639
						0.945	0.0502637									1.17251	0.006123		1.924	-7.70424	3.81763		1.767	-0.0542767
						0.946	0.0511228									1.17334	0.004764		1.925	-7.74781	3.81647		1.769	-0.0534058
						0.947	0.0513296									1.17418	0.00678		1.926	-7.79458	3.81532		1.77	-0.0560416
						0.947	0.0516648									1.17501	0.006298		1.928	-7.8408	3.81414		1.771	-0.0578847
						0.948	0.0500036									1.17584	0.007069		1.929	-7.88851	3.81292		1.772	-0.0612383
						0.949	0.0492652									1.17668	0.004809		1.931	-7.9328	3.81171		1.774	-0.0626089
						0.949	0.0494395									1.17751	0.004493		1.932	-7.97896	3.81046		1.775	-0.0656042
						0.95	0.0498177									1.17834	0.003961		1.933	-8.02422	3.80929		1.776	-0.068309
						0.951	0.0492567									1.17918	0.005815		1.935	-8.06884	3.80803		1.777	-0.0689129
						0.951	0.0472933									1.18001	0.006739		1.936	-8.11439	3.80683		1.778	-0.0686169
						0.952	0.0479904									1.18084	0.008724		1.937	-8.15922	3.80562		1.78	-0.0698274
						0.953	0.0494613									1.18168	0.011545		1.939	-8.20236	3.80437		1.781	-0.0709752
						0.953	0.0477643									1.18251	0.012789		1.94	-8.24697	3.80309		1.782	-0.0681058
						0.954	0.0461124									1.18334	0.013281		1.941	-8.29332	3.8019		1.783	-0.0664267
						0.955	0.0455677									1.18417	0.013921		1.943	-8.33972	3.80062		1.785	-0.0634986
						0.955	0.0442992									1.18501	0.014303		1.944	-8.38391	3.7994		1.786	-0.0617649
						0.956	0.0444477									1.18584	0.015099		1.945	-8.42869	3.7982		1.787	-0.060958
						0.957	0.0444131									1.18667	0.016493		1.947	-8.47364	3.79701		1.788	-0.0601081
						0.957	0.0443899									1.18751	0.01893		1.948	-8.51919	3.79575		1.79	-0.0611404
						0.958	0.045156									1.18834	0.019778		1.95	-8.56282	3.79444		1.791	-0.0608573
						0.959	0.045597									1.18917	0.020423		1.951	-8.60527	3.79323		1.792	-0.0617913
						0.959	0.0447625									1.19001	0.021762		1.952	-8.64474	3.79195		1.793	-0.0642868
						0.96	0.0450158									1.19084	0.022998		1.954	-8.69016	3.79072		1.795	-0.063689
						0.961	0.0457476									1.19167	0.023712		1.955	-8.7354	3.78959		1.796	-0.0618799
						0.961	0.0445877									1.1925	0.02342		1.956	-8.77963	3.78846		1.797	-0.063634
						0.962	0.0436133									1.19334	0.022629		1.958	-8.82254	3.78728		1.798	-0.0663984
						0.963	0.0442003									1.19417	0.025386		1.959	-8.86454	3.78611		1.8	-0.0659113
						0.963	0.0442568									1.19501	0.024924		1.96	-8.90813	3.78496		1.801	-0.0670353
						0.964	0.0438297									1.19584	0.023747		1.962	-8.94918	3.78388		1.802	-0.068598
						0.965	0.0442959									1.19667	0.022508		1.963	-8.9932	3.78273		1.803	-0.0677615
						0.965	0.0437834									1.1975	0.021271		1.964	-9.03565	3.78158		1.805	-0.066621
						0.966	0.0429095									1.19834	0.020657		1.966	-9.07634	3.78044		1.806	-0.0664057
						0.967	0.0416611									1.19917	0.021386		1.967	-9.11871	3.77927		1.807	-0.0639215
						0.967	0.0419144									1.2	0.020649		1.968	-9.1613	3.77811		1.808	-0.0657604
						0.968	0.0429326									1.20084	0.0196		1.97	-9.20144	3.777		1.81	-0.0665349
						0.969	0.0421193									1.20167	0.019374		1.971	-9.24257	3.77595		1.811	-0.0678255
						0.969	0.0415551									1.2025	0.016326		1.973	-9.28268	3.77489		1.812	-0.0648159
						0.97	0.0428065									1.20334	0.014598		1.974	-9.32209	3.77384		1.813	-0.0657637
						0.971	0.0434636									1.20417	0.01364		1.975	-9.36227	3.77277		1.815	-0.0659287
						0.971	0.0426624									1.205	0.013082		1.977	-9.40319	3.77171		1.816	-0.0641347
						0.972	0.0420637									1.20583	0.013151		1.978	-9.4452	3.7707		1.817	-0.0663975
						0.973	0.0407155									1.20667	0.013014		1.979	-9.48362	3.76964		1.818	-0.0657348
						0.973	0.040148									1.2075	0.01215		1.981	-9.52419	3.76856		1.82	-0.0671644
						0.974	0.0409384									1.20833	0.011841		1.982	-9.56612	3.76745		1.821	-0.0677027
						0.975	0.0412906									1.20917	0.010938		1.983	-9.60846	3.76637		1.822	-0.0666527
						0.975	0.0415777									1.21	0.009339		1.985	-9.65082	3.76533		1.823	-0.0670443
						0.976	0.0422609									1.21083	0.007578		1.986	-9.69082	3.76424		1.825	-0.0675356
						0.977	0.042122									1.21167	0.007196		1.987	-9.73074	3.76316		1.826	-0.0691669
						0.977	0.0407286									1.2125	0.008073		1.989	-9.77061	3.76213		1.827	-0.0681173
						0.978	0.0408724									1.21333	0.006966		1.99	-9.81121	3.76106		1.828	-0.0666697
						0.979	0.0414686									1.21417	0.006399		1.992	-9.8516	3.75998		1.83	-0.0658328
						0.979	0.0411523									1.215	0.004232		1.993	-9.89	3.75893		1.831	-0.0665222
						0.98	0.0408426									1.21583	0.004714		1.994	-9.92783	3.75786		1.832	-0.0644212
						0.981	0.0415445									1.21667	0.007543		1.996	-9.96585	3.75681		1.833	-0.0627705
						0.981	0.0418908									1.2175	0.008523		1.997	-10.0033	3.75586		1.835	-0.0641788
						0.982	0.0429999									1.21833	0.009307		1.998	-10.0421	3.75488		1.836	-0.0618319
						0.983	0.0426456									1.21916	0.009848		2	-10.081	3.7538		1.837	-0.058775
						0.983	0.0417701									1.22	0.010366		2.001	-10.1201	3.7527		1.838	-0.0572788
						0.984	0.0408699									1.22083	0.011357		2.002	-10.1587	3.75166		1.84	-0.0572737
						0.985	0.039462									1.22166	0.012125		2.004	-10.1976	3.7507		1.841	-0.0583496
						0.985	0.0399117									1.2225	0.012474		2.005	-10.239	3.74974		1.842	-0.057019
						0.986	0.0393593									1.22333	0.014156		2.006	-10.2761	3.74874		1.843	-0.0581599
						0.987	0.0386925									1.22416	0.015416		2.008	-10.3148	3.74769		1.845	-0.0579475
						0.987	0.0394492									1.225	0.015979		2.009	-10.3502	3.74664		1.846	-0.061408
						0.988	0.0408831									1.22583	0.017184		2.011	-10.3875	3.74557		1.847	-0.0617661
						0.989	0.0408901									1.22666	0.016973		2.012	-10.4228	3.74453		1.848	-0.0624117
						0.989	0.0414291									1.2275	0.0174		2.013	-10.4576	3.74355		1.85	-0.0644808
						0.99	0.0406404									1.22833	0.018809		2.015	-10.4942	3.74265		1.851	-0.0630074
						0.991	0.0411468									1.22916	0.02022		2.016	-10.5291	3.7418		1.852	-0.0639737
						0.991	0.0411753									1.22999	0.023858		2.017	-10.5648	3.74081		1.853	-0.0631283
						0.992	0.0417119									1.23083	0.024724		2.019	-10.6002	3.73988		1.854	-0.0670829
						0.993	0.0412805									1.23166	0.025217		2.02	-10.636	3.73891		1.856	-0.0658607
						0.993	0.0402596									1.23249	0.026346		2.021	-10.6711	3.73791		1.857	-0.0654986
						0.994	0.041809									1.23333	0.027242		2.023	-10.7065	3.73691		1.858	-0.0647682
						0.995	0.0421052									1.23416	0.02774		2.024	-10.7415	3.73588		1.859	-0.0638277
						0.995	0.0423744									1.23499	0.027063		2.025	-10.7777	3.73497		1.861	-0.0625211
						0.996	0.0401258									1.23583	0.027534		2.027	-10.8135	3.73411		1.862	-0.0633164
						0.997	0.0409711									1.23666	0.026324		2.028	-10.8491	3.73319		1.863	-0.0631963
						0.997	0.0386887									1.23749	0.024526		2.03	-10.8843	3.73223		1.864	-0.0635792
						0.998	0.039614									1.23833	0.024111		2.031	-10.9163	3.73126		1.866	-0.0659841
						0.999	0.0394048									1.23916	0.024722		2.032	-10.9488	3.73037		1.867	-0.0637384
						0.999	0.0402197									1.23999	0.024566		2.034	-10.9818	3.72945		1.868	-0.0649222
						1	0.0413065									1.24083	0.022971		2.035	-11.0168	3.72854		1.869	-0.0640169
						1.001	0.0418011									1.24166	0.021471		2.036	-11.0504	3.72759		1.871	-0.0644348
						1.001	0.0414793									1.24249	0.020587		2.038	-11.0804	3.72671		1.872	-0.0632027
						1.002	0.0410891									1.24332	0.021003		2.039	-11.1137	3.72586		1.873	-0.0620872
						1.003	0.0429868									1.24416	0.020962		2.04	-11.1469	3.72491		1.874	-0.0620497
						1.003	0.0430117									1.24499	0.020797		2.042	-11.1798	3.72394		1.876	-0.0622213
						1.004	0.043419									1.24582	0.019455		2.043	-11.2122	3.72307		1.877	-0.0607039
						1.005	0.0410685									1.24666	0.018465		2.044	-11.2455	3.72226		1.878	-0.0588832
						1.005	0.0407312									1.24749	0.019066		2.046	-11.2764	3.72137		1.879	-0.0570206
						1.006	0.0429588									1.24832	0.019289		2.047	-11.3067	3.72049		1.881	-0.0558887
						1.007	0.044135									1.24916	0.018776		2.049	-11.339	3.7196		1.882	-0.0563279
						1.007	0.041088									1.24999	0.018425		2.05	-11.3713	3.71865		1.883	-0.0556123
						1.008	0.0400997									1.25082	0.01579		2.051	-11.4018	3.71765		1.884	-0.0562909
						1.008	0.0404508									1.25165	0.014036		2.053	-11.4338	3.7167		1.886	-0.0614426
						1.009	0.0429412									1.25249	0.013751		2.054	-11.464	3.7158		1.887	-0.0588434
						1.01	0.0435282									1.25332	0.013427		2.055	-11.4934	3.71488		1.888	-0.0583806
						1.01	0.0435764									1.25415	0.012696		2.057	-11.5213	3.71398		1.889	-0.0606783
						1.011	0.0434463									1.25499	0.012876		2.058	-11.5495	3.71313		1.891	-0.0618112
						1.012	0.0428159									1.25582	0.015289		2.059	-11.5776	3.71225		1.892	-0.060792
						1.012	0.0461704									1.25665	0.01589		2.061	-11.6077	3.71134		1.893	-0.0633159
						1.013	0.0453312									1.25749	0.015539		2.062	-11.6382	3.71042		1.894	-0.0610368
						1.014	0.0466828									1.25832	0.015745		2.063	-11.6695	3.70954		1.896	-0.0607121
						1.014	0.0453984									1.25915	0.014617		2.065	-11.6997	3.70874		1.897	-0.0608271
						1.015	0.0454071									1.25999	0.011956		2.066	-11.7279	3.708		1.898	-0.059434
						1.016	0.0450888									1.26082	0.011429		2.067	-11.7559	3.70725		1.899	-0.0586604
						1.016	0.0455192									1.26165	0.012179		2.069	-11.7844	3.70647		1.901	-0.0569169
						1.017	0.0471751									1.26249	0.013308		2.07	-11.8118	3.70564		1.902	-0.0579816
						1.018	0.0496786									1.26332	0.013201		2.072	-11.8399	3.70482		1.903	-0.0584036
						1.018	0.049688									1.26415	0.012302		2.073	-11.8665	3.70408		1.904	-0.0569798
						1.019	0.0490282									1.26499	0.012928		2.074	-11.8947	3.70332		1.906	-0.0575389
						1.02	0.0477489									1.26582	0.012686		2.076	-11.9209	3.70252		1.907	-0.0571531
						1.02	0.0463561									1.26665	0.01431		2.077	-11.9475	3.70171		1.908	-0.0595413
						1.021	0.0472868									1.26748	0.014458		2.078	-11.9755	3.70089		1.909	-0.0606428
						1.022	0.0465143									1.26832	0.014657		2.08	-12.0021	3.7001		1.911	-0.0656114
						1.022	0.0450147									1.26915	0.014035		2.081	-12.0267	3.69933		1.912	-0.0661435
						1.023	0.0449057									1.26998	0.012703		2.082	-12.0505	3.69856		1.913	-0.0687997
						1.024	0.0452134									1.27082	0.012534		2.084	-12.0761	3.69776		1.914	-0.0694476
						1.024	0.0450236									1.27165	0.013239		2.085	-12.1014	3.69696		1.916	-0.0689549
						1.025	0.0440543									1.27248	0.014053		2.086	-12.125	3.69617		1.917	-0.0705503
						1.026	0.0422466									1.27332	0.014022		2.088	-12.1509	3.6954		1.918	-0.070202
						1.026	0.0422696									1.27415	0.012573		2.089	-12.176	3.69464		1.919	-0.0675203
						1.027	0.0418816									1.27498	0.011947		2.091	-12.2007	3.69391		1.921	-0.0654104
						1.028	0.0425179									1.27581	0.012978		2.092	-12.2263	3.69316		1.922	-0.0643148
						1.028	0.042082									1.27665	0.010296		2.093	-12.2509	3.69245		1.923	-0.0629217
						1.029	0.0430396									1.27748	0.010079		2.095	-12.2742	3.69168		1.924	-0.0644684
						1.03	0.0438745									1.27831	0.012171		2.096	-12.2979	3.69082		1.926	-0.0635345
						1.03	0.0438896									1.27915	0.012322		2.097	-12.3222	3.69001		1.927	-0.0655442
						1.031	0.0440516									1.27998	0.013626		2.099	-12.347	3.68916		1.928	-0.0648304
						1.032	0.0435288									1.28081	0.015481		2.1	-12.3724	3.68838		1.929	-0.0641078
						1.032	0.0447209									1.28165	0.015248		2.101	-12.3972	3.68756		1.93	-0.0627852
						1.033	0.0457344									1.28248	0.015623		2.103	-12.4224	3.68683		1.932	-0.063613
						1.034	0.0453984									1.28331	0.014288		2.104	-12.4488	3.68608		1.933	-0.0681257
						1.034	0.0450503									1.28415	0.014305		2.105	-12.4748	3.6854		1.934	-0.0704298
						1.035	0.0450476									1.28498	0.012871		2.107	-12.4992	3.68459		1.935	-0.0698055
						1.036	0.0460649									1.28581	0.010237		2.108	-12.5245	3.68381		1.937	-0.0692427
						1.036	0.0487474									1.28665	0.009442		2.11	-12.55	3.68307		1.938	-0.0660145
						1.037	0.0510962									1.28748	0.009207		2.111	-12.5739	3.68228		1.939	-0.063257
						1.038	0.0539625									1.28831	0.010559		2.112	-12.5984	3.68148		1.94	-0.0645322
						1.038	0.0550921									1.28914	0.009953		2.114	-12.6219	3.68071		1.942	-0.0656511
						1.039	0.0548363									1.28998	0.012931		2.115	-12.6453	3.67997		1.943	-0.0638705
						1.04	0.0555585									1.29081	0.013405		2.116	-12.6711	3.67921		1.944	-0.0626113
						1.04	0.0561061									1.29164	0.012439		2.118	-12.6954	3.67843		1.945	-0.0605207
						1.041	0.0563126									1.29248	0.010926		2.119	-12.7198	3.67766		1.947	-0.0578667
						1.042	0.0574209									1.29331	0.011164		2.12	-12.7455	3.67677		1.948	-0.0573033
						1.042	0.0580272									1.29414	0.01242		2.122	-12.77	3.67589		1.949	-0.059993
						1.043	0.0581686									1.29498	0.012947		2.123	-12.7955	3.67508		1.95	-0.0600002
						1.044	0.0576937									1.29581	0.011905		2.124	-12.8182	3.67427		1.952	-0.0611456
						1.044	0.056525									1.29664	0.011232		2.126	-12.8413	3.67341		1.953	-0.0625341
						1.045	0.0557322									1.29748	0.013263		2.127	-12.8644	3.67263		1.954	-0.0595897
						1.046	0.0534054									1.29831	0.011343		2.129	-12.8879	3.67182		1.955	-0.0605737
						1.046	0.0529689									1.29914	0.010637		2.13	-12.9098	3.671		1.957	-0.0611165
						1.047	0.0541645									1.29998	0.009556		2.131	-12.9327	3.67015		1.958	-0.0625599
						1.048	0.0550779									1.30081	0.009706		2.133	-12.955	3.66933		1.959	-0.0612532
						1.048	0.0549895									1.30164	0.009884		2.134	-12.9759	3.66856		1.96	-0.0615603
						1.049	0.0548972									1.30247	0.011469		2.135	-12.9962	3.66782		1.962	-0.0620068
						1.05	0.0536198									1.30331	0.012025		2.137	-13.0165	3.66707		1.963	-0.0625337
						1.05	0.0534483									1.30414	0.012545		2.138	-13.0381	3.66634		1.964	-0.0645407
						1.051	0.0526525									1.30497	0.012625		2.139	-13.061	3.66558		1.965	-0.0639575
						1.052	0.0508497									1.30581	0.011875		2.141	-13.082	3.66483		1.967	-0.0628785
						1.052	0.051334									1.30664	0.010795		2.142	-13.1016	3.66409		1.968	-0.0630468
						1.053	0.0509607									1.30747	0.010289		2.143	-13.1233	3.66332		1.969	-0.061368
						1.054	0.0490381									1.30831	0.009906		2.145	-13.1441	3.66251		1.97	-0.0619315
						1.054	0.0465642									1.30914	0.00907		2.146	-13.1661	3.66167		1.972	-0.0617804
						1.055	0.043795									1.30997	0.008959		2.147	-13.1876	3.66088		1.973	-0.063325
						1.056	0.0416082									1.3108	0.007231		2.149	-13.2076	3.66007		1.974	-0.0637682
						1.056	0.040199									1.31164	0.008502		2.15	-13.2261	3.65926		1.975	-0.0642985
						1.057	0.0394666									1.31247	0.007816		2.152	-13.2444	3.65856		1.977	-0.0621355
						1.058	0.0398552									1.3133	0.007569		2.153	-13.2617	3.65785		1.978	-0.0606333
						1.058	0.0402374									1.31414	0.008162		2.154	-13.2817	3.65711		1.979	-0.0651446
						1.059	0.0396809									1.31497	0.006138		2.156	-13.3021	3.65637		1.98	-0.0687882
						1.06	0.0393495									1.3158	0.006154		2.157	-13.3239	3.65567		1.982	-0.0699626
						1.06	0.0391561									1.31664	0.006		2.158	-13.3439	3.65498		1.983	-0.0696519
						1.061	0.0403264									1.31747	0.006923		2.16	-13.363	3.65427		1.984	-0.0734554
						1.062	0.0417009									1.3183	0.006358		2.161	-13.382	3.65359		1.985	-0.0717313
						1.062	0.0412946									1.31914	0.006217		2.162	-13.4027	3.65291		1.987	-0.0706676
						1.063	0.0425504									1.31997	0.004928		2.164	-13.4209	3.65218		1.988	-0.0689807
						1.064	0.040198									1.3208	0.006363		2.165	-13.4391	3.65138		1.989	-0.0705742
						1.064	0.0386407									1.32164	0.006842		2.166	-13.4566	3.6506		1.99	-0.069971
						1.065	0.0389429									1.32247	0.006081		2.168	-13.475	3.64983		1.992	-0.066448
						1.066	0.0398024									1.3233	0.005088		2.169	-13.4937	3.64905		1.993	-0.0625723
						1.066	0.0401346									1.32414	0.004758		2.171	-13.5121	3.64829		1.994	-0.0620654
						1.067	0.0407133									1.32497	0.005239		2.172	-13.529	3.64761		1.995	-0.0626642
						1.068	0.0407226									1.3258	0.005917		2.173	-13.5458	3.64695		1.997	-0.0616716
						1.068	0.0414697									1.32663	0.006645		2.175	-13.5631	3.6463		1.998	-0.0617462
						1.069	0.0425545									1.32747	0.007451		2.176	-13.5792	3.64568		1.999	-0.0611547
						1.07	0.0421805									1.3283	0.007737		2.177	-13.5954	3.64504		2	-0.0604562
						1.07	0.0421533									1.32913	0.007769		2.179	-13.612	3.64438		2.002	-0.0609696
						1.071	0.0437041									1.32997	0.008938		2.18	-13.6281	3.6437		2.003	-0.0651759
						1.072	0.045936									1.3308	0.009189		2.181	-13.6431	3.64303		2.004	-0.0665549
						1.072	0.04783									1.33163	0.008107		2.183	-13.6607	3.64235		2.005	-0.0650978
						1.073	0.050071									1.33247	0.00686		2.184	-13.6785	3.64165		2.006	-0.0665847
						1.074	0.0513861									1.3333	0.008181		2.185	-13.6941	3.64099		2.008	-0.0654652
						1.074	0.0513371									1.33413	0.008294		2.187	-13.7096	3.64028		2.009	-0.0672291
						1.075	0.0522204									1.33496	0.007505		2.188	-13.725	3.63969		2.01	-0.0652772
						1.076	0.052698									1.3358	0.008259		2.19	-13.7382	3.63906		2.011	-0.0659804
						1.076	0.0525316									1.33663	0.007559		2.191	-13.7539	3.63841		2.013	-0.0684968
						1.077	0.0521731									1.33746	0.008173		2.192	-13.7703	3.63771		2.014	-0.068022
						1.078	0.0528144									1.3383	0.008375		2.194	-13.7856	3.63701		2.015	-0.0681316
						1.078	0.0532043									1.33913	0.010197		2.195	-13.7991	3.63627		2.016	-0.0653592
						1.079	0.0532732									1.33996	0.011805		2.196	-13.8133	3.63544		2.018	-0.0664297
						1.08	0.052635									1.3408	0.011204		2.198	-13.8296	3.63463		2.019	-0.0649226
						1.08	0.0537666									1.34163	0.008502		2.199	-13.8466	3.63392		2.02	-0.0652083
						1.081	0.0561914									1.34246	0.007627		2.2	-13.8626	3.63328		2.021	-0.0670704
						1.082	0.0561273									1.3433	0.007704		2.202	-13.8779	3.63267		2.023	-0.0650541
						1.082	0.0551384									1.34413	0.006657		2.203	-13.8929	3.63207		2.024	-0.0661243
						1.083	0.0552283									1.34496	0.005749		2.204	-13.9079	3.63148		2.025	-0.0669898
						1.084	0.0550928									1.3458	0.005483		2.206	-13.9238	3.63086		2.026	-0.0668323
						1.084	0.0542039									1.34663	0.006208		2.207	-13.9398	3.63023		2.028	-0.0651595
						1.085	0.053851									1.34746	0.007814		2.209	-13.9573	3.62965		2.029	-0.0653453
						1.086	0.0536482									1.3483	0.009124		2.21	-13.9723	3.62905		2.03	-0.065896
						1.086	0.0535413									1.34913	0.009134		2.211	-13.9866	3.62847		2.031	-0.0669244
						1.087	0.0543034									1.34996	0.00875		2.213	-14.0006	3.6279		2.033	-0.0643916
						1.088	0.0545918									1.35079	0.009483		2.214	-14.0152	3.62728		2.034	-0.0636551
						1.088	0.0542312									1.35163	0.010325		2.215	-14.0291	3.62667		2.035	-0.0649652
						1.089	0.0536									1.35246	0.01089		2.217	-14.0427	3.62605		2.036	-0.0650299
						1.09	0.0534548									1.35329	0.010903		2.218	-14.0572	3.62544		2.038	-0.0628672
						1.09	0.05327									1.35413	0.010082		2.219	-14.0708	3.62482		2.039	-0.0606439
						1.091	0.0531777									1.35496	0.011133		2.221	-14.0832	3.62416		2.04	-0.0594474
						1.092	0.0522446									1.35579	0.011588		2.222	-14.0971	3.62348		2.041	-0.0593607
						1.092	0.0527162									1.35663	0.011945		2.223	-14.1118	3.62282		2.043	-0.0599527
						1.093	0.0537952									1.35746	0.012177		2.225	-14.125	3.62215		2.044	-0.0601785
						1.094	0.0531658									1.35829	0.010771		2.226	-14.1379	3.62147		2.045	-0.0618164
						1.094	0.0522944									1.35912	0.008651		2.227	-14.1531	3.62085		2.046	-0.0632259
						1.095	0.0513901									1.35996	0.007495		2.229	-14.1695	3.62025		2.048	-0.0618712
						1.096	0.0521584									1.36079	0.008096		2.23	-14.1823	3.61962		2.049	-0.0590372
						1.096	0.0534362									1.36162	0.009985		2.232	-14.1933	3.61897		2.05	-0.0605451
						1.097	0.0533339									1.36246	0.01139		2.233	-14.2046	3.61842		2.051	-0.0622471
						1.098	0.0527532									1.36329	0.012048		2.234	-14.2164	3.61786		2.053	-0.0636587
						1.098	0.0526492									1.36412	0.01296		2.236	-14.2278	3.61725		2.054	-0.0651996
						1.099	0.0537446									1.36496	0.013837		2.237	-14.2401	3.61659		2.055	-0.0637185
						1.1	0.054024									1.36579	0.01459		2.238	-14.2526	3.61593		2.056	-0.0637845
						1.1	0.0537282									1.36662	0.013577		2.24	-14.2636	3.61527		2.058	-0.0647536
						1.101	0.0542413									1.36746	0.012177		2.241	-14.2724	3.61464		2.059	-0.0686128
						1.102	0.0531726									1.36829	0.011863		2.242	-14.2838	3.6139		2.06	-0.0663077
						1.102	0.0525448									1.36912	0.011759		2.244	-14.2935	3.61332		2.061	-0.0672069
						1.103	0.051815									1.36996	0.012195		2.245	-14.305	3.6127		2.063	-0.0692544
						1.104	0.0503305									1.37079	0.011792		2.246	-14.3164	3.61213		2.064	-0.0696279
						1.104	0.0507808									1.37162	0.008938		2.248	-14.3283	3.61156		2.065	-0.0695416
						1.105	0.0504791									1.37245	0.00848		2.249	-14.3405	3.61098		2.066	-0.0685913
						1.106	0.0492003									1.37329	0.008096		2.251	-14.3525	3.61042		2.068	-0.0695832
						1.106	0.0484198									1.37412	0.008695		2.252	-14.3647	3.60978		2.069	-0.0691202
						1.107	0.0492557									1.37495	0.009213		2.253	-14.3765	3.60917		2.07	-0.0692396
						1.108	0.0500116									1.37579	0.009766		2.255	-14.3875	3.60854		2.071	-0.0680026
						1.108	0.0499438									1.37662	0.010972		2.256	-14.3977	3.60789		2.073	-0.068458
						1.109	0.048008									1.37745	0.011353		2.257	-14.4085	3.60726		2.074	-0.0702689
						1.11	0.0464942									1.37829	0.012683		2.259	-14.4199	3.60664		2.075	-0.0698895
						1.11	0.0475452									1.37912	0.014672		2.26	-14.4306	3.60611		2.076	-0.0704054
						1.111	0.0472632									1.37995	0.015495		2.261	-14.4387	3.60549		2.077	-0.0703992
						1.112	0.0454499									1.38079	0.01492		2.263	-14.4477	3.60491		2.079	-0.0709233
						1.112	0.0434528									1.38162	0.015888		2.264	-14.4596	3.60433		2.08	-0.0732263
						1.113	0.0430918									1.38245	0.016176		2.265	-14.4712	3.60373		2.081	-0.0751293
						1.114	0.0439479									1.38329	0.017508		2.267	-14.4822	3.60316		2.082	-0.0745252
						1.114	0.0438317									1.38412	0.016967		2.268	-14.4934	3.60254		2.084	-0.0742264
						1.115	0.0431609									1.38495	0.016967		2.27	-14.5039	3.60193		2.085	-0.0760876
						1.116	0.0424617									1.38578	0.018635		2.271	-14.513	3.60132		2.086	-0.0742697
						1.116	0.0421704									1.38662	0.019117		2.272	-14.5223	3.60075		2.087	-0.0749807
						1.117	0.0412915									1.38745	0.020105		2.274	-14.5326	3.60023		2.089	-0.0728077
						1.118	0.0404431									1.38828	0.019836		2.275	-14.5426	3.59969		2.09	-0.0713598
						1.118	0.0412291									1.38912	0.020078		2.276	-14.5531	3.59913		2.091	-0.0687499
						1.119	0.0419132									1.38995	0.01895		2.278	-14.5646	3.59856		2.092	-0.0666813
						1.12	0.0419453									1.39078	0.01701		2.279	-14.574	3.59799		2.094	-0.0662294
						1.12	0.0417802									1.39162	0.016238		2.28	-14.5827	3.59741		2.095	-0.0650973
						1.121	0.04073									1.39245	0.018204		2.282	-14.5916	3.5968		2.096	-0.0652114
						1.122	0.0409699									1.39328	0.018735		2.283	-14.6002	3.59626		2.097	-0.0648339
						1.122	0.0426247									1.39411	0.019116		2.284	-14.6101	3.59575		2.099	-0.064405
						1.123	0.0436863									1.39495	0.018453		2.286	-14.6181	3.59517		2.1	-0.0638562
						1.124	0.0437354									1.39578	0.016842		2.287	-14.6267	3.59461		2.101	-0.0640782
						1.124	0.0442768									1.39661	0.015808		2.289	-14.6366	3.59402		2.102	-0.0641896
						1.125	0.0449284									1.39745	0.014824		2.29	-14.6423	3.59346		2.104	-0.0667867
						1.126	0.0449333									1.39828	0.016071		2.291	-14.6506	3.5929		2.105	-0.067767
						1.126	0.0451558									1.39911	0.014982		2.293	-14.6576	3.59233		2.106	-0.0689291
						1.127	0.0448222									1.39995	0.013256		2.294	-14.6671	3.59181		2.107	-0.069293
						1.128	0.0455878									1.40078	0.014009		2.295	-14.6766	3.59131		2.109	-0.0689185
						1.128	0.0472837									1.40161	0.013081		2.297	-14.6839	3.59076		2.11	-0.0685154
						1.129	0.0477973									1.40245	0.011897		2.298	-14.691	3.59013		2.111	-0.0670491
						1.13	0.0473001									1.40328	0.011325		2.299	-14.7	3.58961		2.112	-0.0664474
						1.13	0.0463837									1.40411	0.008962		2.301	-14.7068	3.58901		2.114	-0.0644642
						1.131	0.0455081									1.40495	0.007891		2.302	-14.7148	3.58841		2.115	-0.0674864
						1.132	0.046336									1.40578	0.008502		2.303	-14.7218	3.58785		2.116	-0.0687268
						1.132	0.0471154									1.40661	0.00784		2.305	-14.7297	3.58726		2.117	-0.06783
						1.133	0.0479631									1.40745	0.007121		2.306	-14.739	3.58671		2.119	-0.066263
						1.134	0.0484784									1.40828	0.005957		2.308	-14.7472	3.58615		2.12	-0.0643081
						1.134	0.048633									1.40911	0.007334		2.309	-14.7556	3.58562		2.121	-0.0629905
						1.135	0.048382									1.40994	0.006877		2.31	-14.7614	3.58505		2.122	-0.0642343
						1.136	0.047827									1.41078	0.009273		2.312	-14.7673	3.58446		2.124	-0.0652608
						1.136	0.0480336									1.41161	0.009932		2.313	-14.7748	3.58401		2.125	-0.066415
						1.137	0.0484156									1.41244	0.010687		2.314	-14.7807	3.58358		2.126	-0.0661734
						1.138	0.0479557									1.41328	0.008583		2.316	-14.7882	3.5831		2.127	-0.065587
						1.138	0.0466478									1.41411	0.007663		2.317	-14.7969	3.58255		2.129	-0.0647444
						1.139	0.0455144									1.41494	0.007956		2.318	-14.8051	3.58196		2.13	-0.064556
						1.14	0.0453566									1.41578	0.009419		2.32	-14.813	3.58141		2.131	-0.0647252
						1.14	0.0447803									1.41661	0.011684		2.321	-14.8198	3.5809		2.132	-0.0638656
						1.141	0.0445186									1.41744	0.011666		2.322	-14.8273	3.58039		2.134	-0.0617101
						1.142	0.0442621									1.41827	0.011915		2.324	-14.834	3.57991		2.135	-0.0609907
						1.142	0.0442173									1.41911	0.010786		2.325	-14.8418	3.57939		2.136	-0.0613117
						1.143	0.0446356									1.41994	0.01102		2.326	-14.8478	3.57894		2.137	-0.0577128
						1.144	0.0458398									1.42077	0.010344		2.328	-14.8523	3.57847		2.139	-0.0580986
						1.144	0.0459242									1.42161	0.008889		2.329	-14.8578	3.57795		2.14	-0.0577802
						1.145	0.0452239									1.42244	0.008826		2.331	-14.8625	3.57743		2.141	-0.0574323
						1.146	0.0465571									1.42327	0.009499		2.332	-14.8666	3.57695		2.142	-0.0556895
						1.146	0.0465851									1.42411	0.010128		2.333	-14.8751	3.57645		2.144	-0.056401
						1.147	0.0475298									1.42494	0.011958		2.335	-14.8786	3.57594		2.145	-0.0554874
						1.148	0.0490308									1.42577	0.013384		2.336	-14.8848	3.57539		2.146	-0.0569277
						1.148	0.04913									1.42661	0.012941		2.337	-14.8901	3.57482		2.147	-0.057856
						1.149	0.0482266									1.42744	0.011827		2.339	-14.8958	3.57426		2.149	-0.0583184
						1.15	0.0476524									1.42827	0.014009		2.34	-14.9009	3.57371		2.15	-0.0617145
						1.15	0.0482919									1.42911	0.014937		2.341	-14.906	3.57312		2.151	-0.0612098
						1.151	0.0482185									1.42994	0.012781		2.343	-14.9106	3.57257		2.152	-0.060582
						1.152	0.0481185									1.43077	0.011415		2.344	-14.9176	3.57205		2.153	-0.0604264
						1.152	0.0481051									1.43161	0.010504		2.345	-14.9238	3.57158		2.155	-0.062434
						1.153	0.0489626									1.43244	0.011224		2.347	-14.9292	3.57109		2.156	-0.0612351
						1.154	0.0491684									1.43327	0.010947		2.348	-14.9333	3.57062		2.157	-0.06158
						1.154	0.0482599									1.4341	0.011743		2.35	-14.9358	3.57022		2.158	-0.0625617
						1.155	0.0477643									1.43494	0.011456		2.351	-14.9389	3.56978		2.16	-0.0642807
						1.156	0.0481885									1.43577	0.011179		2.352	-14.9419	3.56937		2.161	-0.0656205
						1.156	0.0471807									1.4366	0.010552		2.354	-14.9453	3.56906		2.162	-0.0654311
						1.157	0.0458303									1.43744	0.008877		2.355	-14.9497	3.56863		2.163	-0.064923
						1.158	0.0451607									1.43827	0.009181		2.356	-14.9544	3.56815		2.165	-0.0680373
						1.158	0.0459056									1.4391	0.009189		2.358	-14.9591	3.56775		2.166	-0.0702375
						1.159	0.0468957									1.43993	0.009547		2.359	-14.964	3.56731		2.167	-0.0680718
						1.16	0.0462429									1.44077	0.009665		2.36	-14.9698	3.56681		2.168	-0.0674276
						1.16	0.0441892									1.4416	0.010293		2.362	-14.9747	3.56626		2.17	-0.0674916
						1.161	0.0431512									1.44243	0.011378		2.363	-14.9795	3.56573		2.171	-0.0659664
						1.162	0.0439926									1.44327	0.012162		2.364	-14.984	3.56519		2.172	-0.0635589
						1.162	0.0446706									1.4441	0.012059		2.366	-14.9872	3.5647		2.173	-0.0644049
						1.163	0.0454589									1.44493	0.011011		2.367	-14.9904	3.56424		2.175	-0.0621546
						1.164	0.0446835									1.44577	0.009841		2.369	-14.9942	3.56379		2.176	-0.0621067
						1.164	0.0447336									1.4466	0.00974		2.37	-14.9988	3.56332		2.177	-0.0612002
						1.165	0.0455812									1.44743	0.00971		2.371	-15.002	3.56283		2.178	-0.0606289
						1.166	0.046543									1.44827	0.00863		2.373	-15.0031	3.56236		2.18	-0.0604811
						1.166	0.0468848									1.4491	0.008736		2.374	-15.0061	3.56188		2.181	-0.0609029
						1.167	0.0460358									1.44993	0.008549		2.375	-15.0086	3.56137		2.182	-0.0628984
						1.168	0.0459036									1.45077	0.009769		2.377	-15.0119	3.56089		2.183	-0.0631246
						1.168	0.0454813									1.4516	0.010771		2.378	-15.0154	3.56042		2.185	-0.0630406
						1.169	0.0457827									1.45243	0.010987		2.379	-15.019	3.55993		2.186	-0.0644988
						1.17	0.0453783									1.45327	0.010623		2.381	-15.0234	3.55943		2.187	-0.065707
						1.17	0.0460656									1.4541	0.012201		2.382	-15.0273	3.5589		2.188	-0.0644826
						1.171	0.0460476									1.45493	0.012518		2.383	-15.0297	3.55836		2.19	-0.0652447
						1.172	0.0463878									1.45576	0.012302		2.385	-15.0324	3.55791		2.191	-0.0669023
						1.172	0.0466582									1.4566	0.014404		2.386	-15.0356	3.55752		2.192	-0.066018
						1.173	0.0476524									1.45743	0.014913		2.388	-15.0378	3.55706		2.193	-0.0660933
						1.174	0.0486596									1.45826	0.015043		2.389	-15.0391	3.55659		2.195	-0.0694
						1.174	0.0476892									1.4591	0.015595		2.39	-15.0421	3.55612		2.196	-0.0689127
						1.175	0.0473642									1.45993	0.014521		2.392	-15.0436	3.55567		2.197	-0.0671661
						1.176	0.0468498									1.46076	0.013535		2.393	-15.0439	3.55525		2.198	-0.0685085
						1.176	0.0471123									1.4616	0.011939		2.394	-15.0449	3.55484		2.2	-0.0673029
						1.177	0.0476572									1.46243	0.012074		2.396	-15.0463	3.55439		2.201	-0.0683938
						1.178	0.0494734									1.46326	0.012597		2.397	-15.048	3.55397		2.202	-0.0659684
						1.178	0.0496096									1.46409	0.013481		2.398	-15.0504	3.55353		2.203	-0.0669051
						1.179	0.048164									1.46493	0.013883		2.4	-15.0526	3.55308		2.205	-0.0673275
						1.18	0.0473817									1.46576	0.014031		2.401	-15.0544	3.55261		2.206	-0.0659632
						1.18	0.0465811									1.4666	0.016127		2.402	-15.0564	3.55212		2.207	-0.063318
						1.181	0.0450578									1.46743	0.017211		2.404	-15.0565	3.55162		2.208	-0.06313
						1.182	0.0447163									1.46826	0.016488		2.405	-15.0575	3.55112		2.21	-0.0645225
						1.182	0.0437412									1.46909	0.016226		2.406	-15.0587	3.55069		2.211	-0.0656235
						1.183	0.0428875									1.46993	0.016945		2.408	-15.0593	3.55026		2.212	-0.0671718
						1.184	0.042044									1.47076	0.016582		2.409	-15.0617	3.54992		2.213	-0.0672243
						1.184	0.0422642									1.47159	0.015364		2.411	-15.0618	3.54944		2.215	-0.0674444
						1.185	0.0421796									1.47243	0.013782		2.412	-15.0618	3.54909		2.216	-0.0663515
						1.186	0.0421354									1.47326	0.013369		2.413	-15.0615	3.54867		2.217	-0.0657357
						1.186	0.0413857									1.47409	0.013139		2.415	-15.0613	3.54828		2.218	-0.0647911
						1.187	0.0390364									1.47493	0.011697		2.416	-15.0621	3.54788		2.22	-0.0630081
						1.188	0.0396461									1.47576	0.010211		2.417	-15.0617	3.54738		2.221	-0.0614588
						1.188	0.0393715									1.47659	0.008863		2.419	-15.0616	3.54698		2.222	-0.0631704
						1.189	0.038896									1.47742	0.007479		2.42	-15.0645	3.5466		2.223	-0.0637455
						1.19	0.0395042									1.47826	0.006427		2.421	-15.0654	3.54621		2.225	-0.0639274
						1.19	0.0400397									1.47909	0.006713		2.423	-15.0637	3.54582		2.226	-0.0625201
						1.191	0.0409089									1.47992	0.007107		2.424	-15.0625	3.54537		2.227	-0.0629567
						1.192	0.0401592									1.48076	0.007778		2.425	-15.0639	3.54487		2.228	-0.0637364
						1.192	0.0416057									1.48159	0.00839		2.427	-15.0647	3.54435		2.229	-0.0625898
						1.193	0.0419276									1.48242	0.009062		2.428	-15.0642	3.54384		2.231	-0.0649009
						1.194	0.0408465									1.48326	0.009082		2.43	-15.0657	3.54335		2.232	-0.0669978
						1.194	0.0388317									1.48409	0.008397		2.431	-15.0671	3.54291		2.233	-0.0681378
						1.195	0.0374899									1.48492	0.007878		2.432	-15.0659	3.54249		2.234	-0.0670701
						1.196	0.0370567									1.48576	0.008552		2.434	-15.0658	3.54206		2.236	-0.0686549
						1.196	0.037745									1.48659	0.008609		2.435	-15.0646	3.54163		2.237	-0.0692091
						1.197	0.0374216									1.48742	0.007087		2.436	-15.0639	3.54118		2.238	-0.0699688
						1.198	0.0366792									1.48826	0.005879		2.438	-15.0661	3.54075		2.239	-0.0691365
						1.198	0.0357317									1.48909	0.005132		2.439	-15.0659	3.54038		2.241	-0.0682086
						1.199	0.0361489									1.48992	0.005016		2.44	-15.0656	3.53998		2.242	-0.065545
						1.2	0.0360388									1.49075	0.005182		2.442	-15.0653	3.53951		2.243	-0.0636124
						1.2	0.0367748									1.49159	0.004875		2.443	-15.0647	3.53901		2.244	-0.0628203
						1.201	0.0367379									1.49242	0.003979		2.444	-15.0645	3.53854		2.246	-0.0611282
						1.202	0.0373997									1.49325	0.005651		2.446	-15.063	3.53807		2.247	-0.0611366
						1.202	0.0365658									1.49409	0.008607		2.447	-15.0618	3.53754		2.248	-0.059918
						1.203	0.0349523									1.49492	0.010122		2.449	-15.0613	3.53699		2.249	-0.0596747
						1.204	0.0367521									1.49575	0.010963		2.45	-15.0626	3.53645		2.251	-0.0577498
						1.204	0.0376386									1.49659	0.011813		2.451	-15.0618	3.53594		2.252	-0.0559501
						1.205	0.036622									1.49742	0.013315		2.453	-15.0585	3.53554		2.253	-0.0558796
						1.206	0.0382372									1.49825	0.01415		2.454	-15.0554	3.53511		2.254	-0.0546922
						1.206	0.0377549									1.49909	0.01514		2.455	-15.054	3.53467		2.256	-0.0547221
						1.207	0.0370808									1.49992	0.015025		2.457	-15.0535	3.53423		2.257	-0.0576505
						1.208	0.0383407									1.50075	0.01481		2.458	-15.0512	3.53382		2.258	-0.0575494
						1.208	0.0384826									1.50158	0.01554		2.459	-15.0486	3.53334		2.259	-0.0578938
						1.209	0.0375992									1.50242	0.016637		2.461	-15.0448	3.53278		2.261	-0.0596668
						1.21	0.0389936									1.50325	0.017626		2.462	-15.041	3.53229		2.262	-0.0609982
						1.21	0.0402608									1.50408	0.017462		2.463	-15.037	3.53184		2.263	-0.0623463
						1.211	0.0419376									1.50492	0.015993		2.465	-15.0335	3.53136		2.264	-0.0631982
						1.212	0.0422644									1.50575	0.015164		2.466	-15.0305	3.53092		2.266	-0.0641677
						1.212	0.0433879									1.50658	0.014392		2.468	-15.0294	3.53051		2.267	-0.0653545
						1.213	0.0446722									1.50742	0.014458		2.469	-15.028	3.53014		2.268	-0.0656391
						1.214	0.0453538									1.50825	0.013977		2.47	-15.0227	3.52973		2.269	-0.0671421
						1.214	0.046635									1.50908	0.01467		2.472	-15.0193	3.52929		2.271	-0.0668689
						1.215	0.0490781									1.50992	0.01697		2.473	-15.0162	3.52884		2.272	-0.0689142
						1.216	0.0507985									1.51075	0.01905		2.474	-15.0108	3.52836		2.273	-0.068917
						1.216	0.0517273									1.51158	0.019747		2.476	-15.0058	3.52795		2.274	-0.0673398
						1.217	0.0519763									1.51242	0.020508		2.477	-15.0009	3.52758		2.276	-0.0666757
						1.218	0.0542234									1.51325	0.021531		2.478	-14.9976	3.52722		2.277	-0.0666813
						1.218	0.0542489									1.51408	0.021455		2.48	-14.9936	3.52683		2.278	-0.0643528
						1.219	0.0562841									1.51491	0.019396		2.481	-14.9892	3.52642		2.279	-0.064107
						1.22	0.0578827									1.51575	0.01924		2.482	-14.9809	3.52603		2.281	-0.0649032
						1.22	0.0576569									1.51658	0.019196		2.484	-14.9755	3.52564		2.282	-0.0660254
						1.221	0.0595804									1.51741	0.018242		2.485	-14.9724	3.52524		2.283	-0.0649534
						1.222	0.0619719									1.51825	0.018743		2.487	-14.9683	3.52479		2.284	-0.0632351
						1.222	0.0598201									1.51908	0.019278		2.488	-14.9631	3.52433		2.286	-0.0643349
						1.223	0.0603072									1.51991	0.017609		2.489	-14.9578	3.52391		2.287	-0.0634904
						1.224	0.0602951									1.52075	0.016329		2.491	-14.9524	3.52356		2.288	-0.0634952
						1.224	0.0595651									1.52158	0.015341		2.492	-14.9479	3.52322		2.289	-0.0644099
						1.225	0.0600257									1.52241	0.013377		2.493	-14.942	3.52287		2.291	-0.0639129
						1.226	0.0596261									1.52324	0.011912		2.495	-14.9386	3.52252		2.292	-0.0654081
						1.226	0.0583669									1.52408	0.009538		2.496	-14.9322	3.52219		2.293	-0.0658451
						1.227	0.0582587									1.52491	0.008919		2.497	-14.9265	3.52193		2.294	-0.0669924
						1.228	0.0576891									1.52574	0.012041		2.499	-14.9237	3.52161		2.296	-0.0642032
						1.228	0.0578256									1.52658	0.012373		2.5	-14.9174	3.52123		2.297	-0.0642063
						1.229	0.0569404									1.52741	0.012601		2.501	-14.9098	3.52085		2.298	-0.0660422
						1.23	0.0565669									1.52824	0.012563		2.503	-14.9049	3.52049		2.299	-0.0669553
						1.23	0.0559921									1.52908	0.013615		2.504	-14.8988	3.52012		2.301	-0.0693274
						1.231	0.0565846									1.52991	0.011669		2.505	-14.8931	3.51974		2.302	-0.0699878
						1.232	0.0542682									1.53074	0.009367		2.507	-14.8877	3.51942		2.303	-0.0700709
						1.232	0.0528029									1.53158	0.008175		2.508	-14.8831	3.51907		2.304	-0.0717858
						1.233	0.051976									1.53241	0.006866		2.51	-14.8773	3.51865		2.305	-0.0713647
						1.234	0.0528529									1.53324	0.007432		2.511	-14.8688	3.51816		2.307	-0.0716484
						1.234	0.0508871									1.53408	0.006508		2.512	-14.8602	3.51776		2.308	-0.0724637
						1.235	0.0503702									1.53491	0.005901		2.514	-14.8529	3.51737		2.309	-0.0727999
						1.236	0.0498869									1.53574	0.00591		2.515	-14.8473	3.51706		2.31	-0.070109
						1.236	0.0499285									1.53658	0.006308		2.516	-14.8424	3.51667		2.312	-0.0683777
						1.237	0.0492828									1.53741	0.006106		2.518	-14.8348	3.51633		2.313	-0.0669639
						1.238	0.0480864									1.53824	0.006849		2.519	-14.8277	3.51599		2.314	-0.0636136
						1.238	0.0467612									1.53907	0.006928		2.52	-14.8213	3.51563		2.315	-0.0624263
						1.239	0.0457111									1.53991	0.00768		2.522	-14.8149	3.51525		2.317	-0.0605344
						1.24	0.0453327									1.54074	0.009911		2.523	-14.8073	3.5149		2.318	-0.0611201
						1.24	0.0448319									1.54157	0.011078		2.524	-14.7998	3.51456		2.319	-0.0627806
						1.241	0.0448537									1.54241	0.013332		2.526	-14.7917	3.51423		2.32	-0.0622832
						1.242	0.0434704									1.54324	0.015565		2.527	-14.7837	3.51389		2.322	-0.0624102
						1.242	0.0436063									1.54407	0.01564		2.529	-14.7755	3.51357		2.323	-0.0612354
						1.243	0.0447024									1.54491	0.015627		2.53	-14.7667	3.51328		2.324	-0.0615088
						1.244	0.0459159									1.54574	0.017207		2.531	-14.7569	3.51296		2.325	-0.061726
						1.244	0.047379									1.54657	0.016555		2.533	-14.748	3.51263		2.327	-0.0629238
						1.245	0.0480575									1.5474	0.018051		2.534	-14.7405	3.51228		2.328	-0.0650709
						1.246	0.048753									1.54824	0.018385		2.535	-14.7305	3.51189		2.329	-0.0672377
						1.246	0.0485749									1.54907	0.019051		2.537	-14.7207	3.51148		2.33	-0.0659684
						1.247	0.0497944									1.5499	0.01936		2.538	-14.7107	3.51115		2.332	-0.0647956
						1.248	0.0492717									1.55074	0.02091		2.539	-14.7004	3.51084		2.333	-0.0608929
						1.248	0.0491711									1.55157	0.020523		2.541	-14.6911	3.51056		2.334	-0.0616255
						1.249	0.0499782									1.5524	0.020129		2.542	-14.6822	3.51026		2.335	-0.0624923
						1.25	0.0501319									1.55324	0.021559		2.543	-14.6728	3.50993		2.337	-0.0629907
						1.25	0.0503298									1.55407	0.019863		2.545	-14.6651	3.50965		2.338	-0.0621159
						1.251	0.0504216									1.5549	0.021057		2.546	-14.6567	3.5093		2.339	-0.0625254
						1.252	0.0504524									1.55574	0.021601		2.548	-14.6474	3.509		2.34	-0.0588361
						1.252	0.050008									1.55657	0.021784		2.549	-14.636	3.5087		2.342	-0.0569108
						1.253	0.0495973									1.5574	0.02088		2.55	-14.625	3.50833		2.343	-0.0560308
						1.254	0.0495329									1.55824	0.020669		2.552	-14.6169	3.50802		2.344	-0.0543826
						1.254	0.0489098									1.55907	0.020537		2.553	-14.6056	3.50768		2.345	-0.0538884
						1.255	0.0495921									1.5599	0.020272		2.554	-14.5945	3.50739		2.347	-0.0554398
						1.256	0.0497831									1.56073	0.018166		2.556	-14.5824	3.50712		2.348	-0.057678
						1.256	0.0495222									1.56157	0.018106		2.557	-14.5727	3.50678		2.349	-0.06033
						1.257	0.0504513									1.5624	0.016465		2.558	-14.5623	3.5064		2.35	-0.057987
						1.258	0.0511454									1.56323	0.013112		2.56	-14.5512	3.50606		2.352	-0.0571143
						1.258	0.0518142									1.56407	0.010653		2.561	-14.5361	3.50569		2.353	-0.0583495
						1.259	0.0505076									1.5649	0.011693		2.562	-14.5262	3.50537		2.354	-0.0598939
						1.26	0.0483917									1.56573	0.014481		2.564	-14.5134	3.505		2.355	-0.0611497
						1.26	0.0459638									1.56657	0.013994		2.565	-14.5036	3.50461		2.357	-0.0618888
						1.261	0.0442886									1.5674	0.011861		2.567	-14.4909	3.50423		2.358	-0.0635953
						1.262	0.0437277									1.56823	0.010927		2.568	-14.4794	3.5039		2.359	-0.0631941
						1.262	0.0429844									1.56907	0.011055		2.569	-14.4692	3.50365		2.36	-0.0624307
						1.263	0.0422022									1.5699	0.00966		2.571	-14.459	3.50341		2.362	-0.062407
						1.264	0.0413894									1.57073	0.009288		2.572	-14.4489	3.50309		2.363	-0.0649698
						1.264	0.0412177									1.57157	0.008922		2.573	-14.4366	3.50274		2.364	-0.0671373
						1.265	0.0405592									1.5724	0.010391		2.575	-14.423	3.50241		2.365	-0.0668547
						1.266	0.0394624									1.57323	0.011035		2.576	-14.4123	3.50209		2.367	-0.0635068
						1.266	0.0386417									1.57406	0.009331		2.577	-14.4018	3.50177		2.368	-0.0622923
						1.267	0.0378458									1.5749	0.010426		2.579	-14.3876	3.50143		2.369	-0.0625348
						1.268	0.0376601									1.57573	0.011065		2.58	-14.3752	3.50114		2.37	-0.0623923
						1.268	0.0377227									1.57656	0.010543		2.581	-14.3628	3.50086		2.372	-0.0649786
						1.269	0.0380585									1.5774	0.009569		2.583	-14.351	3.50053		2.373	-0.0650243
						1.27	0.0388426									1.57823	0.008479		2.584	-14.3374	3.50027		2.374	-0.065862
						1.27	0.039465									1.57906	0.007784		2.585	-14.3237	3.50002		2.375	-0.0625128
						1.271	0.0401327									1.5799	0.008699		2.587	-14.3116	3.49971		2.376	-0.0602528
						1.272	0.0404275									1.58073	0.008677		2.588	-14.2999	3.4994		2.378	-0.0584528
						1.272	0.040911									1.58156	0.008064		2.59	-14.2882	3.49908		2.379	-0.0578671
						1.273	0.041621									1.58239	0.007537		2.591	-14.2762	3.49871		2.38	-0.0586496
						1.274	0.0410109									1.58323	0.009356		2.592	-14.2634	3.49837		2.381	-0.0563879
						1.274	0.0405081									1.58406	0.010161		2.594	-14.2521	3.49801		2.383	-0.0555109
						1.275	0.0414027									1.58489	0.01112		2.595	-14.2403	3.49763		2.384	-0.0565204
						1.276	0.043006									1.58573	0.010665		2.596	-14.2278	3.49723		2.385	-0.0533952
						1.276	0.0443527									1.58656	0.008335		2.598	-14.2139	3.49698		2.386	-0.0529462
						1.277	0.0454624									1.58739	0.008074		2.599	-14.2007	3.49665		2.388	-0.0560117
						1.278	0.0460657									1.58823	0.010277		2.6	-14.187	3.49626		2.389	-0.0592764
						1.278	0.0468566									1.58906	0.009438		2.602	-14.1725	3.49594		2.39	-0.0606513
						1.279	0.0486549									1.58989	0.008869		2.603	-14.158	3.49562		2.391	-0.0595317
						1.28	0.0492833									1.59073	0.00789		2.604	-14.1433	3.49535		2.393	-0.0609825
						1.28	0.0498879									1.59156	0.008794		2.606	-14.1299	3.49501		2.394	-0.0612648
						1.281	0.0498747									1.59239	0.010085		2.607	-14.1162	3.49474		2.395	-0.0601674
						1.282	0.0511304									1.59322	0.009566		2.609	-14.1007	3.49442		2.396	-0.0590421
						1.282	0.0520634									1.59406	0.010046		2.61	-14.0845	3.49409		2.398	-0.0599717
						1.283	0.0522916									1.59489	0.0107		2.611	-14.0721	3.49375		2.399	-0.0583686
						1.284	0.0517444									1.59573	0.008631		2.613	-14.0562	3.49349		2.4	-0.0565206
						1.284	0.0515729									1.59656	0.00805		2.614	-14.0412	3.49324		2.401	-0.0548066
						1.285	0.0497495									1.59739	0.008644		2.615	-14.0256	3.49295		2.403	-0.0537935
						1.286	0.0493646									1.59822	0.010415		2.617	-14.0105	3.49271		2.404	-0.0572133
						1.286	0.0481986									1.59906	0.011305		2.618	-13.995	3.49248		2.405	-0.0578112
						1.287	0.0481739									1.59989	0.012904		2.619	-13.9792	3.49218		2.406	-0.0599049
						1.288	0.0483776									1.60072	0.012705		2.621	-13.9636	3.49185		2.408	-0.0640443
						1.288	0.0480389									1.60156	0.013009		2.622	-13.947	3.49141		2.409	-0.063647
						1.289	0.0487183									1.60239	0.013864		2.623	-13.9283	3.491		2.41	-0.0633434
						1.29	0.0497454									1.60322	0.012279		2.625	-13.9107	3.49064		2.411	-0.0656371
						1.29	0.0493933									1.60406	0.011942		2.626	-13.8986	3.49026		2.413	-0.0675764
						1.291	0.0489377									1.60489	0.01223		2.628	-13.8809	3.48991		2.414	-0.0670255
						1.292	0.0468305									1.60572	0.012536		2.629	-13.8633	3.48959		2.415	-0.0667921
						1.292	0.0454328									1.60655	0.011845		2.63	-13.8479	3.48934		2.416	-0.0671422
						1.293	0.0452826									1.60739	0.012733		2.632	-13.8305	3.48907		2.418	-0.0670426
						1.294	0.0449562									1.60822	0.013265		2.633	-13.8147	3.48882		2.419	-0.0653854
						1.294	0.0446757									1.60905	0.013224		2.634	-13.7999	3.48862		2.42	-0.0634727
						1.295	0.0446165									1.60989	0.013665		2.636	-13.7826	3.48845		2.421	-0.0625303
						1.296	0.0434499									1.61072	0.013077		2.637	-13.7659	3.48824		2.423	-0.0636138
						1.296	0.0441635									1.61155	0.014232		2.638	-13.7464	3.48794		2.424	-0.0628373
						1.297	0.0425268									1.61239	0.012836		2.64	-13.7289	3.48766		2.425	-0.0637875
						1.298	0.0440091									1.61322	0.010884		2.641	-13.7126	3.48737		2.426	-0.0638571
						1.298	0.0418666									1.61405	0.009077		2.642	-13.6956	3.48708		2.428	-0.0624282
						1.299	0.0429114									1.61489	0.008455		2.644	-13.6776	3.48675		2.429	-0.0597029
						1.3	0.0432262									1.61572	0.009312		2.645	-13.6601	3.48652		2.43	-0.058926
						1.3	0.0459369									1.61655	0.010223		2.647	-13.6437	3.48627		2.431	-0.0619897
						1.301	0.0476598									1.61739	0.009534		2.648	-13.6276	3.48603		2.433	-0.0602661
						1.302	0.0506435									1.61822	0.009105		2.649	-13.6104	3.48577		2.434	-0.0609774
						1.302	0.0519765									1.61905	0.009156		2.651	-13.5939	3.48548		2.435	-0.0585228
						1.303	0.0514968									1.61989	0.009844		2.652	-13.5772	3.48527		2.436	-0.0559088
						1.304	0.0514258									1.62072	0.010118		2.653	-13.5605	3.48508		2.438	-0.0544648
						1.304	0.0510454									1.62155	0.010092		2.655	-13.5432	3.4848		2.439	-0.0550802
						1.305	0.0510053									1.62238	0.010552		2.656	-13.5277	3.48446		2.44	-0.0548116
						1.306	0.0493312									1.62322	0.012272		2.657	-13.5113	3.48414		2.441	-0.0573239
						1.306	0.0464965									1.62405	0.01361		2.659	-13.4961	3.48389		2.443	-0.0559115
						1.307	0.0473348									1.62488	0.013333		2.66	-13.4767	3.48366		2.444	-0.0548907
						1.308	0.0479117									1.62572	0.013813		2.661	-13.4602	3.48339		2.445	-0.0525076
						1.308	0.0486795									1.62655	0.01251		2.663	-13.4442	3.48311		2.446	-0.0520852
						1.309	0.0509488									1.62738	0.013156		2.664	-13.4273	3.48277		2.448	-0.0533959
						1.31	0.0518821									1.62822	0.013158		2.666	-13.4111	3.4825		2.449	-0.0555183
						1.31	0.0520357									1.62905	0.013335		2.667	-13.3912	3.48225		2.45	-0.0555076
						1.311	0.0512234									1.62988	0.013338		2.668	-13.3719	3.48193		2.451	-0.0535498
						1.312	0.0500394									1.63071	0.012682		2.67	-13.3528	3.48163		2.452	-0.0544434
						1.312	0.0498562									1.63155	0.013312		2.671	-13.3322	3.48138		2.454	-0.0568999
						1.313	0.0497819									1.63238	0.013628		2.672	-13.3156	3.48115		2.455	-0.060082
						1.314	0.0496187									1.63321	0.015078		2.674	-13.2982	3.48099		2.456	-0.0602619
						1.314	0.0487754									1.63405	0.017133		2.675	-13.2789	3.48078		2.457	-0.0616258
						1.315	0.0487635									1.63488	0.018638		2.676	-13.2577	3.48067		2.459	-0.0631941
						1.316	0.0483261									1.63571	0.019081		2.678	-13.2389	3.48042		2.46	-0.0613077
						1.316	0.0485589									1.63655	0.01895		2.679	-13.2211	3.48021		2.461	-0.0598633
						1.317	0.0468678									1.63738	0.018858		2.68	-13.2028	3.47998		2.462	-0.0594424
						1.318	0.0458954									1.63821	0.018763		2.682	-13.1826	3.47971		2.464	-0.05835
						1.318	0.0452518									1.63905	0.018829		2.683	-13.1627	3.47944		2.465	-0.0573972
						1.319	0.0447408									1.63988	0.018862		2.684	-13.1427	3.47927		2.466	-0.0568515
						1.32	0.044722									1.64071	0.018235		2.686	-13.1223	3.47909		2.467	-0.0568426
						1.32	0.0439336									1.64155	0.01773		2.687	-13.1035	3.47888		2.469	-0.0544729
						1.321	0.0439545									1.64238	0.016826		2.689	-13.0833	3.47865		2.47	-0.0524238
						1.322	0.0447756									1.64321	0.016269		2.69	-13.06	3.47843		2.471	-0.0515102
						1.322	0.0466374									1.64404	0.015485		2.691	-13.0398	3.47816		2.472	-0.051531
						1.323	0.0472042									1.64488	0.01561		2.693	-13.0174	3.47785		2.474	-0.0514574
						1.324	0.0476191									1.64571	0.015793		2.694	-12.9972	3.47755		2.475	-0.0538807
						1.324	0.0489402									1.64654	0.015938		2.695	-12.9767	3.47728		2.476	-0.0563139
						1.325	0.048503									1.64738	0.015942		2.697	-12.9564	3.47707		2.477	-0.0569392
						1.326	0.0475013									1.64821	0.015769		2.698	-12.9345	3.47691		2.479	-0.0575901
						1.326	0.046573									1.64904	0.014916		2.699	-12.913	3.47677		2.48	-0.0603632
						1.327	0.0460519									1.64988	0.012941		2.701	-12.8916	3.47661		2.481	-0.0620943
						1.328	0.0463073									1.65071	0.012734		2.702	-12.8714	3.47643		2.482	-0.0669974
						1.328	0.0468364									1.65154	0.013473		2.703	-12.8512	3.47621		2.484	-0.0672262
						1.329	0.047137									1.65237	0.012965		2.705	-12.8298	3.47597		2.485	-0.0691783
						1.33	0.0466352									1.65321	0.01217		2.706	-12.808	3.4757		2.486	-0.0697749
						1.33	0.0470391									1.65404	0.011134		2.708	-12.7873	3.47558		2.487	-0.070842
[truncated: 49,633 more rows]

## Sheet: S6
6a				6b							6c					6d														6e
																														no peptide			200 µM peptide RRYQKSTEL
Trace export to asci files from deepLASI is at the moment not possibile											One step bleaching	91				empty slide					unspecific binding				specific binding					with α-hemolysin			with α-hemolysin
											Two step bleaching	1997
																														E	S		E	S
																														0.7721	0.1904		0.6085	0.1929
																														0.7051	0.2913		0.6502	0.2895
																														0.6792	0.3676		0.7455	0.3461
																														0.861	0.3721		0.7415	0.3226
																														0.6731	0.2642		0.7345	0.3323
																														0.8025	0.3254		0.5851	0.3307
																														0.7714	0.3564		0.8453	0.3598
																														0.8271	0.3752		0.8618	0.3362
																														0.5864	0.4135		0.8116	0.4006
																														0.7975	0.3498		0.7246	0.3462
																														0.7193	0.3326		0.9226	0.4158
																														0.7411	0.333		0.5388	0.3417
																														0.7026	0.46		0.7617	0.398
																														0.7771	0.4305		0.736	0.3461
																														0.9396	0.3627		0.6356	0.3911
																														0.7498	0.4839		0.5247	0.3304
																														0.643	0.4147		0.5285	0.3249
																														0.6477	0.4322		0.7926	0.3919
																														0.7656	0.3336		0.5211	0.4076
																														0.7104	0.4867		0.5635	0.398
																														0.7231	0.485		0.5002	0.3645
																														0.6659	0.4891		0.4742	0.3882
																														0.7589	0.4174		0.5754	0.4155
																														0.6623	0.4597		0.6998	0.3778
																														0.7023	0.4922		0.5371	0.4595
																														0.6664	0.4884		0.7083	0.4453
																														0.7795	0.4718		0.7262	0.5102
																														0.8276	0.5411		0.5177	0.4354
																														0.7194	0.5058		0.6914	0.4439
																														0.7846	0.467		0.7818	0.513
																														0.8095	0.3928		0.687	0.408
																														0.6655	0.4368		0.5396	0.4568
																														0.8193	0.475		0.52	0.4258
																														0.6474	0.4191		0.4769	0.46
																														0.5373	0.4048		0.7005	0.4974
																														0.6549	0.4799		0.6784	0.467
																														0.7066	0.3865		0.7676	0.3984
																														0.6607	0.5192		0.6967	0.4035
																														0.6497	0.5002		0.5773	0.2847
																														0.6119	0.4777		0.6535	0.3931
																														0.7642	0.4045		0.6899	0.3769
																														0.6708	0.6141		0.7032	0.3749
																														0.803	0.4577		0.7164	0.418
																														0.816	0.4463		0.6675	0.4184
																														0.6893	0.488		0.638	0.4455
																														0.684	0.5553		0.6829	0.4156
																														0.5231	0.5687		0.5613	0.4346
																														0.6419	0.507		0.6042	0.4201
																														0.736	0.4836		0.6238	0.422
																														0.712	0.4878		0.5235	0.4518
																														0.5561	0.4093		0.5976	0.4789
																														0.7583	0.4857		0.4645	0.5397
																														0.7764	0.4865		0.4758	0.5288
																														0.6469	0.4968		0.6269	0.5014
																														0.7507	0.5132		0.5833	0.4998
																														0.6998	0.4813		0.5592	0.5502
																														0.7684	0.5395		0.5229	0.4854
																														0.6992	0.5667		0.5793	0.4789
																														0.7086	0.5212		0.5721	0.518
																														0.8137	0.4906		0.5416	0.5304
																														0.7657	0.471		0.5757	0.5343
																														0.6811	0.6121		0.524	0.6013
																														0.8967	0.5366		0.531	0.5147
																														0.6707	0.4526		0.5563	0.5611
																														0.7276	0.5543		0.4665	0.5222
																														0.7472	0.495		0.5234	0.5088
																														0.7918	0.5884		0.5769	0.5236
																														0.7648	0.4788		0.548	0.4922
																														0.683	0.5376		0.5738	0.522
																														0.7275	0.4591		0.4048	0.5141
																														0.7341	0.4856		0.5552	0.517
																														0.6553	0.5541		0.5394	0.5448
																														0.6592	0.4977		0.5543	0.5203
																														0.669	0.6421		0.525	0.5201
																														0.8024	0.5426		0.545	0.5267
																														0.6678	0.5906		0.5529	0.559
																														0.7497	0.5666		0.5722	0.5321
																														0.6248	0.5078		0.5087	0.5167
																														0.6679	0.6105		0.5483	0.5578
																														0.7305	0.4961		0.5516	0.5511
																														0.6421	0.5498		0.5907	0.5153
																														0.6802	0.553		0.6338	0.9991
																														0.7391	0.4672		0.7966	0.408
																														0.7551	0.518		0.7986	0.4265
																														0.7527	0.5422		0.7042	0.4455
																														0.8476	0.5151		0.5493	0.4153
																														0.6713	0.5111		0.7293	0.4828
																														0.7058	0.5188		0.6655	0.4676
																														0.6687	0.5759		0.6771	0.4934
																														0.6235	0.6237		0.7103	0.5115
																														0.6921	0.5053		0.6754	0.5284
																														0.7585	0.5962		0.7094	0.5431
																														0.718	0.5511		0.7056	0.5314
																														0.6717	0.6002		0.6895	0.4144
																														0.7229	0.5477		0.6481	0.4615
																														0.6818	0.602		0.6259	0.6029
																														0.7254	0.512		0.7501	0.4697
																														0.6781	0.54		0.5626	0.5149
																														0.5375	0.5434		0.6444	0.5413
																														1	0.4777		0.7123	0.5036
																														0.5799	0.3963		0.6298	0.5567
																														0.7237	0.6166		0.6945	0.5529
																														0.621	0.5019		0.7243	0.4989
																														0.7525	0.4751		0.5456	0.513
																														0.3538	0.2904		0.5704	0.4931
																														0.604	0.4546		0.7062	0.5511
																														0.7158	0.5043		0.6592	0.5887
																														0.4768	0.4619		0.7299	0.6425
																														0.6028	0.4293		0.6287	0.5949
																														0.2094	0.2541		0.6781	0.5265
																														0.6343	0.4831		0.7643	0.5071
																														0.6351	0.4243		0.7138	0.5122
																														0.5603	0.4602		0.5869	0.4999
																														0.7362	0.4272		0.6663	0.5744
																														0.652	0.4424		0.5293	0.6034
																														0.6632	0.5896		0.648	0.5278
																														0.694	0.6094		0.7166	0.5699
																														0.6908	0.5053		0.6203	0.6051
																														0.705	0.3922		0.7503	0.4943
																														0.552	0.4968		0.5694	0.5709
																														0.7654	0.5086		0.6702	0.596
																														0.7076	0.5509		0.7019	0.6183
																														0.7125	0.5535		0.6904	0.5648
																														0.6522	0.5233		0.771	0.5487
																														0.6639	0.3751		0.6393	0.5412
																														0.5183	0.5387		0.7783	0.2217
																														0.5171	0.5402		0.8934	0.3276
																														0.6559	0.5111		0.9958	0.3728
																														0.7406	0.4917		0.9436	0.371
																														0.5849	0.5165		0.8273	0.345
																														0.7419	0.4982		0.8586	0.3654
																														0.5679	0.4482		0.9531	0.4774
																														0.4494	0.413		1	0.3737
																														0.5114	0.4896		1	0.4388
																														0.5493	0.5276		0.9298	0.3197
																														0.7004	0.5202		0.9005	0.4147
																														0.5001	0.5174		0.9891	0.447
																														0.5288	0.4659		1	0.3622
																														0.625	0.5988		0.9791	0.4766
																														0.6187	0.5104		0.9547	0.4463
																														0.5342	0.4902		0.9486	0.4411
																														0.6156	0.5388		0.9291	0.4933
																														0.4651	0.4761		0.9995	0.5188
																														0.6438	0.5964		0.9759	0.5156
																														0.6249	0.4968		0.9553	0.4525
																														0.5925	0.5758		0.9542	0.4871
																														0.687	0.6011		0.9819	0.4006
																														0.5855	0.4745		0.947	0.4443
																														0.6235	0.485		0.8253	0.4269
																														0.5561	0.4769		0.8608	0.4629
																														0.6393	0.4486		0.9599	0.4328
																														0.5618	0.5518		0.8162	0.5233
																														0.6721	0.5029		0.8747	0.52
																														0.634	0.4346		0.8465	0.5979
																														0.8225	0.4877		0.9497	0.4364
																														0.6532	0.559		1	0.4165
																														0.7858	0.5985		0.4778	0.2496
																														0.561	0.5302		0.5624	0.3367
																														0.6277	0.4945		0.5519	0.415
																														0.5973	0.5342		0.5365	0.4156
																														0.5835	0.492		0.5874	0.4258
																														0.6317	0.5722		0.4564	0.4246
																														0.6659	0.5288		0.5044	0.4131
																														0.7312	0.4555		0.5305	0.4837
																														0.5695	0.492		0.5336	0.4472
																														0.6565	0.4365		0.5419	0.4245
																														0.7043	0.5352		0.5632	0.453
																														0.5615	0.4882		0.4427	0.4483
																														0.7361	0.445		0.5103	0.4631
																														0.4742	0.5047		0.5683	0.4594
																														0.5744	0.5769		0.4831	0.4991
																														0.5771	0.3648		0.5285	0.4856
																														0.7235	0.5794		0.4353	0.4981
																														0.59	0.3681		0.4692	0.4963
																														0.461	0.6359		0.5529	0.4878
																														0.642	0.4777		0.5057	0.5417
																														0.7529	0.5194		0.5709	0.471
																														0.6849	0.4941		0.4895	0.5157
																														0.6758	0.4564		0.5182	0.5394
																														0.5037	0.5805		0.5241	0.4618
																														0.5974	0.4633		0.6355	0.4839
																														0.5914	0.5368		0.4823	0.5303
																														0.6588	0.5672		0.5233	0.4717
																														0.6667	0.4629		0.5729	0.5375
																														0.7185	0.4635		0.4877	0.5079
																														0.6938	0.4384		0.4475	0.5076
																														0.8456	0.451		0.5176	0.5236
																														0.6679	0.524		0.5569	0.5227
																														0.8159	0.4753		0.5553	0.5338
																														0.6955	0.6021		0.5724	0.5158
																														0.429	0.6025		0.5148	0.4901
																														0.8386	0.4937		0.5181	0.5553
																														0.8083	0.5389		0.5086	0.5129
																														0.7239	0.5467		0.4089	0.5185
																														0.6459	0.5902		0.642	0.8969
																														0.8132	0.4854		0.6513	0.249
																														0.752	0.4963		1	0.4799
																														0.6965	0.5422		0.7303	0.3649
																														0.8502	0.4551		0.7714	0.4493
																														0.6955	0.6256		0.7393	0.3447
																														1	0.4726		0.7009	0.451
																														0.7684	0.5274		0.8307	0.4029
																														0.4638	0.4727		0.8071	0.5099
																														0.8275	0.4519		0.6255	0.4192
																														0.7606	0.4849		0.7387	0.4488
																														0.7496	0.4898		0.7111	0.4396
																														0.5185	0.5347		0.7389	0.453
																														0.6044	0.5734		0.7473	0.4477
																														0.5996	0.613		0.7604	0.4358
																														0.752	0.5318		0.6724	0.4225
																														0.8242	0.4514		0.7382	0.5093
																														0.7848	0.5037		0.8708	0.4377
																														0.7853	0.5098		0.8092	0.4988
																														0.6349	0.5692		0.7463	0.5367
																														0.6507	0.5534		0.7958	0.5379
																														0.7038	0.6436		0.767	0.4926
																														0.6865	0.5434		0.7546	0.5434
																														0.5472	0.6496		0.7244	0.4994
																														0.8814	0.4925		0.7893	0.5269
																														0.7602	0.492		0.8044	0.5103
																														0.8917	0.521		0.8673	0.5213
																														0.73	0.5769		0.7396	0.4795
																														0.8203	0.5223		0.8417	0.5724
																														0.4388	0.6287		0.7669	0.4737
																														0.6448	0.5365		0.7349	0.4964
																														0.8052	0.4635		0.8199	0.5012
																														0.7982	0.4965		0.7696	0.4958
																														0.5482	0.5575		0.8418	0.5367
																														0.9022	0.4601		0.7903	0.5685
																														0.8008	0.4996		0.8244	0.3563
																														0.8685	0.514		0.8771	0.502
																														0.833	0.5286		0.7882	0.5412
																														0.7226	0.6635		0.7492	0.5534
																														0.7036	0.6198		0.8866	0.4641
																														0.7661	0.5099		0.7736	0.5452
																														0.961	0.3745		0.7903	0.5506
																														0.6744	0.5202		0.8801	0.5402
																														0.6499	0.4773		0.6817	0.4532
																														0.833	0.5051		0.7751	0.5678
																														0.9332	0.4548		0.7281	0.5308
																														0.3874	0.6162		0.7806	0.5245
																														0.8307	0.4967		0.7702	0.4904
																														0.7485	0.5361		0.792	0.5508
																														0.7047	0.4773		0.7956	0.5479
																														0.8476	0.4681		0.7138	0.5203
																														0.6877	0.5601		0.7957	0.5231
																														0.7354	0.5403		0.7785	0.5627
																														0.5876	0.5774		0.749	0.5723
																														0.7271	0.4628		0.7737	0.5493
																														0.8866	0.4967		0.789	0.5807
																														0.9873	0.4324		0.8288	0.5934
																														0.9106	0.4978		0.8228	0.5292
																														0.7682	0.593		0.7571	0.5298
																														0.6791	0.6393		0.7216	0.5287
																														0.8981	0.3956		0.7359	0.5283
																														0.7474	0.4676		0.7502	0.5245
																														0.795	0.3816		0.7774	0.4702
																														0.6931	0.4395		0.7684	0.5013
																														0.402	0.5235		0.7711	0.472
																														0.5505	0.4402		0.8338	0.5778
																														0.4228	0.529		0.775	0.5288
																														0.4156	0.5249		0.8268	0.5388
																														0.5828	0.4689		0.8212	0.5577
																														0.4347	0.5557		0.7717	0.5414
																														0.4145	0.5576		0.7231	0.582
																														0.4148	0.5494		0.7364	0.5009
																														0.4173	0.5747		0.7822	0.531
																														0.5392	0.5167		0.7774	0.5561
																														0.5404	0.5091		0.7231	0.4826
																														0.4615	0.5566		0.9085	0.5293
																														0.3757	0.5988		0.9727	0.4683
																														0.4098	0.5808		0.9099	0.4878
																														0.3912	0.5977		0.9387	0.5563
																														0.389	0.607		0.9943	0.4439
																														0.3424	0.6332		0.9004	0.4593
																														0.3429	0.6239		0.9554	0.5463
																														0.3195	0.6063		0.9878	0.468
																														0.5158	0.5446		0.9407	0.5314
																														0.4789	0.5856		1	0.5054
																														0.3038	0.62		0.9306	0.4538
																														0.3252	0.6321		0.9271	0.4498
																														0.4427	0.5696		0.9257	0.4217
																														0.296	0.6413		0.9931	0.473
																														0.2872	0.6459		0.9645	0.4814
																														0.4126	0.563		0.9646	0.4941
																														0.2693	0.6683		0.9653	0.4712
																														0.5263	0.4754		0.9574	0.4596
																														0.4979	0.4763		0.94	0.4906
																														0.4721	0.4535		0.9077	0.9653
																														0.4976	0.3954		0.2519	1
																														0.4145	0.4732		0.3703	1
																														0.4603	0.4912		0.8979	0.3205
																														0.546	0.4617		0.9152	0.3982
																														0.5052	0.4792		0.9596	0.5111
																														0.4802	0.5035		0.803	0.4545
																														0.5281	0.5327		1	0.3853
																														0.5294	0.4779		0.8429	0.3967
																														0.6223	0.5036		0.9951	0.4956
																														0.5458	0.5052		0.9425	0.2911
																														0.4126	0.4501		0.8967	0.4417
																														0.4524	0.475		1	0.4354
																														0.4713	0.4628		0.9031	0.3776
																														0.5557	0.4843		0.9366	0.5203
																														0.5352	0.4754		0.9959	0.4068
																														0.4605	0.471		0.9876	0.524
																														0.4336	0.4556		0.865	0.4486
																														0.5006	0.4895		0.9019	0.4779
																														0.5631	0.5417		0.9425	0.5878
																														0.5107	0.4475		0.9607	0.4279
																														0.56	0.4959		0.9064	0.5404
																														0.4699	0.5098		0.9571	0.4582
																														0.4275	0.49		0.9418	0.4843
																														0.5338	0.4771		0.9197	0.5111
																														0.5615	0.5424		0.9703	0.4975
																														0.505	0.7624		0.883	0.4189
																														0.4029	0.229		0.9611	0.4211
																														0.4735	0.3334		1	0.4662
																														0.4733	0.269		0.9672	0.4596
																														0.5057	0.2845		1	0.4617
																														0.4261	0.2787		0.8863	0.4832
																														0.606	0.3176		1	0.365
																														0.4788	0.3283		0.9501	0.4429
																														0.5073	0.3589		0.8957	0.4678
																														0.5333	0.3544		0.9633	0.6049
																														0.5248	0.3381		0.9868	0.5948
																														0.556	0.3372		0.8718	0.5032
																														0.5393	0.393		0.9613	0.495
																														0.5475	0.3704		0.9114	0.4515
																														0.5745	0.3509		0.8871	0.5723
																														0.5885	0.3695		1	0.5287
																														0.5609	0.3801		1	0.4991
																														0.6083	0.4367		0.9939	0.6031
																														0.473	0.3629		0.9715	0.596
																														0.5754	0.4203		1	0.483
																														0.5428	0.3776		0.9372	0.6285
																														0.577	0.3443		0.9592	0.5994
																														0.5692	0.3789		0.9197	0.5424
																														0.5316	0.39		0.9952	0.4576
																														0.5041	0.3755		0.972	0.596
																														0.5763	0.3834		0.9778	0.5522
																														0.5481	0.4183		0.9209	0.526
																														0.5769	0.3811		0.9206	0.5337
																														0.5232	0.3977		0.9052	0.3963
																														0.605	0.3876		0.9849	0.5502
																														0.5084	0.4031		0.8791	0.5963
																														0.4834	0.4012		1	0.4924
																														0.6286	0.4022		0.8939	0.5907
																														0.5758	0.3633		0.9116	0.5455
																														0.6544	0.4061		0.9417	0.6148
																														0.5976	0.429		0.8819	0.4284
																														0.5405	0.3927		1	0.4732
																														0.5577	0.4141		1	0.5059
																														0.5546	0.3752		1	0.5638
																														0.5674	0.4095		0.8849	0.4774
																														0.5334	0.3903		1	0.4663
																														0.6107	0.4454		0.9554	0.4876
																														0.5522	0.3643		1	0.4975
																														0.493	0.3823		1	0.5421
																														0.6085	0.4128		0.9729	0.6004
																														0.5654	0.4358		0.8846	0.5822
																														0.5572	0.3885		0.9988	0.6082
																														0.6127	0.3887		0.8675	0.4705
																														0.5706	0.401		0.8787	0.6272
																														0.6166	0.4124		1	0.5228
																														0.4859	0.3972		0.9048	0.5143
																														0.5764	0.4501		0.9407	0.5747
																														0.5897	0.4043		0.9189	0.495
																														0.6191	0.4084		0.923	0.5558
																														0.596	0.3876		0.9266	0.5944
																														0.5699	0.4371		0.9885	0.5468
																														0.5683	0.4124		0.9218	0.6193
																														0.5786	0.4467		0.905	0.5136
																														0.5132	0.4224		0.9746	0.6069
																														0.5214	0.3887		1	0.6113
																														0.6848	0.3924		0.9111	0.561
																														0.5135	0.4509		0.8967	0.3861
																														0.5738	0.4433		1	0.4845
																														0.5954	0.4359		0.932	0.5459
																														0.6558	0.3848		0.9385	0.5473
																														0.5447	0.4039		0.97	0.5065
																														0.6073	0.3899		0.924	0.5233
																														0.6039	0.4147		0.9477	0.5838
																														0.567	0.455		0.9946	0.691
																														0.5585	0.3878		0.8687	0.5135
																														0.5972	0.3913		1	0.5369
																														0.535	0.3877		0.92	0.5066
																														0.5186	0.4302		0.888	0.5214
																														0.6011	0.4498		0.9568	0.5917
																														0.5622	0.3841		0.9274	0.5666
																														0.5324	0.3986		0.9079	0.5199
																														0.573	0.3546		0.8201	0.4357
																														0.5428	0.4464		0.6935	0.4317
																														0.5933	0.41		0.8003	0.4945
																														0.5679	0.4464		0.8329	0.4806
																														0.5303	0.3922		0.7232	0.4761
																														0.6251	0.3767		0.7934	0.5433
																														0.4944	0.401		0.7252	0.5345
																														0.5223	0.3782		0.8321	0.4564
																														0.5709	0.4091		0.8279	0.4869
																														0.5733	0.3944		0.7664	0.4734
																														0.6025	0.426		0.7308	0.5698
																														0.554	0.4322		0.7735	0.4368
																														0.5805	0.4276		0.7055	0.38
																														0.5914	0.4318		0.7157	0.5247
																														0.6299	0.4246		0.8463	0.4756
																														0.5638	0.4236		0.7078	0.403
																														0.5746	0.4346		0.7745	0.4712
																														0.5976	0.43		0.8941	0.4884
																														0.573	0.4448		0.8225	0.5135
																														0.5718	0.3947		0.7797	0.539
																														0.573	0.3596		0.8766	0.4551
																														0.5662	0.3956		0.8758	0.5765
																														0.6061	0.4404		0.7625	0.4491
																														0.5926	0.4254		0.8687	0.5121
																														0.5543	0.4254		0.6862	0.6244
																														0.4688	0.3133		0.601	0.5146
																														0.4396	0.3307		0.7117	0.4677
																														0.4787	0.4035		0.7151	0.4484
																														0.4247	0.4095		0.7676	0.4657
																														0.453	0.4237		0.7282	0.4692
																														0.3988	0.4147		0.8155	0.5497
																														0.4257	0.4152		0.7397	0.4233
																														0.5543	0.4404		0.733	0.4369
																														0.4819	0.451		0.7857	0.451
																														0.5561	0.4426		0.7201	0.4538
																														0.524	0.4772		0.6625	0.469
																														0.4959	0.5128		0.7056	0.4527
																														0.4778	0.4944		0.7336	0.459
																														0.4278	0.5119		0.6852	0.4528
																														0.5032	0.4715		0.7562	0.456
																														0.4001	0.4774		0.7421	0.5
																														0.5074	0.4653		0.7071	0.4642
																														0.4905	0.5326		0.7914	0.4757
																														0.541	0.5087		0.7355	0.4425
																														0.5143	0.4949		0.7435	0.4711
																														0.533	0.5303		0.7533	0.5242
																														0.5629	0.5143		0.7058	0.5071
																														0.4751	0.5026		0.7711	0.4713
																														0.5119	0.5519		0.7346	0.3984
																														0.531	0.4805		0.7712	0.5202
																														0.6004	0.4663		0.722	0.4517
																														0.5094	0.5015		0.7662	0.5502
																														0.4332	0.5259		0.7319	0.4235
																														0.5416	0.444		0.7677	0.4779
																														0.4972	0.5009		0.7619	0.4758
																														0.4937	0.5166		0.7502	0.5013
																														0.4829	0.5394		0.6828	0.495
																														0.512	0.504		0.7298	0.483
																														0.5415	0.517		0.7677	0.4372
																														0.5105	0.5131		0.77	0.4519
																														0.4877	0.4993		0.7207	0.5033
																														0.4897	0.5056		0.4976	0.5375
																														0.4141	0.5006		0.293	0.591
																														0.5411	0.5457		0.528	0.2991
																														0.3892	0.5066		0.536	0.5514
																														0.3574	0.5366		0.5297	0.4623
																														0.4411	0.7165		0.7086	0.5254
																														0.5511	0.4726		0.673	0.5104
																														0.512	0.5026		0.5669	0.44
																														0.485	0.4985		0.6275	0.4942
																														0.532	0.5217		0.5523	0.5124
																														0.5897	0.456		0.699	0.4937
																														0.5276	0.5075		0.5279	0.4217
																														0.5742	0.501		0.6396	0.4419
																														0.565	0.5208		0.5135	0.4651
																														0.538	0.5215		0.5418	0.5254
																														0.5505	0.5326		0.3316	0.5198
																														0.592	0.4956		0.5577	0.5681
																														0.5393	0.5367		0.6215	0.6046
																														0.4999	0.5023		0.4691	0.5679
																														0.591	0.4979		0.5955	0.4184
																														0.5751	0.5171		0.6154	0.6428
																														0.6076	0.4924		0.6164	0.5388
																														0.5679	0.53		0.6218	0.5428
																														0.564	0.5627		0.6042	0.5421
																														0.5042	0.5095		0.6209	0.5505
																														0.568	0.3838		0.5127	0.5168
																														0.3852	0.4336		0.5954	0.5714
																														0.4995	0.4489		0.6017	0.4784
																														0.5871	0.4018		0.5886	0.489
																														0.4733	0.364		0.6576	0.6687
																														0.5565	0.4021		0.5582	0.6829
																														0.5037	0.3475		0.6873	0.6488
																														0.5929	0.3814		0.5201	0.5859
																														0.5122	0.4173		0.6648	0.4474
																														0.5189	0.4107		0.6584	0.4317
																														0.5696	0.4363		0.5812	0.6748
																														0.478	0.4383		0.4667	0.4958
																														0.5411	0.388		0.3823	0.4517
																														0.6172	0.4244		0.5552	0.589
																														0.6162	0.4195		0.6993	0.4661
																														0.4729	0.3701		0.5256	0.4475
																														0.6297	0.4517		0.5984	0.482
																														0.5929	0.4574		0.4526	0.4544
																														0.5856	0.4943		0.6281	0.5238
																														0.5909	0.4827		0.5501	0.5576
																														0.5738	0.486		0.5625	0.6275
																														0.6796	0.5175		0.5043	0.623
																														0.6569	0.4966		0.6262	0.6384
																														0.647	0.5289		0.603	0.5901
																														0.6335	0.5245		0.494	0.5888
																														0.6271	0.4694		0.5774	0.7567
																														0.6146	0.4694		0.5157	0.6818
																														0.5947	0.4899		0.6083	0.6992
																														0.5882	0.4677		0.6656	0.5573
																														0.6521	0.5127		0.7234	0.6448
																														0.6499	0.4538		0.6618	0.5417
																														0.641	0.501		0.5848	0.6135
																														0.6154	0.492		0.6931	0.5774
																														0.6484	0.5155		0.4992	0.6421
																														0.6108	0.5111		0.384	0.5397
																														0.5937	0.4933		0.6268	0.511
																														-0.2816	0.0904		0.6464	0.6472
																														0.4674	0.3566		0.6616	1
																														0.4289	0.4152		-0.0612	1
																														0.5651	0.4516		-0.1139	0.8872
																														0.5544	0.4698		0.4952	0.321
																														0.4646	0.4944		0.4834	0.4409
																														0.5484	0.4636		0.6124	0.4964
																														0.5899	0.4772		0.4037	0.4484
																														0.4664	0.4504		0.5613	0.4389
																														0.3555	0.4414		0.4109	0.4736
																														0.3997	0.4877		0.4619	0.5153
																														0.4103	0.4158		0.4715	0.5347
																														0.4772	0.4631		0.5814	0.4488
																														0.4426	0.468		0.4894	0.4341
																														0.4929	0.4996		0.4146	0.5054
																														0.5385	0.4328		0.5574	0.4887
																														0.4131	0.4421		0.5528	0.5242
																														0.4209	0.4348		0.5532	0.5034
																														0.3236	0.4101		0.5344	0.4468
																														0.447	0.5298		0.4537	0.5452
																														0.5035	0.509		0.6484	0.5403
																														0.5159	0.4184		0.5084	0.4879
																														0.5087	0.5047		0.5935	0.4638
																														0.3395	0.446		0.5955	0.4453
																														0.5246	0.353		0.6653	0.4571
																														0.5251	0.465		0.6642	0.5597
																														0.521	0.4912		0.5161	0.4812
																														0.5299	0.4546		0.5608	0.5005
																														0.4996	0.4809		0.4729	0.4745
																														0.4865	0.4211		0.5456	0.5362
																														0.5968	0.4462		0.5331	0.4832
																														0.4105	0.4967		0.5527	0.4868
																														0.4787	0.5298		0.5606	0.5215
																														0.4518	0.5071		0.4787	0.6041
																														0.6548	0.3387		0.6549	0.4879
																														0.5097	0.3637		0.6846	0.493
																														0.4795	0.4494		0.7234	0.4238
																														0.4548	0.4211		0.6791	0.4669
																														0.4738	0.4596		0.7587	0.4186
																														0.4924	0.475		0.7234	0.4159
																														0.4838	0.4727		0.6835	0.5736
																														0.4034	0.4043		0.5395	0.4954
																														0.492	0.456		0.6136	0.492
																														0.3436	0.3955		0.6101	0.4647
																														0.3041	0.425		0.6572	0.5243
																														0.3845	0.4948		0.6648	0.4693
																														0.4067	0.4331		0.605	0.5402
																														0.5819	0.4594		0.6471	0.4754
																														0.4416	0.4584		0.6518	0.516
																														0.3862	0.3988		0.6257	0.5214
																														0.562	0.4898		0.6341	0.5112
																														0.4877	0.4458		0.6289	0.5069
																														0.3947	0.4065		0.5262	0.4897
																														0.4826	0.4463		0.6372	0.4834
																														0.3804	0.3864		0.6978	0.5535
																														0.3623	0.457		0.584	0.4631
																														0.3526	0.4477		0.6425	0.5275
																														0.5247	0.5067		0.6132	0.5367
																														0.4603	0.4766		0.6527	0.5241
																														0.3277	0.3715		0.6891	0.4536
																														0.4904	0.473		0.9593	0.4174
																														0.4932	0.4269		0.9766	0.3817
																														0.3117	0.4198		0.9159	0.3851
																														0.4149	0.4044		0.9592	0.432
																														0.2953	0.4247		0.8058	0.2071
																														0.4787	0.4715		0.8074	0.3501
																														0.4468	0.4344		0.8265	0.3629
																														0.5034	0.4965		0.9979	0.3331
																														0.4369	0.4686		0.9468	0.3943
																														0.4803	0.4325		0.9316	0.3759
																														0.5532	0.4062		0.9469	0.4487
																														0.6058	0.4551		0.9275	0.4076
																														0.4762	0.4876		0.8415	0.3803
																														0.3761	0.4453		0.8542	0.4257
																														0.5982	0.5113		0.9154	0.366
																														0.394	0.4682		0.9188	0.3724
																														0.3546	0.475		0.9387	0.3906
																														0.4581	0.517		0.9553	0.5295
																														0.4613	0.5059		0.9993	0.4329
																														0.4069	0.5656		0.8551	0.4861
																														0.4124	0.6277		0.966	0.4273
																														0.5236	0.5618		0.9943	0.4117
																														0.5403	0.5306		0.878	0.4746
																														0.552	0.4932		0.9571	0.4265
																														0.5283	0.4869		0.9469	0.4246
																														0.4807	0.4877		0.9522	0.4535
																														0.3952	0.5895		0.9314	0.4197
																														0.4924	0.5098		0.9278	0.4667
																														0.4777	0.498		0.9123	0.4191
																														0.5084	0.5084		0.9598	0.4147
																														0.4176	0.5075		0.9566	0.5071
																														0.427	0.5541		0.8978	0.3504
																														0.5585	0.497		0.9156	0.47
																														0.4802	0.5472		0.9728	0.5249
																														0.5276	0.5141		0.9506	0.5363
																														0.5193	0.5521		0.9125	0.5064
																														0.5075	0.5343		0.9824	0.4408
																														0.4481	0.5583		0.9568	0.5038
																														0.4252	0.5713		0.9339	0.4985
																														0.5098	0.5458		0.9575	0.4128
																														0.4669	0.4947		0.9581	0.4768
																														0.5031	0.6086		1	0.457
																														0.6772	0.409		0.8644	0.517
																														0.5981	0.4371		0.8991	0.527
																														0.6032	0.4007		0.8814	0.4545
																														0.6249	0.4397		0.9249	0.5329
																														0.6591	0.4691		0.9301	0.4971
																														0.6567	0.425		0.9707	0.4319
																														0.6124	0.4363		0.9559	0.448
																														0.6547	0.4294		0.9333	0.463
																														0.6642	0.4681		0.9563	0.4391
																														0.6942	0.4053		0.8896	0.5881
																														0.6799	0.518		1	0.5021
																														0.685	0.4556		0.9343	0.4577
																														0.61	0.4386		0.9735	0.5021
																														0.5901	0.4324		0.96	0.4933
																														0.6249	0.4374		0.8846	0.5003
																														0.5816	0.4271		0.9545	0.476
																														0.6935	0.4437		0.9032	0.4876
																														0.6143	0.4513		0.9746	0.4593
																														0.661	0.4083		0.9329	0.4937
																														0.5605	0.4293		0.9118	0.5471
																														0.6318	0.4244		0.9499	0.5329
																														0.5439	0.4184		0.8528	0.4391
																														0.6034	0.4544		1	0.513
																														0.7232	0.3808		0.938	0.4796
																														0.6286	0.4153		0.943	0.5735
																														0.643	0.4003		0.9895	0.4633
																														0.6659	0.4012		0.9117	0.4425
																														0.6366	0.4195		0.9858	0.5074
																														0.4905	0.4201		1	0.4944
																														0.4978	0.4718		0.936	0.5492
																														0.5013	0.4441		0.9902	0.556
																														0.5103	0.4506		0.924	0.5059
																														0.6814	0.4171		0.953	0.4197
																														0.6755	0.3997		0.9293	0.4894
																														0.6869	0.4703		0.969	0.3713
																														0.5827	0.4416		0.9921	0.5828
																														0.6328	0.4357		0.9433	0.5396
																														0.6458	0.4132		0.937	0.5295
																														0.5318	0.4799		1	0.4278
																														0.5506	0.4835		0.9491	0.5059
																														0.6797	0.4189		0.9567	0.5423
																														0.6313	0.4108		0.9155	0.5287
																														0.6936	0.4022		0.9473	0.5322
																														0.5397	0.471		0.9413	0.5543
																														0.5654	0.4246		0.9806	0.5019
																														0.4541	0.3154		1	0.5241
																														0.6062	0.4357		0.9916	0.4156
																														0.749	0.5316		0.8451	0.4672
																														0.594	0.512		0.877	0.4806
																														0.6229	0.3636		0.9737	0.388
																														0.4001	0.4231		0.9504	0.4911
																														0.7004	0.4309		1	0.4349
																														0.5199	0.5032		0.9342	0.4979
																														0.5393	0.4144		0.9563	0.5669
																														0.4113	0.5028		0.9397	0.5282
																														0.5484	0.5011		0.998	0.3857
																														0.4263	0.4827		0.9753	0.4976
																														0.6312	0.5744		0.9288	0.5333
																														0.6319	0.4951		0.9765	0.4798
																														0.5588	0.5636		0.9276	0.4379
																														0.5299	0.5743		0.8794	0.4373
																														0.7038	0.511		0.9007	0.557
																														0.6317	0.4633		0.9496	0.5167
																														0.6249	0.6185		0.9716	0.6291
																														0.5215	0.5019		0.9374	0.6363
																														0.6083	0.4561		0.9585	0.6339
																														0.6883	0.58		0.9678	0.6716
																														0.5572	0.5081		0.9669	0.6545
																														0.429	0.4804		0.959	0.6588
																														0.616	0.5153		0.9782	0.6548
																														0.5944	0.5708		0.9857	0.6673
																														0.586	0.5955		0.9936	0.729
																														0.5844	0.6452		0.9538	0.6489
																														0.6391	0.5765		0.9578	0.7012
																														0.6094	0.6006		0.9357	0.7073
																														0.5175	0.5659		0.9715	0.6898
																														0.6094	0.5488		0.9602	0.6806
																														0.5016	0.6727		0.946	0.6953
																														0.5737	0.5655		1	0.2985
																														0.5771	0.5326		0.8017	0.2628
																														0.6306	0.5474		0.9453	0.3454
																														0.5442	0.5504		0.984	0.4938
																														0.5794	0.5794		0.8209	0.2955
																														0.6004	0.5637		0.9092	0.3857
																														0.5306	0.6801		1	0.2807
																														0.6686	0.5475		0.967	0.3895
																														0.5623	0.582		0.9283	0.4038
																														0.6561	0.5426		0.8969	0.4553
																														0.648	0.6377		0.887	0.4773
																														0.5026	0.5851		0.9754	0.4141
																														0.5742	0.5704		0.8812	0.4154
																														0.5241	0.5981		1	0.4913
																														0.5381	0.5884		1	0.38
																														0.5354	0.5853		0.9964	0.5174
																														0.6001	0.5918		1	0.4447
																														0.4137	0.6112		0.9312	0.4737
[truncated: 5,172 more rows]

## Sheet: S7
7d											7e
[truncated: 5 more rows]

## Sheet: S8
8a																				8b
[truncated: 4,004 more rows]

## Sheet: S9
6a									6b									6c									6d
[truncated: 30,197 more rows]

[truncated: 8 more sheets: S10, S11, S12, S13, S14, S15, S16, S17]
